# Supplementary material for: Prediction of hemophilia A severity using a small-input machine-learning framework
Source: NPJ Syst Biol Appl. 2021 May 25;7:22. doi: 10.1038/s41540-021-00183-9 (PMC8149871; doi:10.1038/s41540-021-00183-9)
Supplement: Supplementary file 2 — Supplementary Data 1 [file 41540_2021_183_MOESM2_ESM.xlsx]

## Sheet: Definitions
*** Sheets ***
Sheet	Contents
Training Set	This sheet contains the training data used as input for Hema-Class. The class labels were calculated based on information derived from literature search, as well as from the EAHAD FVIII database (https://f8-db.eahad.org/index.php).
Properties from FVIII structure	This sheet contains numerical properties derived from the FVIII protein structure described by Shen et al., Blood 2008 (PDB ID: 2R7E). This dataset can be used for retraining Hema-Class and other machine learning models.
Amino Acid distances	This sheet contains the amino acid distances used in the study; it can be used to determine how different the mutated amino acid is from the wild-type residue.
*** Variables ***
cDNA	This is the position of the mutation in the cDNA molecule.
Codons	This is the codon that is encoded in the wild-type protein, and the new-codon, observed in the mutant variant.
AA_HGVS	This is the position of the amino acid considering the FULL protein.
AA_Legacy	This is the position considering only the MATURE form of the protein.
Domain	This is the protein domain in which the mutation was observed.
Gene	This is the exon number in which the mutation was observed.
Protein_Change	This is the reported mutation, in the format “wild-type amino acid” “mature AA position” “new amino acid”.
AA_dist	This is the calculated distance between the wild-type and the new amino acid. This was determined based on PCA and the 544 properties of each of the 20 amino acids.
psi	Torsion angle around the Cα-C (ψ)
phi	Torsion angle around the N-Cα (φ)
bfactor	The Debye–Waller factor, named after Peter Debye and Ivar Waller, is used in condensed matter physics to describe the attenuation of x-ray scattering or coherent neutron scattering caused by thermal motion.
areaSAS	The solvent-accessible surface area.
areaSES	The solvent-excluded surface area.
kdHydrophibicity	The hydrophobicity of the amino acid.
consurfDB	The ConsurfDB conservation score of the amino acid at each specific position.
degree	After converting the protein structure to a complex network, this indicated the number of neighbors each amino acid has.
betweenness	This is the betweenness centrality measure of the complex network.
closeness	This is the closeness centrality measure of the complex network.
burts	The Burt’s constraint value of the node in the complex network.
pr	The Page Rank value of the node in the network.
auth	The Authority score value of the node in the network.
kcore	The Kcore value of the node in the network.
*** Response variable ***
Calculated_Severity	This sheet has the severity calculated according to the reported FVIII:C activity levels. The values were “severe” (FVIII:C < 1), “moderate” (<= 1 FVIII:C <= 5), and “mild” (FVIII:C > 5).

## Sheet: Training Set
AA_HGVS	AA_Legacy	Domain	Protein_Change	aa1	aa2	AA_dist	psi	phi	bfactor	areaSAS	areaSES	kdHydrophobicity	ConsurfDB	degree	betweenness	closeness	burts	pr	auth	kcore	Calculated_Severity
26	7	A1	p.(Leu26Arg)	leu	arg	1.62251	150.866	-107.868	146.53	4.38002	20.0158	3.8	-0.793	8	0.0103126	0.115715	0.225146	0.000858561	0.0742596	4	Severe
28	9	A1	p.(Ala28Lys)	ala	lys	1.52353	18.2392	168.252	139.452	0	0	1.8	-1.019	10	0.00467656	0.107229	0.179909	0.00107654	0.0816755	4	Moderate
29	10	A1	p.(Val29Gly)	val	gly	1.56855	116.507	-35.7036	193.867	10.6036	41.5348	4.2	-0.746	7	0.00200768	0.101614	0.239194	0.000836928	0.0435397	4	Severe
31	12	A1	p.(Leu31Pro)	leu	pro	1.64149	177.755	-104.656	154.735	45.2641	75.8804	3.8	-0.134	7	0.00216859	0.0975806	0.263617	0.000878835	0.0348034	4	Moderate
34	15	A1	p.(Asp34Val)	asp	val	1.60214	-66.1296	-99.5593	195.175	27.5046	44.5157	-3.5	-0.925	4	0.00126287	0.0982557	0.37376	0.000558564	0.00482763	4	Mild
48	29	A1	p.(Arg48Lys)	arg	lys	1.49215	-156.043	-111.266	205.502	156.741	112.392	-4.5	0.614	5	0.00320201	0.076277	0.407133	0.000974513	1.58523e-05	2	Severe
64	45	A1	p.(Val64Met)	val	met	1.47767	145.865	-146.051	204.864	44.7491	58.3064	4.2	1.05	7	0.00979839	0.0965083	0.24949	0.00100241	0.00947414	4	Mild
66	47	A1	p.(Lys66Glu)	lys	glu	1.58024	124.119	-114.454	176.726	77.8769	65.9035	-3.9	0.316	8	0.0060793	0.0982557	0.252485	0.00105948	0.0267795	4	Mild
70	51	A1	p.(Phe70Ser)	phe	ser	1.58142	168.231	-47.7943	148.484	6.00919	9.92643	2.8	-0.677	12	0.0175269	0.117943	0.151468	0.00118129	0.154768	4	Severe
77	58	A1	p.(Leu77Pro)	leu	pro	1.64149	170.826	20.9343	132.194	86.5163	76.6848	3.8	-0.472	5	0.00117722	0.0933762	0.2	0.000807527	0.00608664	3	Severe
81	62	A1	p.(Ala81Asp)	ala	asp	1.57072	-122.441	174.079	205.61	78.9643	63.6959	1.8	0.228	3	0.00161785	0.0934154	0.429847	0.00048378	0.00576158	3	Mild
81	62	A1	p.(Ala81Ser)	ala	ser	1.38355	-122.441	174.079	205.61	78.9643	63.6959	1.8	0.228	3	0.00161785	0.0934154	0.429847	0.00048378	0.00576158	3	Mild
83	64	A1	p.(Pro83Arg)	pro	arg	1.57286	153.396	-97.9987	203.861	35.9352	43.1232	-1.6	0.452	5	0.00179751	0.101421	0.2401	0.000683067	0.00511847	4	Mild
84	65	A1	p.(Arg84Gly)	arg	gly	1.59452	169.963	-86.5251	141.803	137.706	105.254	-4.5	-0.423	5	0.00213894	0.101405	0.277044	0.000680123	0.00420677	4	Moderate
88	69	A1	p.(Met88Val)	met	val	1.47767	-87.8207	176.066	182.882	20.4428	32.4925	1.9	-0.336	8	0.00296782	0.108669	0.224209	0.000950477	0.0124549	4	Severe
90	71	A1	p.(Leu90Arg)	leu	arg	1.62251	-75.2618	-50.1091	118.899	0.959306	17.9242	3.8	-0.889	9	0.0122529	0.110367	0.158538	0.00102875	0.0305777	4	Severe
90	71	A1	p.(Leu90Pro)	leu	pro	1.64149	-75.2618	-50.1091	118.899	0.959306	17.9242	3.8	-0.889	9	0.0122529	0.110367	0.158538	0.00102875	0.0305777	4	Severe
93	74	A1	p.(Pro93Leu)	pro	leu	1.64149	125.034	-38.6501	132.187	39.2134	44.24	-1.6	-1.15	7	0.00748493	0.117611	0.227384	0.000761144	0.0647363	4	Severe
94	75	A1	p.(Thr94Ser)	thr	ser	1.20957	134.106	-77.8171	145.716	33.8585	52.3301	-0.7	-0.791	6	0.00910751	0.115425	0.266695	0.000722571	0.0184554	4	Mild
94	75	A1	p.(Thr94Ala)	thr	ala	1.48544	134.106	-77.8171	145.716	33.8585	52.3301	-0.7	-0.791	6	0.00910751	0.115425	0.266695	0.000722571	0.0184554	4	Mild
97	78	A1	p.(Ala97Pro)	ala	pro	1.49033	148.696	-158.854	168.804	7.52346	19.2106	1.8	-0.698	6	0.00562193	0.116401	0.239267	0.000736134	0.0112767	4	Severe
101	82	A1	p.(Asp101His)	asp	his	1.55075	99.5582	-34.8295	191.69	45.9125	38.6206	-3.5	-0.71	6	0.000974249	0.106886	0.296281	0.000798494	0.00431943	4	Severe
101	82	A1	p.(Asp101Gly)	asp	gly	1.61078	99.5582	-34.8295	191.69	45.9125	38.6206	-3.5	-0.71	6	0.000974249	0.106886	0.296281	0.000798494	0.00431943	4	Severe
107	88	A1	p.(Leu107Phe)	leu	phe	1.44604	134.073	-78.7134	186.256	0	0	3.8	-0.836	10	0.00750452	0.113088	0.176482	0.00108293	0.0753558	4	Mild
109	90	A1	p.(Asn109Asp)	asn	asp	1.50928	59.3858	-62.3471	149.92	0.0095947	2.94533	-3.5	-1.177	10	0.00426239	0.105684	0.204648	0.00114438	0.0549973	4	Severe
112	93	A1	p.(Ser112Phe)	ser	phe	1.58142	-28.5392	-89.9659	148.873	63.8761	50.2516	-0.8	-0.865	6	0.00289054	0.102111	0.244106	0.000707642	0.0415696	4	Mild
116	97	A1	p.(Ser116Ile)	ser	ile	1.56758	-139.315	-107.534	175.868	0	0	-0.8	-1.039	9	0.00801567	0.117975	0.185209	0.000925139	0.132929	4	Severe
116	97	A1	p.(Ser116Arg)	ser	arg	1.53477	-139.315	-107.534	175.868	0	0	-0.8	-1.039	9	0.00801567	0.117975	0.185209	0.000925139	0.132929	4	Severe
120	101	A1	p.(Val120Ala)	val	ala	1.44183	87.7896	44.1285	142.127	0.0318726	5.42184	4.2	-0.091	6	0.0164492	0.129386	0.269262	0.0006377	0.102125	4	Mild
123	104	A1	p.(Ser123Pro)	ser	pro	1.38125	155.036	-84.5525	149.027	21.7159	29.5343	-0.8	-0.652	4	0.000174885	0.114612	0.328008	0.000509752	0.0266508	4	Moderate
126	107	A1	p.(Lys126Thr)	lys	thr	1.48594	-12.3735	81.3674	134.431	20.9627	37.0656	-3.9	-1.162	9	0.0347685	0.120618	0.167992	0.000994576	0.0793906	4	Severe
129	110	A1	p.(Glu129Lys)	glu	lys	1.58024	79.754	-58.6237	174.124	0	0	-3.5	-1.164	8	0.0041633	0.120749	0.218473	0.000885828	0.105885	4	Severe
129	110	A1	p.(Glu129Asp)	glu	asp	1.47692	79.754	-58.6237	174.124	0	0	-3.5	-1.164	8	0.0041633	0.120749	0.218473	0.000885828	0.105885	4	Severe
129	110	A1	p.(Glu129Val)	glu	val	1.56673	79.754	-58.6237	174.124	0	0	-3.5	-1.164	8	0.0041633	0.120749	0.218473	0.000885828	0.105885	4	Severe
136	117	A1	p.(Gln136Pro)	gln	pro	1.4458	98.9286	-12.6552	183.928	68.4414	74.0455	-3.5	0.319	6	0.00705407	0.109958	0.233086	0.000764788	0.0198278	4	Severe
146	127	A1	p.(Lys146Glu)	lys	glu	1.58024	95.1431	150.743	164.947	68.7783	77.0142	-3.9	0.065	6	0.0132602	0.111968	0.240424	0.000696005	0.0481794	4	Mild
147	128	A1	p.(Val147Phe)	val	phe	1.42145	-172.723	-84.6005	157.597	3.53691	13.5859	4.2	-0.882	5	0.00423513	0.102779	0.269911	0.000633938	0.0183472	4	Severe
154	135	A1	p.(Thr154Ala)	thr	ala	1.48544	145.334	-82.4558	127.129	44.736	57.1469	-0.7	-0.232	6	0.0479395	0.10948	0.281294	0.000718277	0.0263835	4	Mild
154	135	A1	p.(Thr154Pro)	thr	pro	1.46454	145.334	-82.4558	127.129	44.736	57.1469	-0.7	-0.232	6	0.0479395	0.10948	0.281294	0.000718277	0.0263835	4	Mild
157	138	A1	p.(Trp157Cys)	trp	cys	1.57122	152.033	-166.947	177.083	0.990192	6.35342	-0.9	-1.077	10	0.0131163	0.121751	0.152375	0.00111285	0.0700799	4	Severe
159	140	A1	p.(Val159Ala)	val	ala	1.44183	113.122	-98.2593	183.604	5.6535	9.28298	4.2	-0.924	7	0.0104608	0.114484	0.172752	0.000866841	0.0128159	4	Moderate
162	143	A1	p.(Glu162Lys)	glu	lys	1.58024	0.471287	-72.0976	169.192	53.7612	75.1962	-3.5	0.717	4	0.00089466	0.11785	0.307726	0.000534107	0.0153625	4	Mild
163	144	A1	p.(Asn163Lys)	asn	lys	1.4828	-10.0118	-109.722	147.648	3.02183	12.1687	-3.5	-0.223	5	0.000711357	0.118741	0.332917	0.000641527	0.0173036	4	Moderate
166	147	A1	p.(Met166Val)	met	val	1.47767	33.5183	-125.146	165.798	43.2742	47.8458	1.9	-0.496	6	0.0010328	0.113675	0.270583	0.000782368	0.012641	4	Mild
166	147	A1	p.(Met166Ile)	met	ile	1.42182	33.5183	-125.146	165.798	43.2742	47.8458	1.9	-0.496	6	0.0010328	0.113675	0.270583	0.000782368	0.012641	4	Mild
169	150	A1	p.(Asp169Asn)	asp	asn	1.50928	144.311	-106.018	144.136	8.75315	24.1035	-3.5	-1.073	7	0.00998123	0.11691	0.256681	0.000909733	0.0116203	4	Mild
170	151	A1	p.(Pro170Ser)	pro	ser	1.38125	162.187	-49.0007	149.646	79.2976	62.9674	-1.6	-0.666	3	0.000277082	0.107609	0.39341	0.000457455	0.00242151	3	Mild
173	154	A1	p.(Leu173Val)	leu	val	1.42875	119.637	-96.7133	159.969	13.4699	27.4082	3.8	-0.974	6	0.0087475	0.122354	0.273523	0.000717197	0.0221396	4	Mild
173	154	A1	p.(Leu173Phe)	leu	phe	1.44604	119.637	-96.7133	159.969	13.4699	27.4082	3.8	-0.974	6	0.0087475	0.122354	0.273523	0.000717197	0.0221396	4	Mild
176	157	A1	p.(Ser176Pro)	ser	pro	1.38125	-161.62	-143.779	162.85	0	0	-0.8	-0.606	9	0.0293797	0.12823	0.202808	0.000929464	0.0934269	4	Mild
177	158	A1	p.(Tyr177Cys)	tyr	cys	1.55824	-176.422	-157.35	150.242	0	0	-1.3	-1.138	11	0.0128744	0.123875	0.163688	0.00110241	0.125478	4	Severe
178	159	A1	p.(Leu178Val)	leu	val	1.42875	174.783	171.127	132.672	0	0	3.8	-0.476	7	0.00444932	0.120694	0.212915	0.000708708	0.132382	4	Severe
179	160	A1	p.(Ser179Phe)	ser	phe	1.58142	111.236	-88.0496	160.217	0	0	-0.8	-1.182	9	0.00956297	0.118309	0.208314	0.000881282	0.18891	4	Severe
179	160	A1	p.(Ser179Pro)	ser	pro	1.38125	111.236	-88.0496	160.217	0	0	-0.8	-1.182	9	0.00956297	0.118309	0.208314	0.000881282	0.18891	4	Severe
187	168	A1	p.(Leu187Ser)	leu	ser	1.47018	-60.6164	-22.7635	188.475	0	0	3.8	0.973	9	0.0164054	0.123212	0.179203	0.000895802	0.215357	4	Mild
188	169	A1	p.(Asn188Tyr)	asn	tyr	1.54073	0.051413	-46.7256	122.627	1.47628	11.3481	-3.5	-1.137	8	0.00728722	0.114888	0.187305	0.000879736	0.154551	4	Severe
188	169	A1	p.(Asn188Lys)	asn	lys	1.4828	0.051413	-46.7256	122.627	1.47628	11.3481	-3.5	-1.137	8	0.00728722	0.114888	0.187305	0.000879736	0.154551	4	Severe
189	170	A1	p.(Ser189Leu)	ser	leu	1.47018	-16.4113	-119.759	175.993	0	0	-0.8	-0.927	9	0.0136134	0.112858	0.203638	0.000935433	0.145203	4	Moderate
192	173	A1	p.(Ile192Thr)	ile	thr	1.53186	150.926	174.143	151.498	0	0	4.5	-0.781	8	0.00700668	0.119742	0.226557	0.000825424	0.103962	4	Mild
193	174	A1	p.(Gly193Glu)	gly	glu	1.62874	-173.855	-147.771	118.445	0	0	-0.4	-1.143	4	0.000711918	0.116675	0.384083	0.000468607	0.0452839	4	Severe
193	174	A1	p.(Gly193Arg)	gly	arg	1.59452	-173.855	-147.771	118.445	0	0	-0.4	-1.143	4	0.000711918	0.116675	0.384083	0.000468607	0.0452839	4	Severe
194	175	A1	p.(Ala194Thr)	ala	thr	1.48544	133.312	-102.446	171.658	0	0	1.8	-0.652	3	0.000211018	0.111083	0.487847	0.000413906	0.00909083	3	Mild
195	176	A1	p.(Leu195Pro)	leu	pro	1.64149	122.598	-127.008	143.651	0	0	3.8	-0.779	6	0.00904891	0.123394	0.238276	0.000669518	0.0442594	4	Severe
200	181	A1	p.(Glu200Gly)	glu	gly	1.62874	-143.64	5.76638	166.838	131.863	85.711	-3.5	0.372	5	0.00132373	0.105684	0.291751	0.000698138	0.00221581	4	Mild
214	195	A1	p.(Phe214Val)	phe	val	1.42145	144.965	-105.838	181.157	6.88163	32.3227	2.8	-0.109	9	0.0182133	0.115655	0.187786	0.0010659	0.00753383	4	Mild
216	197	A1	p.(Leu216Gln)	leu	gln	1.56065	159.916	-64.0695	129.966	0	0	3.8	-0.566	7	0.0239006	0.120716	0.208644	0.000775047	0.017209	4	Moderate
218	199	A1	p.(Phe218Ser)	phe	ser	1.58142	118.55	-70.6231	159.487	0	0	2.8	-0.687	8	0.0153986	0.122365	0.187884	0.000842959	0.0376309	4	Severe
220	201	A1	p.(Val220Gly)	val	gly	1.56855	67.0924	-120.83	191.294	0.513453	7.91785	4.2	-1.053	8	0.00649731	0.117074	0.189809	0.000894729	0.0616352	4	Mild
220	201	A1	p.(Val220Leu)	val	leu	1.42875	67.0924	-120.83	191.294	0.513453	7.91785	4.2	-1.053	8	0.00649731	0.117074	0.189809	0.000894729	0.0616352	4	Mild
224	205	A1	p.(Gly224Trp)	gly	trp	1.77225	48.1214	167.466	169.16	37.6754	37.1378	-0.4	-0.498	3	1.13112e-05	0.100406	0.51803	0.000442946	0.012695	3	Moderate
226	207	A1	p.(Ser226Cys)	ser	cys	1.53051	-25.1241	162.584	170.163	20.1255	24.558	-0.8	-1.079	5	0.0047075	0.107757	0.25189	0.000600762	0.0764786	4	Severe
226	207	A1	p.(Ser226Ile)	ser	ile	1.56758	-25.1241	162.584	170.163	20.1255	24.558	-0.8	-1.079	5	0.0047075	0.107757	0.25189	0.000600762	0.0764786	4	Severe
234	215	A1	p.(Ser234Cys)	ser	cys	1.53051	NA	NA	NA	NA	NA	NA	1.167	NA	NA	NA	NA	NA	NA	NA	Mild
243	224	A1	p.(Ser243Cys)	ser	cys	1.53051	-124.874	-49.185	198.253	83.2891	65.858	-0.8	0.471	4	0.00299625	0.0886572	0.389323	0.000802382	0.0036743	3	Mild
245	226	A1	p.(Arg245Trp)	arg	trp	1.72578	149.747	-76.2735	174.217	49.6137	73.6029	-4.5	2.914	6	0.00408628	0.0972111	0.329711	0.00092857	0.0146282	3	Mild
250	231	A1	p.(Met250Arg)	met	arg	1.65199	-179.442	-155.013	173.424	40.4834	43.5863	1.9	0.74	6	0.00412877	0.110798	0.233743	0.000710013	0.0280296	4	Mild
251	232	A1	p.(His251Asp)	his	asp	1.55075	120.42	-169.407	144.921	4.38508	15.5691	-3.2	-0.988	11	0.0177365	0.116299	0.1604	0.00117449	0.0575263	4	Mild
256	237	A1	p.(Tyr256Asn)	tyr	asn	1.54073	-176.583	-125.727	161.184	0.146858	10.6676	-1.3	-0.531	11	0.00962674	0.10686	0.162539	0.00124268	0.0183212	4	Mild
260	241	A1	p.(Ser260Cys)	ser	cys	1.53051	-158.903	-55.87	122.65	12.3807	26.5562	-0.8	-0.774	7	0.0104219	0.104346	0.242054	0.000852633	0.00953264	4	Severe
264	245	A1	p.(Leu264Arg)	leu	arg	1.62251	91.1224	77.2068	130.405	0.109541	3.25122	3.8	-0.722	6	0.00555817	0.109113	0.26357	0.000771384	0.00284372	3	Severe
267	248	A1	p.(Cys267Tyr)	cys	tyr	1.55824	-173.207	-91.9324	197.123	18.5239	25.6934	2.5	-0.915	6	0.00361135	0.100907	0.236969	0.000828439	0.000734985	3	Moderate
267	248	A1	p.(Cys267Phe)	cys	phe	1.48352	-173.207	-91.9324	197.123	18.5239	25.6934	2.5	-0.915	6	0.00361135	0.100907	0.236969	0.000828439	0.000734985	3	Moderate
269	250	A1	p.(Arg269Trp)	arg	trp	1.72578	-27.3944	-49.1263	205.129	180.961	123.439	-4.5	1.011	2	4.08495e-05	0.0946876	0.5	0.000366005	0.000139474	2	Mild
273	254	A1	p.(Tyr273Cys)	tyr	cys	1.55824	124.076	-127.61	163.414	119.837	96.4002	-1.3	0.477	4	6.26175e-06	0.107635	0.463152	0.00051083	0.0030292	4	Mild
278	259	A1	p.(Gly278Arg)	gly	arg	1.59452	170	-61.1796	141.645	0	0	-0.4	-0.697	6	0.00707737	0.126193	0.27769	0.000635505	0.107896	4	Severe
279	260	A1	p.(Met279Lys)	met	lys	1.61065	125.367	169.978	173.979	0	0	1.9	-0.004	8	0.0166852	0.124105	0.191964	0.000843451	0.128771	4	Severe
281	262	A1	p.(Thr281Ile)	thr	ile	1.53186	52.4421	41.1057	166.406	15.271	27.3875	-0.7	-0.696	7	0.0021465	0.11941	0.223202	0.000739838	0.196061	4	Mild
281	262	A1	p.(Thr281Asn)	thr	asn	1.48662	52.4421	41.1057	166.406	15.271	27.3875	-0.7	-0.696	7	0.0021465	0.11941	0.223202	0.000739838	0.196061	4	Mild
281	262	A1	p.(Thr281Pro)	thr	pro	1.46454	52.4421	41.1057	166.406	15.271	27.3875	-0.7	-0.696	7	0.0021465	0.11941	0.223202	0.000739838	0.196061	4	Mild
284	265	A1	p.(Glu284Lys)	glu	lys	1.58024	116.203	-50.2951	168.68	51.2864	48.5935	-3.5	-0.566	7	0.0195881	0.11986	0.22696	0.000777328	0.105156	4	Moderate
288	269	A1	p.(Ile288Thr)	ile	thr	1.53186	121.471	-172.232	154.675	0	0	4.5	-0.899	10	0.0153101	0.121795	0.192062	0.00102905	0.0396125	4	Severe
290	271	A1	p.(Leu290Pro)	leu	pro	1.64149	103.722	-160.392	120.875	5.98005	10.2331	3.8	-0.283	8	0.0168643	0.113782	0.221092	0.000924948	0.00801911	4	Severe
292	273	A1	p.(Gly292Val)	gly	val	1.56855	-11.3475	163.533	74.6475	30.3555	26.147	-0.4	0.035	3	0	0.102851	0.512008	0.000415558	0.00217116	3	Severe
295	276	A1	p.(Phe295Ile)	phe	ile	1.39413	152.103	-101.429	138.536	0.595076	14.2716	2.8	-0.865	10	0.0269012	0.120727	0.159971	0.0010848	0.0117817	4	Severe
295	276	A1	p.(Phe295Leu)	phe	leu	1.44604	152.103	-101.429	138.536	0.595076	14.2716	2.8	-0.865	10	0.0269012	0.120727	0.159971	0.0010848	0.0117817	4	Severe
299	280	A1	p.(Asn299Ile)	asn	ile	1.50282	39.7373	-160.558	138.019	57.4397	49.212	-3.5	0.524	6	0.00140703	0.113232	0.373055	0.000744628	0.00321863	4	Mild
303	284	A1	p.(Ala303Glu)	ala	glu	1.5126	86.9203	32.9131	134.85	18.5572	31.1353	1.8	-0.069	6	0.00215789	0.115176	0.261578	0.000708064	0.00750636	4	Mild
303	284	A1	p.(Ala303Pro)	ala	pro	1.49033	86.9203	32.9131	134.85	18.5572	31.1353	1.8	-0.069	6	0.00215789	0.115176	0.261578	0.000708064	0.00750636	4	Mild
304	285	A1	p.(Ser304Pro)	ser	pro	1.38125	-18.4466	169.354	175.248	0.323828	6.82637	-0.8	-0.475	8	0.0057329	0.121729	0.237614	0.000873723	0.0175554	4	Mild
305	286	A1	p.(Leu305Ser)	leu	ser	1.47018	53.3059	42.3597	149.79	4.36139	19.4673	3.8	0.204	5	0.00517784	0.119849	0.284386	0.000568227	0.0227327	4	Severe
318	299	A1	p.(Leu318Pro)	leu	pro	1.64149	102.235	-65.354	190.609	57.1647	73.889	3.8	1.131	5	0.00688061	0.110522	0.246538	0.000646662	0.00222281	4	Mild
321	302	A1	p.(Asp321Val)	asp	val	1.60214	-154.514	76.5406	174.232	73.0164	59.9693	-3.5	0.995	4	0.00230906	0.101901	0.300069	0.000592976	0.000947234	3	Mild
323	304	A1	p.(Gly323Arg)	gly	arg	1.59452	-135.211	119.281	145.95	29.4903	25.812	-0.4	-0.96	5	0.000359686	0.100527	0.339621	0.000676119	0.00149839	3	Severe
323	304	A1	p.(Gly323Glu)	gly	glu	1.62874	-135.211	119.281	145.95	29.4903	25.812	-0.4	-0.96	5	0.000359686	0.100527	0.339621	0.000676119	0.00149839	3	Severe
324	305	A1	p.(Gln324Pro)	gln	pro	1.4458	137.441	-144.185	182.042	96.5656	77.6288	-3.5	0.703	5	0.000131695	0.101075	0.358002	0.00064204	0.00241978	3	Mild
325	306	A1	p.(Phe325Ser)	phe	ser	1.58142	137.345	-123.109	142.918	22.6165	43.2819	2.8	-0.344	11	0.020094	0.109922	0.175829	0.00130512	0.00608838	4	Moderate
328	309	A1	p.(Phe328Leu)	phe	leu	1.44604	165.246	-155.573	136.822	20.2636	43.8613	2.8	-0.789	8	0.0123089	0.115695	0.225601	0.000849993	0.0255603	4	Mild
331	312	A1	p.(Ile331Ser)	ile	ser	1.56758	-92.6353	-157.913	127.429	55.5578	65.6504	4.5	-0.702	7	0.0017878	0.111334	0.273581	0.000791384	0.0262771	4	Mild
331	312	A1	p.(Ile331Thr)	ile	thr	1.53186	-92.6353	-157.913	127.429	55.5578	65.6504	4.5	-0.702	7	0.0017878	0.111334	0.273581	0.000791384	0.0262771	4	Mild
331	312	A1	p.(Ile331Phe)	ile	phe	1.39413	-92.6353	-157.913	127.429	55.5578	65.6504	4.5	-0.702	7	0.0017878	0.111334	0.273581	0.000791384	0.0262771	4	Mild
338	319	A1	p.(Gly338Val)	gly	val	1.56855	-145.91	95.9672	170.205	0.334706	3.76362	-0.4	-0.955	8	0.00236001	0.110331	0.213746	0.000899199	0.0276696	4	Mild
340	321	A1	p.(Glu340Asp)	glu	asp	1.47692	134.675	-85.015	157.713	15.9121	24.693	-3.5	-0.054	7	0.00566704	0.110076	0.216124	0.000788528	0.018024	4	Mild
340	321	A1	p.(Glu340Lys)	glu	lys	1.58024	134.675	-85.015	157.713	15.9121	24.693	-3.5	-0.054	7	0.00566704	0.110076	0.216124	0.000788528	0.018024	4	Mild
342	323	A1	p.(Tyr342Cys)	tyr	cys	1.55824	151.088	-69.0064	125.166	57.9091	74.8668	-1.3	1.813	7	0.0042045	0.106868	0.227656	0.000835488	0.00527901	4	Moderate
364	345	a1	p.(Asp364Asn)	asp	asn	1.50928	NA	NA	NA	NA	NA	NA	1.695	NA	NA	NA	NA	NA	NA	NA	Moderate
366	347	a1	p.(Asp366Asn)	asp	asn	1.50928	NA	NA	NA	NA	NA	NA	0.355	NA	NA	NA	NA	NA	NA	NA	Mild
380	361	a1	p.(Asp380Gly)	asp	gly	1.61078	156.157	172.111	201.82	127.878	83.1794	-3.5	-0.3	2	0.00149813	0.0690136	0.5	0.000683638	1.4282e-07	1	Severe
390	371	a1	p.(Ile390Thr)	ile	thr	1.53186	46.513	-95.8875	204.97	124.424	87.8843	4.5	0.966	4	0.000843787	0.0635866	0.431424	0.000926583	5.64477e-09	2	Mild
396	377	A2	p.(Lys396Met)	lys	met	1.61065	-135.035	-69.8014	175.31	153.791	113.611	-3.9	1.282	3	0.00883179	0.0831828	0.333333	0.000744906	8.88467e-06	2	Moderate
399	380	A2	p.(Lys399Glu)	lys	glu	1.58024	151.05	-162.147	171.314	115.881	95.8864	-3.9	1.117	4	0.000473945	0.0851566	0.424045	0.000612107	0.000181723	3	Mild
401	382	A2	p.(Trp401Arg)	trp	arg	1.72578	150.945	-86.1488	143.336	75.303	73.3147	-0.9	-0.149	8	0.00263436	0.0915512	0.248853	0.000976154	0.000636033	4	Mild
401	382	A2	p.(Trp401Gly)	trp	gly	1.77225	150.945	-86.1488	143.336	75.303	73.3147	-0.9	-0.149	8	0.00263436	0.0915512	0.248853	0.000976154	0.000636033	4	Mild
404	385	A2	p.(Tyr404Asp)	tyr	asp	1.61699	87.4782	-69.4948	163.033	27.7129	49.5826	-1.3	0.012	9	0.00364503	0.0854892	0.209556	0.00106299	0.000484901	4	Severe
411	392	A2	p.(Asp411Gly)	asp	gly	1.61078	139.603	-89.6439	184.325	49.2712	43.4031	-3.5	0.603	6	0.000857069	0.0891486	0.289483	0.00068257	0.00095656	4	Mild
412	393	A2	p.(Trp412Gly)	trp	gly	1.77225	153.57	-126.917	184.665	28.1118	43.1327	-0.9	-1.092	8	0.0115403	0.0994784	0.20662	0.00085464	0.00280637	4	Severe
412	393	A2	p.(Trp412Arg)	trp	arg	1.72578	153.57	-126.917	184.665	28.1118	43.1327	-0.9	-1.092	8	0.0115403	0.0994784	0.20662	0.00085464	0.00280637	4	Severe
414	395	A2	p.(Tyr414Cys)	tyr	cys	1.55824	33.3243	-94.3004	158.017	0	0	-1.3	-1.007	10	0.0166224	0.100755	0.17034	0.00108615	0.00387898	4	Severe
422	403	A2	p.(Asp422His)	asp	his	1.55075	-88.6137	21.1365	203.43	141.968	87.3792	-3.5	1.204	2	0	0.0753726	0.78125	0.000393631	2.76561e-05	2	Severe
424	405	A2	p.(Arg424Ser)	arg	ser	1.53477	84.6049	-45.6359	205.61	48.1628	57.1899	-4.5	0.137	9	0.00619525	0.0886278	0.247282	0.00120067	0.000592983	4	Moderate
434	415	A2	p.(Gly434Asp)	gly	asp	1.61078	-163.16	-142.712	196.52	16.6723	20.4829	-0.4	0.88	4	6.66908e-05	0.0743691	0.397223	0.000555926	0.000120802	4	Severe
442	423	A2	p.(Tyr442Cys)	tyr	cys	1.55824	158.936	-129.176	144.105	2.24411	9.79474	-1.3	-1.147	11	0.0132213	0.0938753	0.1555	0.00114434	0.00218659	4	Severe
442	423	A2	p.(Tyr442Asn)	tyr	asn	1.54073	158.936	-129.176	144.105	2.24411	9.79474	-1.3	-1.147	11	0.0132213	0.0938753	0.1555	0.00114434	0.00218659	4	Severe
444	425	A2	p.(Lys444Arg)	lys	arg	1.49215	-168.928	-125.938	180.048	0	0	-3.9	-1.115	12	0.0165409	0.0973387	0.146724	0.00124492	0.00218828	4	Severe
444	425	A2	p.(Lys444Thr)	lys	thr	1.48594	-168.928	-125.938	180.048	0	0	-3.9	-1.115	12	0.0165409	0.0973387	0.146724	0.00124492	0.00218828	4	Severe
444	425	A2	p.(Lys444Asn)	lys	asn	1.4828	-168.928	-125.938	180.048	0	0	-3.9	-1.115	12	0.0165409	0.0973387	0.146724	0.00124492	0.00218828	4	Severe
447	428	A2	p.(Phe447Ser)	phe	ser	1.58142	129.994	-113.877	200.724	2.93865	19.9667	2.8	-0.19	12	0.0134902	0.0987718	0.152449	0.00119674	0.00316061	4	Severe
454	435	A2	p.(Thr454Ile)	thr	ile	1.53186	76.9286	-85.9135	205.61	122.847	76.6819	-0.7	-0.533	2	0	0.0762378	0.666808	0.000333253	5.37699e-05	2	Mild
467	448	A2	p.(Ile467Ser)	ile	ser	1.56758	-15.2222	-63.6166	128.69	0	0	4.5	-0.74	6	0.00438792	0.10215	0.295819	0.00065048	0.00317476	4	Severe
480	461	A2	p.(Leu480Pro)	leu	pro	1.64149	140.274	-114.514	121.036	0	0	3.8	0.64	7	0.00791095	0.0988889	0.245096	0.000776414	0.00139708	4	Moderate
482	463	A2	p.(Ile482Phe)	ile	phe	1.39413	69.3584	-110.634	139.981	3.16096	16.2483	4.5	-0.917	7	0.00196033	0.092644	0.211373	0.000773463	0.000962076	4	Severe
485	466	A2	p.(Lys485Thr)	lys	thr	1.48594	138.446	-145.635	166.182	14.4521	20.591	-3.9	-0.216	9	0.00281549	0.085309	0.19824	0.00103054	0.000571213	4	Mild
486	467	A2	p.(Asn486Ser)	asn	ser	1.35102	-176.246	-63.3671	176.452	3.77962	13.3007	-3.5	-1.15	6	0.000867323	0.0828318	0.299251	0.000734788	0.000265455	4	Moderate
489	470	A2	p.(Ser489Asn)	ser	asn	1.35102	-72.3263	-74.2476	153.93	55.9896	45.6535	-0.8	-0.802	3	7.44926e-05	0.0834792	0.416236	0.000425294	0.000177716	3	Moderate
493	474	A2	p.(Asn493Asp)	asn	asp	1.50928	-173.519	-128.587	122.503	0	0	-3.5	-1.079	8	0.00466474	0.0919168	0.201284	0.000850627	0.00110145	4	Moderate
495	476	A2	p.(Tyr495Asp)	tyr	asp	1.61699	151.421	-126.393	140.874	23.0731	41.3951	-1.3	-0.15	7	0.00570546	0.0982557	0.197543	0.000771337	0.00174246	4	Moderate
496	477	A2	p.(Pro496Arg)	pro	arg	1.57286	128.767	-99.2637	133.787	0.42589	3.77884	-1.6	-0.895	8	0.00818788	0.105284	0.195984	0.000860903	0.0028652	4	Severe
524	505	A2	p.(Pro524Leu)	pro	leu	1.64149	-8.52102	-49.8026	105.496	101.567	69.636	-1.6	-1.101	5	0.000198687	0.082801	0.382233	0.000618897	0.000253757	4	Mild
525	506	A2	p.(Gly525Arg)	gly	arg	1.59452	19.2559	138.237	102.608	50.4984	33.7841	-0.4	-0.876	4	1.43242e-06	0.0803297	0.481944	0.000520622	0.000172113	4	Mild
529	510	A2	p.(Lys529Glu)	lys	glu	1.58024	121.848	-94.8555	165.941	65.9789	78.8877	-3.9	0.323	5	0.00168422	0.0871581	0.251733	0.000624788	0.000327856	4	Moderate
540	521	A2	p.(Pro540Leu)	pro	leu	1.64149	136.816	-24.3978	147.087	13.4696	33.3193	-1.6	-1.158	8	0.00337626	0.10844	0.217043	0.00089057	0.00417448	4	Moderate
540	521	A2	p.(Pro540Thr)	pro	thr	1.46454	136.816	-24.3978	147.087	13.4696	33.3193	-1.6	-1.158	8	0.00337626	0.10844	0.217043	0.00089057	0.00417448	4	Moderate
540	521	A2	p.(Pro540Ser)	pro	ser	1.38125	136.816	-24.3978	147.087	13.4696	33.3193	-1.6	-1.158	8	0.00337626	0.10844	0.217043	0.00089057	0.00417448	4	Moderate
541	522	A2	p.(Thr541Ser)	thr	ser	1.20957	-128.032	-84.1952	140.98	22.3836	37.7498	-0.7	-0.42	7	0.00241045	0.113203	0.312637	0.000827336	0.00370647	4	Mild
545	526	A2	p.(Pro545Arg)	pro	arg	1.57286	130.453	-72.4014	148.866	28.1213	51.5736	-1.6	-0.553	4	0.00122923	0.109229	0.359283	0.000502284	0.00319519	4	Severe
547	528	A2	p.(Cys547Arg)	cys	arg	1.61163	46.3653	124.843	156.885	3.57141	10.6989	2.5	-1.051	10	0.00948189	0.111426	0.201424	0.00106675	0.00740189	4	Severe
547	528	A2	p.(Cys547Tyr)	cys	tyr	1.55824	46.3653	124.843	156.885	3.57141	10.6989	2.5	-1.051	10	0.00948189	0.111426	0.201424	0.00106675	0.00740189	4	Severe
547	528	A2	p.(Cys547Trp)	cys	trp	1.57122	46.3653	124.843	156.885	3.57141	10.6989	2.5	-1.051	10	0.00948189	0.111426	0.201424	0.00106675	0.00740189	4	Severe
547	528	A2	p.(Cys547Phe)	cys	phe	1.48352	46.3653	124.843	156.885	3.57141	10.6989	2.5	-1.051	10	0.00948189	0.111426	0.201424	0.00106675	0.00740189	4	Severe
549	530	A2	p.(Thr549Asn)	thr	asn	1.48662	168.698	-59.8191	137.827	0.0278363	6.29325	-0.7	-0.894	8	0.0112143	0.118414	0.252288	0.000845393	0.00856116	4	Mild
551	532	A2	p.(Tyr551Cys)	tyr	cys	1.55824	169.196	-174.835	147.076	44.6422	64.5146	-1.3	-0.193	10	0.0441979	0.115614	0.183555	0.00103036	0.0060959	4	Mild
552	533	A2	p.(Tyr552His)	tyr	his	1.49765	172.003	-140.066	126.899	9.15424	30.8054	-1.3	-1.147	11	0.0119655	0.10629	0.189357	0.00108665	0.00469255	4	Severe
556	537	A2	p.(Val556Asp)	val	asp	1.60214	-24.9425	-56.2138	145.289	30.3049	33.4432	4.2	0.928	7	0.00164547	0.0905207	0.25867	0.000761506	0.000862603	4	Moderate
560	541	A2	p.(Arg560Gly)	arg	gly	1.59452	-60.1975	-33.3062	170.159	108.103	90.3024	-4.5	-0.32	7	0.00158843	0.0900567	0.27381	0.00080851	0.000527134	4	Mild
560	541	A2	p.(Arg560Thr)	arg	thr	1.55741	-60.1975	-33.3062	170.159	108.103	90.3024	-4.5	-0.32	7	0.00158843	0.0900567	0.27381	0.00080851	0.000527134	4	Mild
561	542	A2	p.(Asp561Asn)	asp	asn	1.50928	-73.0514	-35.4203	180.316	0	0	-3.5	-1.087	10	0.00203296	0.0906375	0.208345	0.00107163	0.000996878	4	Severe
561	542	A2	p.(Asp561His)	asp	his	1.55075	-73.0514	-35.4203	180.316	0	0	-3.5	-1.087	10	0.00203296	0.0906375	0.208345	0.00107163	0.000996878	4	Severe
561	542	A2	p.(Asp561Tyr)	asp	tyr	1.61699	-73.0514	-35.4203	180.316	0	0	-3.5	-1.087	10	0.00203296	0.0906375	0.208345	0.00107163	0.000996878	4	Severe
561	542	A2	p.(Asp561Ala)	asp	ala	1.57072	-73.0514	-35.4203	180.316	0	0	-3.5	-1.087	10	0.00203296	0.0906375	0.208345	0.00107163	0.000996878	4	Severe
561	542	A2	p.(Asp561Gly)	asp	gly	1.61078	-73.0514	-35.4203	180.316	0	0	-3.5	-1.087	10	0.00203296	0.0906375	0.208345	0.00107163	0.000996878	4	Severe
561	542	A2	p.(Asp561Glu)	asp	glu	1.47692	-73.0514	-35.4203	180.316	0	0	-3.5	-1.087	10	0.00203296	0.0906375	0.208345	0.00107163	0.000996878	4	Severe
562	543	A2	p.(Leu562Pro)	leu	pro	1.64149	-78.014	-7.09822	155.41	39.635	63.975	3.8	0.358	6	0.000595148	0.0914822	0.343334	0.00068415	0.000673112	4	Mild
564	545	A2	p.(Ser564Leu)	ser	leu	1.47018	-58.4475	-44.296	183.395	0	0	-0.8	-1.016	7	0.000986229	0.0936316	0.244867	0.000759908	0.00101977	4	Severe
567	548	A2	p.(Ile567Phe)	ile	phe	1.39413	157.869	-168.305	124.204	4.69977	27.7392	4.5	-0.733	9	0.0195986	0.106766	0.201365	0.000898907	0.00379476	4	Mild
567	548	A2	p.(Ile567Thr)	ile	thr	1.53186	157.869	-168.305	124.204	4.69977	27.7392	4.5	-0.733	9	0.0195986	0.106766	0.201365	0.000898907	0.00379476	4	Mild
572	553	A2	p.(Ile572Phe)	ile	phe	1.39413	125.031	-168.245	113.655	0.662413	8.2664	4.5	-0.966	10	0.00776836	0.106408	0.176732	0.00107519	0.00449463	4	Mild
573	554	A2	p.(Cys573Tyr)	cys	tyr	1.55824	-163.719	-152.008	150.845	3.72921	14.0695	2.5	-0.968	9	0.00484131	0.102119	0.239218	0.00102429	0.00312167	4	Moderate
573	554	A2	p.(Cys573Phe)	cys	phe	1.48352	-163.719	-152.008	150.845	3.72921	14.0695	2.5	-0.968	9	0.00484131	0.102119	0.239218	0.00102429	0.00312167	4	Moderate
576	557	A2	p.(Glu576Lys)	glu	lys	1.58024	55.3637	-175.107	186.037	116.347	103.662	-3.5	1.33	3	0.0090302	0.0893335	0.482253	0.000668228	5.98195e-05	2	Mild
578	559	A2	p.(Val578Ala)	val	ala	1.44183	101.296	-154.821	205.61	137.927	86.4245	4.2	-0.546	2	0.000474978	0.0831931	0.5	0.00052537	8.758e-06	2	Mild
583	564	A2	p.(Asn583Ser)	asn	ser	1.35102	150.624	-172.53	203.605	64.9845	71.8558	-3.5	0.331	6	0.00926965	0.0801609	0.365039	0.0011362	1.16478e-05	3	Mild
586	567	A2	p.(Met586Val)	met	val	1.47767	116.471	-132.529	205.61	127.187	94.2793	1.9	-0.209	5	0.0245665	0.0867616	0.386367	0.000936747	5.20802e-05	3	Mild
593	574	A2	p.(Ile593Asn)	ile	asn	1.50282	142.754	-154.29	127.842	0	0	4.5	-0.843	8	0.0207949	0.117995	0.206425	0.000844735	0.0099446	4	Severe
593	574	A2	p.(Ile593Thr)	ile	thr	1.53186	142.754	-154.29	127.842	0	0	4.5	-0.843	8	0.0207949	0.117995	0.206425	0.000844735	0.0099446	4	Severe
595	576	A2	p.(Phe595Ser)	phe	ser	1.58142	149.852	-85.2435	158.048	7.7375	18.1669	2.8	-0.928	8	0.0291162	0.119763	0.206501	0.000876379	0.0108611	4	Severe
596	577	A2	p.(Ser596Phe)	ser	phe	1.58142	153.05	-157.649	168.177	4.95868	28.4423	-0.8	-0.708	7	0.0222394	0.111306	0.234014	0.000803831	0.00591319	4	Moderate
599	580	A2	p.(Asp599His)	asp	his	1.55075	86.1566	-91.1975	137.834	12.9203	29.8341	-3.5	-1.09	4	0.00069272	0.0917967	0.404453	0.00051004	0.000527037	4	Severe
600	581	A2	p.(Glu600Gln)	glu	gln	1.47047	-25.2641	-46.5159	189.459	5.90769	22.5825	-3.5	-1.126	8	0.00359671	0.0940008	0.231917	0.000890795	0.00128126	4	Severe
600	581	A2	p.(Glu600Lys)	glu	lys	1.58024	-25.2641	-46.5159	189.459	5.90769	22.5825	-3.5	-1.126	8	0.00359671	0.0940008	0.231917	0.000890795	0.00128126	4	Severe
602	583	A2	p.(Arg602Gly)	arg	gly	1.59452	1.6427	-138.125	153.839	124.301	94.6911	-4.5	0.872	5	0.000837486	0.0891784	0.337963	0.000612826	0.000458073	4	Mild
604	585	A2	p.(Trp604Arg)	trp	arg	1.72578	-5.71178	-50.473	150.389	70.4198	79.5858	-0.9	-0.971	6	0.000437094	0.0873005	0.239347	0.000681083	0.00063788	4	Severe
604	585	A2	p.(Trp604Cys)	trp	cys	1.57122	-5.71178	-50.473	150.389	70.4198	79.5858	-0.9	-0.971	6	0.000437094	0.0873005	0.239347	0.000681083	0.00063788	4	Severe
614	595	A2	p.(Leu614Arg)	leu	arg	1.62251	124.96	-98.0191	169.95	6.963	23.7447	3.8	0.041	8	0.00559947	0.0800024	0.226136	0.000987591	0.000279388	4	Mild
620	601	A2	p.(Val620Met)	val	met	1.47767	154.717	-39.297	203.261	30.4995	46.7242	4.2	0.579	7	0.00260799	0.0750675	0.269578	0.00093855	0.000129465	4	Mild
635	616	A2	p.(Ser635Asn)	ser	asn	1.35102	-75.3221	-43.3472	157.197	0	0	-0.8	-0.672	8	0.00401216	0.107601	0.222356	0.000853825	0.00664014	4	Mild
638	619	A2	p.(Gly638Asp)	gly	asp	1.61078	86.9322	67.2577	148.3	0	0	-0.4	-1.084	7	0.00919632	0.10607	0.233098	0.000749357	0.00525187	4	Severe
638	619	A2	p.(Gly638Ser)	gly	ser	1.54157	86.9322	67.2577	148.3	0	0	-0.4	-1.084	7	0.00919632	0.10607	0.233098	0.000749357	0.00525187	4	Severe
641	622	A2	p.(Phe641Ser)	phe	ser	1.58142	-77.2148	18.4601	172.324	7.93058	26.2016	2.8	-0.252	9	0.0141481	0.105525	0.181639	0.00101121	0.012556	4	Mild
645	626	A2	p.(Gln645Pro)	gln	pro	1.4458	-7.35209	52.7041	189.048	99.5246	66.004	-3.5	0.889	6	0.000682056	0.101676	0.309182	0.000679745	0.00670394	4	Moderate
650	631	A2	p.(Leu650Pro)	leu	pro	1.64149	125.595	-94.6599	182.172	92.1364	80.1681	3.8	0.713	3	7.18452e-06	0.0967602	0.508027	0.000438991	0.00250666	3	Mild
650	631	A2	p.(Leu650Val)	leu	val	1.42875	125.595	-94.6599	182.172	92.1364	80.1681	3.8	0.713	3	7.18452e-06	0.0967602	0.508027	0.000438991	0.00250666	3	Mild
650	631	A2	p.(Leu650Phe)	leu	phe	1.44604	125.595	-94.6599	182.172	92.1364	80.1681	3.8	0.713	3	7.18452e-06	0.0967602	0.508027	0.000438991	0.00250666	3	Mild
651	632	A2	p.(His651Pro)	his	pro	1.43611	3.68541	69.1748	183.844	106.337	89.1417	-3.2	0.168	5	0.0006691	0.103145	0.365465	0.000631307	0.00811703	4	Moderate
654	635	A2	p.(Ala654Glu)	ala	glu	1.5126	167.635	-99.2282	155.504	5.16137	22.337	1.8	0.153	6	0.00339222	0.114396	0.281251	0.000694036	0.0145979	4	Moderate
655	636	A2	p.(Tyr655Cys)	tyr	cys	1.55824	82.4385	-151.703	139.897	66.1966	72.154	-1.3	-0.087	5	0.00689301	0.113212	0.269183	0.000592892	0.00926489	4	Mild
655	636	A2	p.(Tyr655His)	tyr	his	1.49765	82.4385	-151.703	139.897	66.1966	72.154	-1.3	-0.087	5	0.00689301	0.113212	0.269183	0.000592892	0.00926489	4	Mild
657	638	A2	p.(Tyr657Cys)	tyr	cys	1.55824	109.051	-110.43	148.946	0.778845	8.14245	-1.3	-0.738	11	0.0213975	0.113704	0.172786	0.00117208	0.0117252	4	Mild
658	639	A2	p.(Ile658Ser)	ile	ser	1.56758	155.617	-132.212	134.09	0	0	4.5	-0.556	8	0.00698233	0.119282	0.248601	0.000841969	0.0108233	4	Moderate
659	640	A2	p.(Leu659Pro)	leu	pro	1.64149	170.777	-167.961	141.833	1.98609	10.778	3.8	-0.469	10	0.0510875	0.122973	0.17996	0.00105803	0.0101664	4	Moderate
661	642	A2	p.(Ile661Asn)	ile	asn	1.50282	-148.238	-148.457	138.019	16.204	60.1071	4.5	-0.708	9	0.0205675	0.116523	0.220482	0.00109415	0.00593671	4	Mild
662	643	A2	p.(Gly662Ala)	gly	ala	1.59051	-116.896	71.2352	142.867	35.3582	28.6531	-0.4	-1.085	2	0	0.104378	0.699267	0.000340393	0.000943967	2	Severe
662	643	A2	p.(Gly662Arg)	gly	arg	1.59452	-116.896	71.2352	142.867	35.3582	28.6531	-0.4	-1.085	2	0	0.104378	0.699267	0.000340393	0.000943967	2	Severe
663	644	A2	p.(Ala663Val)	ala	val	1.44183	165.327	-93.1453	127.062	45.6964	51.9583	1.8	-0.66	3	0.00311318	0.110697	0.421896	0.000456408	0.00242527	3	Mild
669	650	A2	p.(Ser669Pro)	ser	pro	1.38125	137.586	-166.803	140.272	0.0248599	2.9319	-0.8	-0.984	6	0.0238365	0.12232	0.238624	0.000666981	0.0324523	4	Moderate
670	651	A2	p.(Val670Leu)	val	leu	1.42875	-172.839	-156.528	157.103	2.27729	9.03343	4.2	-0.376	6	0.00405124	0.121242	0.257892	0.000664115	0.0258624	4	Mild
671	652	A2	p.(Phe671Leu)	phe	leu	1.44604	126.437	-115.007	154.625	0	0	2.8	-0.667	6	0.0121878	0.116533	0.217596	0.000639986	0.024065	4	Mild
672	653	A2	p.(Phe672Ser)	phe	ser	1.58142	100.582	-137.566	179.049	18.5226	25.6503	2.8	-0.933	8	0.013381	0.117167	0.196529	0.000847588	0.0283365	4	Severe
676	657	A2	p.(Thr676Ser)	thr	ser	1.20957	-68.1628	67.9745	160.264	0	0	-0.7	-0.44	8	0.0129753	0.120542	0.21261	0.000809145	0.0428716	4	Mild
677	658	A2	p.(Phe677Leu)	phe	leu	1.44604	151.356	101.308	107.763	0	0	2.8	-0.777	10	0.0073743	0.115685	0.178415	0.000992166	0.0451882	4	Moderate
681	662	A2	p.(Met681Ile)	met	ile	1.42182	36.2406	-100.078	138.105	42.5285	72.7737	1.9	0.553	5	0.0293626	0.124025	0.271236	0.000581174	0.0234746	4	Mild
686	667	A2	p.(Thr686Arg)	thr	arg	1.55741	-156.346	-54.957	196.347	4.06036	20.169	-0.7	-0.578	8	0.0161359	0.129914	0.194481	0.000796403	0.106095	4	Moderate
693	674	A2	p.(Ser693Leu)	ser	leu	1.47018	147.634	47.6274	154.268	23.9521	48.6029	-0.8	-0.549	5	0.00255399	0.122985	0.299301	0.000623056	0.0134781	4	Mild
695	676	A2	p.(Glu695Gly)	glu	gly	1.62874	175.894	-139.764	180.547	13.4766	43.4334	-3.5	0.132	6	0.0503684	0.128144	0.242044	0.000687996	0.0157084	4	Mild
696	677	A2	p.(Thr696Asn)	thr	asn	1.48662	166.068	-171.258	202.614	8.25498	26.0883	-0.7	-0.925	6	0.0153262	0.122455	0.287054	0.00066703	0.00720009	4	Mild
696	677	A2	p.(Thr696Ile)	thr	ile	1.53186	166.068	-171.258	202.614	8.25498	26.0883	-0.7	-0.925	6	0.0153262	0.122455	0.287054	0.00066703	0.00720009	4	Mild
700	681	A2	p.(Ser700Pro)	ser	pro	1.38125	126.458	-75.4924	140.892	25.9365	37.3849	-0.8	-0.289	5	0.00524159	0.117798	0.315932	0.000566673	0.0231216	4	Mild
700	681	A2	p.(Ser700Leu)	ser	leu	1.47018	126.458	-75.4924	140.892	25.9365	37.3849	-0.8	-0.289	5	0.00524159	0.117798	0.315932	0.000566673	0.0231216	4	Mild
707	688	A2	p.(Trp707Arg)	trp	arg	1.72578	172.257	-113.34	205.61	43.7976	52.5478	-0.9	-0.819	12	0.00530524	0.103746	0.167287	0.00133776	0.0170448	4	Mild
714	695	A2	p.(Ser714Leu)	ser	leu	1.47018	48.9839	32.935	174.133	31.8502	39.6953	-0.8	0.431	5	0.000612335	0.116614	0.289371	0.000566255	0.0377767	4	Mild
724	705	A2	p.(Leu724Phe)	leu	phe	1.44604	-116.374	49.5225	187.08	40.926	62.9604	3.8	0.685	5	0.00270416	0.111213	0.29601	0.000581909	0.0122046	4	Mild
725	706	A2	p.(Leu725Gln)	leu	gln	1.56065	177.1	91.1258	179.78	2.4997	7.84159	3.8	-0.385	11	0.0128202	0.110678	0.172686	0.00115751	0.016002	4	Severe
727	708	A2	p.(Val727Phe)	val	phe	1.42145	147.975	-138.814	173.849	2.51831	9.63113	4.2	-0.985	8	0.00413982	0.106375	0.22527	0.000872534	0.0119932	4	Severe
730	711	A2	p.(Cys730Tyr)	cys	tyr	1.55824	-162.048	-64.7324	191.99	52.011	49.3669	2.5	-1.055	4	0.00718576	0.0981041	0.385139	0.000641688	0.00304439	3	Severe
738	719	A2	p.(Tyr738Cys)	tyr	cys	1.55824	105.889	-76.4609	205.61	185.478	118.243	-1.3	0.308	3	1.55946e-05	0.0614981	0.660278	0.000694193	1.58966e-08	2	Mild
739	720	a2	p.(Glu739Lys)	glu	lys	1.58024	-24.9498	81.7457	186.677	152.112	98.7768	-3.5	0.598	2	0	0.0613765	0.804444	0.000492609	1.33438e-08	2	Mild
742	723	a2	p.(Tyr742Cys)	tyr	cys	1.55824	-45.5273	-165.596	202.477	127.621	103.509	-1.3	1.101	5	0.0111863	0.0697565	0.2401	0.00104902	6.15481e-07	2	Mild
750	731	a2	p.(Leu750Val)	leu	val	1.42875	NA	NA	NA	NA	NA	NA	1.714	NA	NA	NA	NA	NA	NA	NA	Moderate
845	826	B	p.(Asp845Glu)	asp	glu	1.47692	NA	NA	NA	NA	NA	NA	NA	NA	NA	NA	NA	NA	NA	NA	Severe
867	848	B	p.(Val867Leu)	val	leu	1.42875	NA	NA	NA	NA	NA	NA	NA	NA	NA	NA	NA	NA	NA	NA	Severe
870	851	B	p.(Pro870Arg)	pro	arg	1.57286	NA	NA	NA	NA	NA	NA	NA	NA	NA	NA	NA	NA	NA	NA	Moderate
912	893	B	p.(Asn912Asp)	asn	asp	1.50928	NA	NA	NA	NA	NA	NA	NA	NA	NA	NA	NA	NA	NA	NA	Severe
935	916	B	p.(Gln935Glu)	gln	glu	1.47047	NA	NA	NA	NA	NA	NA	NA	NA	NA	NA	NA	NA	NA	NA	Severe
947	928	B	p.(Pro947Arg)	pro	arg	1.57286	NA	NA	NA	NA	NA	NA	NA	NA	NA	NA	NA	NA	NA	NA	Moderate
998	979	B	p.(His998Gln)	his	gln	1.46186	NA	NA	NA	NA	NA	NA	NA	NA	NA	NA	NA	NA	NA	NA	Severe
1066	1047	B	p.(His1066Tyr)	his	tyr	1.49765	NA	NA	NA	NA	NA	NA	NA	NA	NA	NA	NA	NA	NA	NA	Severe
1093	1074	B	p.(Met1093Ile)	met	ile	1.42182	NA	NA	NA	NA	NA	NA	NA	NA	NA	NA	NA	NA	NA	NA	Moderate
1110	1091	B	p.(Asn1110Tyr)	asn	tyr	1.54073	NA	NA	NA	NA	NA	NA	NA	NA	NA	NA	NA	NA	NA	NA	Mild
1153	1134	B	p.(Pro1153Ala)	pro	ala	1.49033	NA	NA	NA	NA	NA	NA	NA	NA	NA	NA	NA	NA	NA	NA	Mild
1234	1215	B	p.(His1234Leu)	his	leu	1.52261	NA	NA	NA	NA	NA	NA	NA	NA	NA	NA	NA	NA	NA	NA	Severe
1314	1295	B	p.(Thr1314Pro)	thr	pro	1.46454	NA	NA	NA	NA	NA	NA	NA	NA	NA	NA	NA	NA	NA	NA	Moderate
1329	1310	B	p.(Arg1329His)	arg	his	1.52039	NA	NA	NA	NA	NA	NA	NA	NA	NA	NA	NA	NA	NA	NA	Mild
1336	1317	B	p.(Gln1336Lys)	gln	lys	1.45287	NA	NA	NA	NA	NA	NA	NA	NA	NA	NA	NA	NA	NA	NA	Mild
1511	1492	B	p.(Val1511Ile)	val	ile	1.13912	NA	NA	NA	NA	NA	NA	NA	NA	NA	NA	NA	NA	NA	NA	Severe
1530	1511	B	p.(Ser1530Thr)	ser	thr	1.20957	NA	NA	NA	NA	NA	NA	NA	NA	NA	NA	NA	NA	NA	NA	Mild
1598	1579	B	p.(Glu1598Asp)	glu	asp	1.47692	NA	NA	NA	NA	NA	NA	NA	NA	NA	NA	NA	NA	NA	NA	Severe
1610	1591	B	p.(Ala1610Ser)	ala	ser	1.38355	NA	NA	NA	NA	NA	NA	NA	NA	NA	NA	NA	NA	NA	NA	Severe
1622	1603	B	p.(Ala1622Thr)	ala	thr	1.48544	NA	NA	NA	NA	NA	NA	NA	NA	NA	NA	NA	NA	NA	NA	Severe
1660	1641	B	p.(Pro1660Leu)	pro	leu	1.64149	NA	NA	NA	NA	NA	NA	NA	NA	NA	NA	NA	NA	NA	NA	Severe
1681	1662	a3	p.(Ile1681Val)	ile	val	1.13912	NA	NA	NA	NA	NA	NA	NA	NA	NA	NA	NA	NA	NA	NA	Mild
1701	1682	a3	p.(Glu1701Lys)	glu	lys	1.58024	NA	NA	NA	NA	NA	NA	NA	NA	NA	NA	NA	NA	NA	NA	Mild
1707	1688	A3	p.(Pro1707Arg)	pro	arg	1.57286	NA	NA	NA	NA	NA	NA	NA	NA	NA	NA	NA	NA	NA	NA	Mild
1709	1690	a3	p.(Ser1709Arg)	ser	arg	1.53477	96.5198	-176.334	205.61	101.489	70.4582	-0.8	-0.315	2	0.00149813	0.0776524	0.5	0.000745117	2.16793e-05	1	Mild
1712	1693	A3	p.(Lys1712Asn)	lys	asn	1.4828	36.4571	-141.613	179.043	173.629	104.064	-3.9	0.784	2	0	0.0918599	0.804444	0.000454428	0.00141122	2	Moderate
1718	1699	A3	p.(Phe1718Leu)	phe	leu	1.44604	123.358	-89.8761	193.851	74.8259	93.8331	2.8	-0.61	6	0.00170761	0.104583	0.254616	0.000716114	0.01245	4	Mild
1726	1707	A3	p.(Trp1726Ser)	trp	ser	1.54758	132.25	-135.898	159.069	23.5244	57.301	-0.9	-1.075	10	0.0271172	0.11832	0.185573	0.00112947	0.305198	4	Severe
1726	1707	A3	p.(Trp1726Cys)	trp	cys	1.57122	132.25	-135.898	159.069	23.5244	57.301	-0.9	-1.075	10	0.0271172	0.11832	0.185573	0.00112947	0.305198	4	Severe
1727	1708	A3	p.(Asp1727Val)	asp	val	1.60214	-153.019	-157.607	159.605	51.3996	60.8646	-3.5	-0.739	3	0.00342582	0.107263	0.386181	0.000469527	0.0792997	3	Mild
1729	1710	A3	p.(Gly1729Glu)	gly	glu	1.62874	146.897	50.6864	157.81	67.9891	50.2546	-0.4	-0.111	2	0.00299401	0.104895	0.5	0.000495211	0.041549	1	Mild
1730	1711	A3	p.(Met1730Val)	met	val	1.47767	37.8006	-149.742	201.265	169.111	97.8414	1.9	0.05	2	0.00149813	0.094957	0.5	0.000654676	0.00511477	1	Severe
1749	1730	A3	p.(Phe1749Leu)	phe	leu	1.44604	155.243	-139.028	181.143	19.7784	53.8015	2.8	-0.835	9	0.0133077	0.112753	0.236988	0.00104782	0.177583	4	Moderate
1754	1735	A3	p.(Phe1754Leu)	phe	leu	1.44604	133.391	-106.383	181.876	0	0	2.8	-0.648	8	0.00489653	0.118646	0.218636	0.000862937	0.0511052	4	Severe
1755	1736	A3	p.(Gln1755Pro)	gln	pro	1.4458	156.814	-125.573	196.117	26.3914	32.7759	-3.5	-0.694	6	0.00496747	0.10984	0.231385	0.000707228	0.0204105	4	Severe
1764	1745	A3	p.(Gln1764Arg)	gln	arg	1.52066	129.493	-133.995	205.597	130.613	85.1054	-3.5	0.823	4	1.45156e-05	0.0916015	0.376181	0.000581773	0.00172859	3	Severe
1768	1749	A3	p.(Arg1768His)	arg	his	1.52039	-155.589	-168.244	194.352	97.5053	107.481	-4.5	-0.452	7	0.0208971	0.119431	0.2069	0.000819677	0.0612311	4	Mild
1768	1749	A3	p.(Arg1768Cys)	arg	cys	1.61163	-155.589	-168.244	194.352	97.5053	107.481	-4.5	-0.452	7	0.0208971	0.119431	0.2069	0.000819677	0.0612311	4	Mild
1769	1750	A3	p.(Gly1769Arg)	gly	arg	1.59452	166.959	116.072	134.358	25.4882	39.8852	-0.4	-0.672	2	0.0146873	0.113743	0.5	0.000312346	0.0121805	2	Mild
1770	1751	A3	p.(Glu1770Lys)	glu	lys	1.58024	-91.3968	102.067	163.358	14.2578	36.4743	-3.5	-1.127	8	0.113038	0.118194	0.19889	0.000946241	0.0391928	4	Severe
1771	1752	A3	p.(Leu1771Pro)	leu	pro	1.64149	-8.95427	-85.6416	151.528	58.3094	75.8434	3.8	0.731	6	0.0526398	0.123257	0.289477	0.000662465	0.0996755	4	Mild
1772	1753	A3	p.(Asn1772Ile)	asn	ile	1.50282	14.7431	-95.6886	163.715	43.2004	56.9173	-3.5	0.115	5	0.0135732	0.119399	0.376557	0.000577121	0.0694379	4	Mild
1779	1760	A3	p.(Gly1779Arg)	gly	arg	1.59452	-160.607	-66.4565	204.74	0	0	-0.4	-1.201	5	0.0099488	0.120553	0.287925	0.000563027	0.0633079	4	Severe
1779	1760	A3	p.(Gly1779Glu)	gly	glu	1.62874	-160.607	-66.4565	204.74	0	0	-0.4	-1.201	5	0.0099488	0.120553	0.287925	0.000563027	0.0633079	4	Severe
1782	1763	A3	p.(Ile1782Arg)	ile	arg	1.57032	80.1362	-75.0073	137.965	5.88398	24.8838	4.5	-1.065	7	0.0113487	0.121985	0.19686	0.000752295	0.0633544	4	Severe
1783	1764	A3	p.(Arg1783Thr)	arg	thr	1.55741	-169.169	-68.4536	151.522	37.8988	43.2782	-4.5	-0.72	6	0.00326398	0.120847	0.202011	0.00068547	0.0662917	4	Mild
1786	1767	A3	p.(Val1786Gly)	val	gly	1.56855	155.116	-111.924	162.169	19.6686	39.5733	4.2	-0.663	7	0.001359	0.110577	0.275109	0.000821369	0.0339024	4	Mild
1791	1772	A3	p.(Met1791Thr)	met	thr	1.59926	94.3213	-108.744	203.39	36.1211	38.4275	1.9	-0.181	9	0.00252091	0.106366	0.234292	0.00102638	0.0225162	4	Severe
1792	1773	A3	p.(Val1792Leu)	val	leu	1.42875	92.7962	-105.984	168.59	1.86945	9.89717	4.2	-0.889	7	0.00259187	0.110982	0.274196	0.000799507	0.016412	4	Mild
1792	1773	A3	p.(Val1792Ala)	val	ala	1.44183	92.7962	-105.984	168.59	1.86945	9.89717	4.2	-0.889	7	0.00259187	0.110982	0.274196	0.000799507	0.016412	4	Mild
1799	1780	A3	p.(Ser1799Pro)	ser	pro	1.38125	-139.463	-62.885	182.18	45.9135	39.995	-0.8	-0.751	4	0.000466344	0.0998878	0.337439	0.000533435	0.0113717	4	Mild
1801	1782	A3	p.(Pro1801Ala)	pro	ala	1.49033	90.5724	-52.0361	203.457	28.6243	28.6562	-1.6	-0.868	7	0.00254948	0.105584	0.280987	0.000835027	0.019255	4	Mild
1806	1787	A3	p.(Ser1806Pro)	ser	pro	1.38125	146.342	-156.12	139.137	0	0	-0.8	-0.881	7	0.00212738	0.118698	0.250314	0.000730622	0.0531983	4	Severe
1808	1789	A3	p.(Leu1808Phe)	leu	phe	1.44604	19.6607	-100.671	111.127	0	0	3.8	-0.999	7	0.00309557	0.11853	0.23246	0.0007359	0.0579725	4	Mild
1808	1789	A3	p.(Leu1808Pro)	leu	pro	1.64149	19.6607	-100.671	111.127	0	0	3.8	-0.999	7	0.00309557	0.11853	0.23246	0.0007359	0.0579725	4	Mild
1811	1792	A3	p.(Tyr1811Asn)	tyr	asn	1.54073	70.7363	31.8465	205.53	85.4351	89.7355	-1.3	-0.748	4	0.000381378	0.105209	0.336471	0.00049606	0.0135264	4	Severe
1824	1805	A3	p.(Asn1824Ile)	asn	ile	1.50282	-106.52	-36.1949	191.004	49.5354	50.9476	-3.5	-0.042	6	0.00359503	0.104077	0.282493	0.000728143	0.00741808	4	Moderate
1826	1807	A3	p.(Val1826Phe)	val	phe	1.42145	112.417	-118.785	205.61	20.6534	31.4569	4.2	-0.756	4	0.000328844	0.102464	0.397215	0.000526555	0.0103279	4	Moderate
1836	1817	A3	p.(Trp1836Arg)	trp	arg	1.72578	-169.242	-111.451	171.705	5.28626	28.3663	-0.9	-0.693	8	0.00274166	0.112668	0.208332	0.000852125	0.0469935	4	Moderate
1840	1821	A3	p.(His1840Leu)	his	leu	1.52261	-29.3827	-81.6306	177.55	107.99	85.3657	-3.2	1.412	4	2.7494e-05	0.108988	0.418238	0.000491363	0.0226756	4	Moderate
1843	1824	A3	p.(Ala1843Val)	ala	val	1.44183	170.358	177.643	101.722	2.30849	16.6954	1.8	-0.866	4	0.000452075	0.115037	0.329543	0.000480767	0.0408157	4	Mild
1843	1824	A3	p.(Ala1843Thr)	ala	thr	1.48544	170.358	177.643	101.722	2.30849	16.6954	1.8	-0.866	4	0.000452075	0.115037	0.329543	0.000480767	0.0408157	4	Mild
1844	1825	A3	p.(Pro1844Leu)	pro	leu	1.64149	153.097	-47.4145	136.047	9.22654	17.4695	-1.6	-1.17	8	0.00652662	0.124615	0.21627	0.000847248	0.102638	4	Mild
1844	1825	A3	p.(Pro1844Ser)	pro	ser	1.38125	153.097	-47.4145	136.047	9.22654	17.4695	-1.6	-1.17	8	0.00652662	0.124615	0.21627	0.000847248	0.102638	4	Mild
1847	1828	A3	p.(Asp1847Gly)	asp	gly	1.61078	77.8558	-97.3856	149.694	43.0097	60.0548	-3.5	1.552	5	0.000303323	0.11942	0.29685	0.000602979	0.0307825	4	Severe
1851	1832	A3	p.(Cys1851Arg)	cys	arg	1.61163	138.719	-137.834	161.533	0	0	2.5	-1.151	10	0.00732592	0.127592	0.178744	0.00097442	0.197446	4	Severe
1854	1835	A3	p.(Trp1854Cys)	trp	cys	1.57122	-178.724	-81.9455	158.765	0.132703	4.77346	-0.9	-0.974	12	0.017158	0.129223	0.141981	0.00113748	0.184835	4	Severe
1859	1840	A3	p.(Asp1859Gly)	asp	gly	1.61078	39.8357	-114.134	182.028	9.96161	24.7197	-3.5	-0.602	5	0.00211137	0.115156	0.283763	0.000560469	0.0275362	4	Moderate
1861	1842	A3	p.(Asp1861Tyr)	asp	tyr	1.61699	-14.7087	-100.914	205.61	75.6215	60.5054	-3.5	-0.911	5	0.000469038	0.111046	0.349605	0.000577206	0.036164	4	Mild
1863	1844	A3	p.(Glu1863Lys)	glu	lys	1.58024	-62.9736	-112.32	205.61	63.1381	59.3406	-3.5	-0.905	5	0.000324723	0.114396	0.368868	0.000574947	0.0564586	4	Mild
1864	1845	A3	p.(Lys1864Glu)	lys	glu	1.58024	-50.4024	-28.8537	180.212	63.8724	65.6855	-3.9	-0.029	6	0.0013263	0.112241	0.298869	0.000687195	0.0566678	4	Mild
1867	1848	A3	p.(His1867Arg)	his	arg	1.52039	-49.7706	-66.1547	155.549	7.02692	19.4198	-3.2	-0.545	11	0.0141951	0.12132	0.167589	0.00116293	0.181249	4	Moderate
1868	1849	A3	p.(Ser1868Leu)	ser	leu	1.47018	39.6179	-75.016	190.803	0	0	-0.8	-1.088	8	0.0118496	0.116107	0.207361	0.000867293	0.0973747	4	Severe
1868	1849	A3	p.(Ser1868Pro)	ser	pro	1.38125	39.6179	-75.016	190.803	0	0	-0.8	-1.088	8	0.0118496	0.116107	0.207361	0.000867293	0.0973747	4	Severe
1870	1851	A3	p.(Leu1870Arg)	leu	arg	1.62251	83.7863	63.9727	179.609	0	0	3.8	-1.164	9	0.0104448	0.119935	0.184303	0.000953169	0.0624259	4	Severe
1872	1853	A3	p.(Gly1872Arg)	gly	arg	1.59452	133.112	-127.685	134.827	1.63351	10.5069	-0.4	-1.161	4	8.07144e-05	0.119527	0.356062	0.00046852	0.0472927	4	Severe
1872	1853	A3	p.(Gly1872Glu)	gly	glu	1.62874	133.112	-127.685	134.827	1.63351	10.5069	-0.4	-1.161	4	8.07144e-05	0.119527	0.356062	0.00046852	0.0472927	4	Severe
1875	1856	A3	p.(Leu1875Pro)	leu	pro	1.64149	-179.511	-109.71	141.159	0	0	3.8	-0.597	8	0.00440847	0.128724	0.216579	0.000789456	0.168512	4	Severe
1876	1857	A3	p.(Val1876Leu)	val	leu	1.42875	176.852	-156.995	91.8329	0	0	4.2	-0.864	9	0.00352514	0.122939	0.200655	0.000904308	0.138773	4	Mild
1877	1858	A3	p.(Cys1877Arg)	cys	arg	1.61163	-165.034	-152.068	136.917	0	0	2.5	-1.196	9	0.00868922	0.120303	0.194958	0.00096242	0.0902538	4	Severe
1877	1858	A3	p.(Cys1877Tyr)	cys	tyr	1.55824	-165.034	-152.068	136.917	0	0	2.5	-1.196	9	0.00868922	0.120303	0.194958	0.00096242	0.0902538	4	Severe
1881	1862	A3	p.(Thr1881Pro)	thr	pro	1.46454	-27.8146	-146.25	164.537	30.9494	41.1386	-0.7	-0.57	6	0.00211709	0.111678	0.287758	0.00076744	0.0300011	4	Severe
1882	1863	A3	p.(Leu1882Pro)	leu	pro	1.64149	119.439	-112.389	164.528	8.75688	39.5836	3.8	-0.841	8	0.00624732	0.111445	0.209825	0.00102054	0.0258215	4	Severe
1889	1870	A3	p.(Gln1889His)	gln	his	1.46186	-112.962	75.6669	161.991	11.7435	26.4245	-3.5	0.489	8	0.00888634	0.115634	0.237929	0.00102688	0.0519703	4	Mild
1892	1873	A3	p.(Val1892Ile)	val	ile	1.13912	178.568	-153.076	186.227	5.09098	21.8019	4.2	0.458	6	0.00257779	0.117714	0.321919	0.000747136	0.0707967	4	Moderate
1895	1876	A3	p.(Phe1895Ser)	phe	ser	1.58142	136.219	-136.765	160.634	0	0	2.8	-0.894	9	0.0836187	0.13334	0.18666	0.000891459	0.222943	4	Mild
1896	1877	A3	p.(Ala1896Pro)	ala	pro	1.49033	121.099	-117.268	131.02	2.39968	9.3782	1.8	0.016	3	0.000347577	0.124476	0.380599	0.000365485	0.0948922	3	Severe
1901	1882	A3	p.(Ile1901Phe)	ile	phe	1.39413	108.953	-139.043	165.445	1.92031	13.2532	4.5	-0.422	8	0.0164352	0.124313	0.188932	0.000789573	0.473794	4	Mild
1913	1894	A3	p.(Asn1913Ser)	asn	ser	1.35102	4.15782	-67.3974	184.555	61.5145	76.4915	-3.5	-0.675	5	3.74166e-06	0.0948221	0.496086	0.000709364	0.0113124	4	Mild
1913	1894	A3	p.(Asn1913Lys)	asn	lys	1.4828	4.15782	-67.3974	184.555	61.5145	76.4915	-3.5	-0.675	5	3.74166e-06	0.0948221	0.496086	0.000709364	0.0113124	4	Mild
1939	1920	A3	p.(Ala1939Glu)	ala	glu	1.5126	156.349	-160.161	142.89	0	0	1.8	-0.882	8	0.0037891	0.125211	0.20282	0.00077603	0.579595	4	Severe
1939	1920	A3	p.(Ala1939Thr)	ala	thr	1.48544	156.349	-160.161	142.89	0	0	1.8	-0.882	8	0.0037891	0.125211	0.20282	0.00077603	0.579595	4	Severe
1939	1920	A3	p.(Ala1939Val)	ala	val	1.44183	156.349	-160.161	142.89	0	0	1.8	-0.882	8	0.0037891	0.125211	0.20282	0.00077603	0.579595	4	Severe
1939	1920	A3	p.(Ala1939Pro)	ala	pro	1.49033	156.349	-160.161	142.89	0	0	1.8	-0.882	8	0.0037891	0.125211	0.20282	0.00077603	0.579595	4	Severe
1940	1921	A3	p.(Ile1940Asn)	ile	asn	1.50282	119.1	-85.1092	126.188	0	0	4.5	-1.106	10	0.0139478	0.132349	0.181569	0.000944413	0.56557	4	Mild
1943	1924	A3	p.(Tyr1943Cys)	tyr	cys	1.55824	72.3908	-134.015	170.858	36.8567	36.4689	-1.3	-0.72	11	0.026418	0.125235	0.190709	0.00109012	0.520791	4	Mild
1944	1925	A3	p.(Ile1944Lys)	ile	lys	1.58118	143.524	-51.9652	154.295	41.5175	46.0269	4.5	-0.524	10	0.0141586	0.122985	0.20284	0.000979381	0.648039	4	Mild
1950	1931	A3	p.(Gly1950Asp)	gly	asp	1.61078	79.514	-49.3995	128.94	1.1941	5.06406	-0.4	-1.158	4	0.000351763	0.119559	0.421468	0.0004674	0.0950143	4	Mild
1959	1940	A3	p.(Ile1959Phe)	ile	phe	1.39413	160.715	-129.376	125.069	0	0	4.5	-0.438	9	0.00558057	0.127325	0.192494	0.000909693	0.183484	4	Moderate
1963	1944	A3	p.(Leu1963Pro)	leu	pro	1.64149	37.1594	-103.997	110.406	0	0	3.8	-1.083	8	0.0410792	0.137629	0.179329	0.000788959	0.271649	4	Severe
1964	1945	A3	p.(Leu1964Pro)	leu	pro	1.64149	90.6446	-44.5987	123.764	17.6042	44.1773	3.8	-0.657	9	0.0116289	0.13227	0.152004	0.000881046	0.218282	4	Severe
1965	1946	A3	p.(Ser1965Ile)	ser	ile	1.56758	-162.73	-74.6922	129.565	5.08917	11.4726	-0.8	-1.049	6	0.00672657	0.133061	0.252199	0.000634076	0.157786	4	Severe
1968	1949	A3	p.(Ser1968Arg)	ser	arg	1.53477	-123.562	-86.0532	205.61	39.5972	42.5894	-0.8	-0.126	5	0.000258577	0.121132	0.354175	0.000565108	0.173112	4	Mild
1974	1955	A3	p.(Ser1974Tyr)	ser	tyr	1.50074	93.4644	-74.3498	158.108	0	0	-0.8	-0.847	10	0.00947534	0.131917	0.186697	0.000922372	0.587642	4	Severe
1982	1963	A3	p.(Phe1982Ile)	phe	ile	1.39413	-173.561	167.806	141.305	0.0814267	4.56184	2.8	-0.903	8	0.00689526	0.12617	0.197127	0.000860653	0.0875464	4	Mild
1982	1963	A3	p.(Phe1982Leu)	phe	leu	1.44604	-173.561	167.806	141.305	0.0814267	4.56184	2.8	-0.903	8	0.00689526	0.12617	0.197127	0.000860653	0.0875464	4	Mild
1986	1967	A3	p.(Lys1986Ile)	lys	ile	1.58118	46.928	-170.207	154.913	44.5833	73.9688	-3.9	0.385	7	0.0072429	0.122578	0.276708	0.000789863	0.0332653	4	Moderate
1989	1970	A3	p.(Glu1989Gly)	glu	gly	1.62874	27.3071	-88.8534	150.893	58.3346	47.8559	-3.5	-0.169	7	0.00216381	0.12	0.24998	0.000799333	0.0348496	4	Mild
1993	1974	A3	p.(Ala1993Thr)	ala	thr	1.48544	6.26173	-144.622	145.364	1.20837	11.4986	1.8	-0.741	6	0.00438279	0.126492	0.262908	0.000682785	0.0747472	4	Mild
1997	1978	A3	p.(Leu1997Phe)	leu	phe	1.44604	119.168	-33.3479	137.566	0	0	3.8	-1.164	9	0.036959	0.139367	0.187886	0.000863718	0.364363	4	Mild
1999	1980	A3	p.(Pro1999Leu)	pro	leu	1.64149	115.231	-51.9306	169.417	4.95859	15.4618	-1.6	-1.091	8	0.0179179	0.131839	0.194868	0.00081271	0.253528	4	Mild
2007	1988	A3	p.(Met2007Ile)	met	ile	1.42182	-162.019	-111.178	137.44	3.55928	15.0621	1.9	-1.099	8	0.00774861	0.128662	0.171312	0.000842973	0.149385	4	Mild
2013	1994	A3	p.(Gly2013Arg)	gly	arg	1.59452	-164.332	108.926	133.31	6.97434	23.8061	-0.4	-1.162	5	0.00245943	0.115524	0.251733	0.000591922	0.0488697	4	Severe
2017	1998	A3	p.(Val2017Met)	val	met	1.47767	133.063	-155.845	165.016	0	0	4.2	-0.695	7	0.00370739	0.129423	0.241713	0.000691317	0.341261	4	Mild
2023	2004	C1	p.(Glu2023Lys)	glu	lys	1.58024	-74.0648	-58.411	154.952	57.0525	57.5545	-3.5	-0.057	7	0.00384581	0.123508	0.273789	0.000675704	0.535614	4	Mild
2030	2011	A3	p.(Ser2030Asn)	ser	asn	1.35102	134.128	176.355	152.337	3.38474	8.67201	-0.8	-0.796	8	0.00665149	0.125742	0.226759	0.000768642	0.529157	4	Mild
2036	2017	A3	p.(Tyr2036Cys)	tyr	cys	1.55824	174.575	-124.487	132.657	14.5705	38.2095	-1.3	-0.509	8	0.101275	0.124825	0.199082	0.000871378	0.0827707	4	Moderate
2044	2025	C1	p.(Leu2044Pro)	leu	pro	1.64149	-11.2681	-75.8147	127.796	23.2587	42.1178	3.8	-0.884	9	0.0183149	0.0973884	0.185083	0.000997267	0.00199025	4	Severe
2047	2028	C1	p.(Ala2047Gly)	ala	gly	1.59051	-56.286	-98.5734	181.758	57.7755	43.7911	1.8	-0.093	4	0.000892626	0.086018	0.384681	0.000536468	0.000289217	3	Severe
2051	2032	C1	p.(Ile2051Ser)	ile	ser	1.56758	108.361	-60.6202	164.686	24.4828	56.0891	4.5	-0.911	7	0.00255664	0.0901418	0.274212	0.000847518	0.00057293	4	Severe
2053	2034	C1	p.(Asp2053Val)	asp	val	1.60214	-36.1556	-40.9679	175.504	70.8326	70.1218	-3.5	-0.981	5	0.0033734	0.0849669	0.384986	0.000658762	0.000163257	4	Mild
2056	2037	C1	p.(Ile2056Asn)	ile	asn	1.50282	-152.022	163.112	137.282	57.3019	64.6383	4.5	-1.043	7	0.00659872	0.0892439	0.242782	0.000838108	0.000460864	4	Moderate
2058	2039	C1	p.(Ala2058Pro)	ala	pro	1.49033	-91.7016	-147.776	183.632	7.13647	18.5473	1.8	-1.063	6	0.00235481	0.0824379	0.28542	0.000731546	0.00030812	4	Moderate
2060	2041	C1	p.(Gly2063Ala)	gly	ala	1.59051	143.031	-177.313	143.16	22.5169	27.4511	-0.4	0.278	5	0.000404511	0.0767065	0.327483	0.00064688	0.000106235	4	Mild
2060	2041	C1	p.(Gly2060Val)	gly	val	1.56855	143.031	-177.313	143.16	22.5169	27.4511	-0.4	0.278	5	0.000404511	0.0767065	0.327483	0.00064688	0.000106235	4	Mild
2063	2044	C1	p.(Gly2063Arg)	gly	arg	1.59452	65.9708	106.787	204.312	55.19	37.2167	-0.4	0.504	3	1.62982e-06	0.0719715	0.487457	0.000441754	3.42397e-05	3	Severe
2066	2047	C1	p.(Ala2066Val)	ala	val	1.44183	173.967	-165.716	162.274	5.14679	12.9577	1.8	0.2	8	0.00196583	0.0781479	0.238527	0.000961975	0.000144383	4	Mild
2067	2048	C1	p.(Pro2067Leu)	pro	leu	1.64149	96.204	-59.4801	122.169	13.2461	37.5598	-1.6	-0.95	6	0.00326204	0.0825654	0.242691	0.000734415	0.000185616	4	Severe
2069	2050	C1	p.(Leu2069Pro)	leu	pro	1.64149	127.418	-136.69	190.115	15.9644	38.9171	3.8	-0.961	6	0.000921406	0.0781479	0.207536	0.000763769	9.71039e-05	4	Moderate
2071	2052	C1	p.(Arg2071Ser)	arg	ser	1.53477	84.1553	90.5785	140.119	53.0175	61.1119	-4.5	-1.163	8	0.00631396	0.0868914	0.218785	0.000942797	0.00041797	4	Severe
2081	2062	C1	p.(Trp2081Ser)	trp	ser	1.54758	162.547	-106.601	165.294	0.883087	11.567	-0.9	-1.165	11	0.0131174	0.0829553	0.148183	0.00122408	0.000335532	4	Severe
2081	2062	C1	p.(Trp2081Cys)	trp	cys	1.57122	162.547	-106.601	165.294	0.883087	11.567	-0.9	-1.165	11	0.0131174	0.0829553	0.148183	0.00122408	0.000335532	4	Severe
2081	2062	C1	p.(Trp2081Arg)	trp	arg	1.72578	162.547	-106.601	165.294	0.883087	11.567	-0.9	-1.165	11	0.0131174	0.0829553	0.148183	0.00122408	0.000335532	4	Severe
2088	2069	C1	p.(Ser2088Phe)	ser	phe	1.58142	176.222	-43.8255	194.557	4.51459	25.0017	-0.8	-0.213	5	0.005152	0.0816664	0.2	0.000765613	0.000133128	3	Severe
2088	2069	C1	p.(Ser2088Tyr)	ser	tyr	1.50074	176.222	-43.8255	194.557	4.51459	25.0017	-0.8	-0.213	5	0.005152	0.0816664	0.2	0.000765613	0.000133128	3	Severe
2091	2072	C1	p.(Lys2091Thr)	lys	thr	1.48594	155.307	-125.909	176.029	51.0976	48.1526	-3.9	-1.102	7	0.00182396	0.0896334	0.259592	0.000787741	0.0010306	4	Mild
2092	2073	C1	p.(Val2092Gly)	val	gly	1.56855	151.352	-132.002	159.514	0.158194	11.7723	4.2	-1.086	8	0.0150682	0.0965921	0.19237	0.000885159	0.00139227	4	Moderate
2101	2082	C1	p.(His2101Arg)	his	arg	1.52039	-14.1975	-75.4554	182.498	0	0	-3.2	-1.035	9	0.0153044	0.107853	0.196551	0.000974197	0.00677252	4	Mild
2101	2082	C1	p.(His2101Asp)	his	asp	1.55075	-14.1975	-75.4554	182.498	0	0	-3.2	-1.035	9	0.0153044	0.107853	0.196551	0.000974197	0.00677252	4	Mild
2109	2090	C1	p.(Arg2109Cys)	arg	cys	1.61163	138.193	-105.967	196.041	143.688	106.1	-4.5	-0.268	4	0.000411536	0.0686234	0.29216	0.000634733	1.87911e-05	3	Mild
2115	2096	C1	p.(Leu2115Pro)	leu	pro	1.64149	132.327	-128.666	200.035	6.29114	14.6764	3.8	0.413	9	0.00253153	0.0736146	0.203985	0.00110227	0.000104948	4	Mild
2118	2099	C1	p.(Ser2118Pro)	ser	pro	1.38125	-25.4837	-121.419	169.635	36.7429	38.0301	-0.8	0.35	4	2.7615e-05	0.0863184	0.417587	0.000547891	0.000228045	4	Mild
2120	2101	C1	p.(Phe2120Cys)	phe	cys	1.48352	162.318	-130.125	132.299	0	0	2.8	-0.423	9	0.0140265	0.0955961	0.202427	0.00100187	0.00169469	4	Mild
2120	2101	C1	p.(Phe2120Leu)	phe	leu	1.44604	162.318	-130.125	132.299	0	0	2.8	-0.423	9	0.0140265	0.0955961	0.202427	0.00100187	0.00169469	4	Mild
2121	2102	C1	p.(Ile2121Asn)	ile	asn	1.50282	142.239	-118.848	143.045	30.1378	43.6027	4.5	0.759	5	0.00162771	0.0954117	0.296088	0.000621723	0.00118936	4	Mild
2125	2106	C1	p.(Ser2125Thr)	ser	thr	1.20957	-175.487	169.683	117.328	9.06476	17.4853	-0.8	-1.126	8	0.00255277	0.10233	0.267828	0.000895764	0.00323334	4	Severe
2131	2112	C1	p.(Trp2131Cys)	trp	cys	1.57122	126.921	-155.411	178.751	74.1536	75.4626	-0.9	-1.081	7	0.00837829	0.101037	0.241502	0.000809113	0.00294193	4	Moderate
2136	2117	C1	p.(Gly2136Arg)	gly	arg	1.59452	-153.366	156.907	118.502	10.1984	19.8772	-0.4	-0.869	5	0.00116207	0.108431	0.331806	0.000659816	0.00824053	3	Severe
2141	2122	C1	p.(Thr2141Asn)	thr	asn	1.48662	1.68821	-81.2722	172.126	100.649	82.7781	-0.7	1.304	2	0	0.0905453	0.730903	0.00037077	0.00042347	2	Severe
2146	2127	C1	p.(Phe2146Ser)	phe	ser	1.58142	130.476	-141.588	173.967	131.449	91.394	2.8	1.507	6	0.00302032	0.0939678	0.316994	0.000756977	0.00072598	4	Mild
2149	2130	C1	p.(Val2149Gly)	val	gly	1.56855	55.5761	167.425	164.05	92.8634	58.1571	4.2	0.138	3	0.000444841	0.0781524	0.429847	0.000444354	4.35975e-05	3	Moderate
2150	2131	C1	p.(Asp2150Val)	asp	val	1.60214	167.054	149.932	165.481	61.7045	47.7983	-3.5	-0.381	4	0.000276129	0.0734162	0.317744	0.000569895	3.64361e-05	3	Severe
2151	2132	C1	p.(Ser2151Leu)	ser	leu	1.47018	139.867	-75.2935	158.247	37.912	39.2198	-0.8	-0.397	6	0.00143603	0.078938	0.267513	0.000773213	0.000122549	4	Mild
2152	2133	C1	p.(Ser2152Pro)	ser	pro	1.38125	38.017	79.7326	177.223	64.3034	44.7731	-0.8	-0.105	5	0.00140968	0.0814919	0.351732	0.000634396	0.000144721	4	Mild
2155	2136	C1	p.(Lys2155Glu)	lys	glu	1.58024	81.99	-60.2454	168.137	81.5438	63.4211	-3.9	-0.33	6	0.00145432	0.0911449	0.269626	0.000731556	0.000514343	4	Mild
2163	2144	C1	p.(Ile2163Ser)	ile	ser	1.56758	168.973	-113.275	171.283	0.318191	5.65311	4.5	-0.276	7	0.00407713	0.107531	0.216137	0.0007961	0.00648995	4	Severe
2165	2146	C1	p.(Ala2165Val)	ala	val	1.44183	-165.252	151.66	152.246	2.01764	12.5948	1.8	-0.983	9	0.0102019	0.104829	0.229219	0.000990506	0.00353772	4	Mild
2176	2157	C1	p.(Ser2176Arg)	ser	arg	1.53477	101.193	-93.4327	143.885	25.8632	26.5233	-0.8	0.86	6	0.000531336	0.0750211	0.335151	0.000747432	6.78951e-05	4	Mild
2179	2160	C1	p.(Ser2179Arg)	ser	arg	1.53477	150.516	-53.9125	131.298	2.01442	10.7925	-0.8	-0.345	6	7.70024e-05	0.076064	0.284264	0.00072189	9.66327e-05	4	Moderate
2180	2161	C1	p.(Thr2180Asn)	thr	asn	1.48662	166.439	168.472	143.75	0	0	-0.7	-0.848	7	0.00207377	0.0779471	0.221791	0.000802927	0.00019388	4	Severe
2184	2165	C1	p.(Glu2184Lys)	glu	lys	1.58024	29.8483	-158.546	171.64	23.0208	30.0277	-3.5	-1.154	8	0.00962021	0.0927921	0.217323	0.000913287	0.00101066	4	Moderate
2184	2165	C1	p.(Glu2184Ala)	glu	ala	1.5126	29.8483	-158.546	171.64	23.0208	30.0277	-3.5	-1.154	8	0.00962021	0.0927921	0.217323	0.000913287	0.00101066	4	Moderate
2184	2165	C1	p.(Glu2184Gly)	glu	gly	1.62874	29.8483	-158.546	171.64	23.0208	30.0277	-3.5	-1.154	8	0.00962021	0.0927921	0.217323	0.000913287	0.00101066	4	Moderate
2190	2171	C1	p.(Leu2190Val)	leu	val	1.42875	-105.46	-39.682	176.749	62.1588	78.5857	3.8	-0.131	5	0.00719144	0.107306	0.290499	0.000624743	0.00821374	4	Mild
2195	2176	C2	p.(Met2195Leu)	met	leu	1.50402	152.993	-154.964	160.455	70.8159	61.7372	1.9	0.466	8	0.05748	0.103867	0.213384	0.000924604	0.00274093	4	Mild
2196	2177	C2	p.(Pro2196Leu)	pro	leu	1.64149	148.279	-54.555	174.223	54.5241	62.5836	-1.6	-0.942	4	0.0146063	0.0958639	0.356742	0.000495094	0.000650331	4	Mild
2200	2181	C2	p.(Glu2200Asp)	glu	asp	1.47692	-52.154	-71.4191	171.48	78.2923	68.4566	-3.5	-0.644	7	0.000166988	0.0847404	0.289094	0.00078434	0.000279678	4	Mild
2201	2182	C2	p.(Ser2201Ile)	ser	ile	1.56758	-2.33067	-59.758	188.97	74.1657	57.4458	-0.8	1.045	5	1.36801e-05	0.0841899	0.379326	0.000611182	0.000194179	4	Mild
2204	2185	C2	p.(Ile2204Thr)	ile	thr	1.53186	104.644	-152.15	118.969	23.433	39.7278	4.5	-1.107	9	0.0140533	0.0913758	0.204456	0.00103184	0.000394206	4	Mild
2209	2190	C2	p.(Ile2209Asn)	ile	asn	1.50282	90.0114	-101.696	182.16	8.45694	14.6619	4.5	-0.717	8	0.0132313	0.0865646	0.206384	0.000921936	0.000219256	4	Moderate
2212	2193	C2	p.(Ser2212Pro)	ser	pro	1.38125	-129.679	-62.7271	138.775	30.888	29.0879	-0.8	-1.183	5	0.00112503	0.0767594	0.281737	0.000623772	3.82244e-05	4	Moderate
2213	2194	C2	p.(Ser2213Phe)	ser	phe	1.58142	118.543	-43.573	161.153	23.1936	25.3642	-0.8	-1.144	5	0.00107325	0.0730986	0.305748	0.000631126	2.7839e-05	4	Severe
2213	2194	C2	p.(Ser2213Cys)	ser	cys	1.53051	118.543	-43.573	161.153	23.1936	25.3642	-0.8	-1.144	5	0.00107325	0.0730986	0.305748	0.000631126	2.7839e-05	4	Severe
2213	2194	C2	p.(Ser2213Tyr)	ser	tyr	1.50074	118.543	-43.573	161.153	23.1936	25.3642	-0.8	-1.144	5	0.00107325	0.0730986	0.305748	0.000631126	2.7839e-05	4	Severe
2222	2203	C2	p.(Trp2222Arg)	trp	arg	1.72578	36.069	-83.8061	161.424	20.749	36.7128	-0.9	-1.164	9	0.0043441	0.0749874	0.17097	0.00102014	6.09285e-05	4	Moderate
2229	2210	C2	p.(Leu2229Phe)	leu	phe	1.44604	151.884	-32.0658	152.88	15.3646	24.7161	3.8	-0.872	8	0.00901102	0.0842484	0.213463	0.000907474	0.000188271	4	Mild
2229	2210	C2	p.(Leu2229Pro)	leu	pro	1.64149	151.884	-32.0658	152.88	15.3646	24.7161	3.8	-0.872	8	0.00901102	0.0842484	0.213463	0.000907474	0.000188271	4	Mild
2230	2211	C2	p.(His2230Pro)	his	pro	1.43611	-22.0615	46.4409	164.302	120.394	90.9084	-3.2	-0.795	3	7.91559e-06	0.0780428	0.451025	0.000405628	4.6817e-05	3	Severe
2233	2214	C2	p.(Gly2233Trp)	gly	trp	1.77225	-162.269	111.755	190.453	51.2921	36.396	-0.4	-1.076	3	2.41452e-06	0.0688606	0.542485	0.000448907	1.44001e-05	3	Mild
2237	2218	C2	p.(Ala2237Thr)	ala	thr	1.48544	-170.665	145.369	184.19	0	0	1.8	-1.152	7	0.000423575	0.0754195	0.226022	0.000779121	7.88973e-05	4	Mild
2239	2220	C2	p.(Arg2239Gly)	arg	gly	1.59452	119.612	-144.278	178.476	38.7625	45.8387	-4.5	-0.798	6	0.0020192	0.0726452	0.239385	0.000716294	2.92576e-05	4	Moderate
2242	2223	C2	p.(Val2242Met)	val	met	1.47767	130.247	-149.31	163.503	105.196	75.3942	4.2	0.62	4	6.577e-05	0.068262	0.304289	0.000566816	7.01915e-06	4	Severe
2247	2228	C2	p.(Glu2247Asp)	glu	asp	1.47692	-176.212	45.018	170.344	20.7055	33.3584	-3.5	-0.868	8	0.00337002	0.0782486	0.222584	0.000933011	6.30518e-05	4	Mild
2249	2230	C2	p.(Leu2249Arg)	leu	arg	1.62251	134.708	-119.763	191.875	0	0	3.8	-0.789	7	0.0101249	0.083401	0.221018	0.000778258	0.000130999	4	Severe
2250	2231	C2	p.(Gln2250His)	gln	his	1.46186	150.075	-112.497	185.284	15.3235	21.8908	-3.5	-1.109	9	0.0209038	0.0886219	0.215646	0.00100151	0.000248341	4	Mild
2253	2234	C2	p.(Phe2253Ser)	phe	ser	1.58142	-32.2996	-29.2702	156.879	21.0994	39.659	2.8	-0.421	9	0.0145236	0.0961677	0.20022	0.00103157	0.000849248	4	Moderate
2258	2239	C2	p.(Lys2258Glu)	lys	glu	1.58024	113.535	-108.908	169.38	35.4166	80.8958	-3.9	-0.851	5	0.0219247	0.106163	0.312187	0.000624832	0.00392948	4	Mild
2259	2240	C2	p.(Val2259Phe)	val	phe	1.42145	121.065	-100.404	140.863	0	0	4.2	-0.898	9	0.0167141	0.0973245	0.191242	0.00101191	0.000886059	4	Mild
2264	2245	C2	p.(Thr2264Ala)	thr	ala	1.48544	168.117	-124.594	129.11	0	0	-0.7	-1.093	6	0.00329515	0.0800312	0.245292	0.000734905	6.11274e-05	4	Mild
2272	2253	C2	p.(Thr2272Pro)	thr	pro	1.46454	90.2425	-178.148	164.664	70.6205	61.3953	-0.7	0.076	5	0.00128088	0.0658089	0.414369	0.000739987	7.91347e-06	3	Moderate
2274	2255	C2	p.(Met2274Val)	met	val	1.47767	132.682	-165.365	182.71	1.28327	13.8032	1.9	-0.833	10	0.00263729	0.0704003	0.2016	0.00118894	2.53628e-05	4	Mild
2280	2261	C2	p.(Leu2280Pro)	leu	pro	1.64149	165.838	-128.351	162.969	27.7345	37.0967	3.8	0.463	8	0.00089832	0.0794217	0.226263	0.00092965	9.16905e-05	4	Severe
2283	2264	C2	p.(Ser2283Arg)	ser	arg	1.53477	141.239	139.141	199.9	5.96736	17.4129	-0.8	0.017	8	0.00405207	0.088781	0.223424	0.000930673	0.000423434	4	Mild
2284	2265	C2	p.(Ser2284Arg)	ser	arg	1.53477	165.109	-160.13	187.083	5.34939	12.2554	-0.8	-1.105	7	0.00226375	0.0884868	0.268733	0.000899161	0.000343576	4	Mild
2286	2267	C2	p.(Asp2286Val)	asp	val	1.60214	170.397	149.489	195.82	50.0361	41.7846	-3.5	0.081	5	0.0028552	0.0856098	0.339706	0.000761561	0.000160155	3	Moderate
2290	2271	C2	p.(Trp2290Arg)	trp	arg	1.72578	150.161	-132.678	180.254	76.5552	78.7862	-0.9	-1.082	6	0.000302697	0.0824328	0.299261	0.000758604	0.000167631	4	Moderate
2290	2271	C2	p.(Trp2290Leu)	trp	leu	1.53251	150.161	-132.678	180.254	76.5552	78.7862	-0.9	-1.082	6	0.000302697	0.0824328	0.299261	0.000758604	0.000167631	4	Moderate
2305	2286	C2	p.(Asn2305Lys)	asn	lys	1.4828	121.278	42.2789	147.843	6.45762	25.7548	-3.5	-1.218	8	0.00671835	0.0760554	0.231244	0.00100281	2.9156e-05	4	Mild
2311	2292	C2	p.(Pro2311His)	pro	his	1.43611	157.818	-110.034	155.186	37.0981	61.3173	-1.6	-0.245	4	0.000955801	0.0784371	0.370548	0.00052321	4.15831e-05	4	Mild
2314	2295	C2	p.(Asn2314Tyr)	asn	tyr	1.54073	137.509	-105.329	144.744	14.4558	31.412	-3.5	-0.67	5	0.00755621	0.0856593	0.253294	0.000644499	7.12701e-05	4	Mild
2315	2296	C2	p.(Ser2315Phe)	ser	phe	1.58142	-119.598	-59.0968	163.127	85.1525	60.5172	-0.8	0.593	3	0.00235431	0.0891367	0.402971	0.000427352	0.000116681	3	Mild
2320	2301	C2	p.(Leu2320Ser)	leu	ser	1.47018	172.312	-71.5512	196.514	20.3163	32.6556	3.8	-0.788	7	0.0195218	0.0946406	0.221382	0.000819844	0.000664755	4	Moderate
2322	2303	C2	p.(Thr2322Asn)	thr	asn	1.48662	156.667	-145.543	137.589	9.03142	14.375	-0.7	-0.608	10	0.00905789	0.0962995	0.19593	0.00114862	0.0010922	4	Moderate
2324	2305	C2	p.(Tyr2324Asn)	tyr	asn	1.54073	136.859	-146.305	186.622	39.6805	36.738	-1.3	-0.243	9	0.0271816	0.0935595	0.188421	0.00104943	0.000591115	4	Mild
2327	2308	C2	p.(Ile2327Thr)	ile	thr	1.53186	138.333	-148.495	169.267	0	0	4.5	-0.703	7	0.000740406	0.080816	0.255136	0.00077824	0.000115349	4	Moderate
2330	2311	C2	p.(Gln2330Pro)	gln	pro	1.4458	-63.5398	-138.92	176.917	52.4792	63.0995	-3.5	0.666	7	0.00566335	0.0774901	0.230786	0.000862914	4.31462e-05	4	Severe
2334	2315	C2	p.(His2334Pro)	his	pro	1.43611	-55.7559	63.8476	161.833	135.1	100.928	-3.2	0.623	4	1.56635e-05	0.0665603	0.415753	0.000533871	8.17657e-06	4	Mild

## Sheet: Properties from FVIII structure
AA_HGVS	AA_Legacy	Domain	AA_3_letter	AA	psi	phi	bfactor	areaSAS	areaSES	kdHydrophobicity	ConsurfDB	degree	betweenness	closeness	burts	pr	auth	kcore
21	2	A1	Thr	T	28.2457	-160.03	143.291	64.0131	48.7274	-0.7	-0.496	5	0.000440828	0.105201	0.395182	0.00068702	0.00485481	4
22	3	A1	Arg	R	135.17	11.4133	203.032	57.4573	73.0076	-4.5	-0.784	5	0.00168319	0.105442	0.309348	0.000687606	0.00368697	4
23	4	A1	Arg	R	132.935	-120.25	189.074	144.666	104.678	-4.5	0.278	3	0.000139551	0.104969	0.51	0.000442651	0.00598976	3
24	5	A1	Tyr	Y	148.744	-105.906	174.997	60.581	64.5128	-1.3	0.087	6	0.0294792	0.113578	0.275498	0.000757804	0.0176453	4
25	6	A1	Tyr	Y	109.862	-117.635	178.737	65.4694	83.1216	-1.3	0.169	6	0.00294544	0.104362	0.265554	0.000807146	0.0123873	4
26	7	A1	Leu	L	150.866	-107.868	146.53	4.38002	20.0158	3.8	-0.793	8	0.0103126	0.115715	0.225146	0.000858561	0.0742596	4
27	8	A1	Gly	G	-126.507	-118.434	99.2	0	0	-0.4	-0.661	5	0.000177773	0.10674	0.300482	0.000584337	0.0411132	4
28	9	A1	Ala	A	18.2392	168.252	139.452	0	0	1.8	-1.019	10	0.00467656	0.107229	0.179909	0.00107654	0.0816755	4
29	10	A1	Val	V	116.507	-35.7036	193.867	10.6036	41.5348	4.2	-0.746	7	0.00200768	0.101614	0.239194	0.000836928	0.0435397	4
30	11	A1	Glu	E	89.0884	-72.7824	205.61	94.1347	73.9877	-3.5	-0.951	8	0.00128766	0.100664	0.233269	0.000910921	0.0525884	4
31	12	A1	Leu	L	177.755	-104.656	154.735	45.2641	75.8804	3.8	-0.134	7	0.00216859	0.0975806	0.263617	0.000878835	0.0348034	4
32	13	A1	Ser	S	146.584	-111.27	167.163	47.8408	52.7299	-0.8	1.351	5	0.00207519	0.0969992	0.316542	0.000672341	0.0184132	4
33	14	A1	Trp	W	149.365	-99.1108	168.224	16.5868	48.9103	-0.9	-1.05	7	0.0101072	0.104191	0.22021	0.000890138	0.0112814	4
34	15	A1	Asp	D	-66.1296	-99.5593	195.175	27.5046	44.5157	-3.5	-0.925	4	0.00126287	0.0982557	0.37376	0.000558564	0.00482763	4
35	16	A1	Tyr	Y	14.5244	82.5195	171.863	27.2577	44.6078	-1.3	-1.028	7	0.00682072	0.105267	0.231813	0.000843997	0.0131074	4
36	17	A1	Met	M	163.916	-27.8774	205.61	43.6726	75.8731	1.9	2.716	6	0.00940399	0.0988889	0.220758	0.000804659	0.00593907	4
37	18	A1	Gln	Q	-170.682	-112.365	192.271	153.554	102.983	-3.5	0.714	4	0.0110884	0.092362	0.307726	0.000639042	0.00113652	3
38	19	A1	Ser	S	-74.7565	103.544	191.79	56.2087	58.5169	-0.8	-0.13	4	0.00139575	0.0896274	0.440087	0.000662783	0.000541019	3
39	20	A1	Asp	D	-103.386	75.6946	193.985	43.6543	68.69	-3.5	1.479	6	0.0221663	0.0977735	0.29038	0.000888954	0.00270966	3
40	21	A1	Leu	L	-113.687	44.7989	192.075	112.969	88.4886	3.8	1.159	4	0.00124083	0.089232	0.456146	0.000676519	0.000460476	3
41	22	A1	Gly	G	-103.255	-141.454	205.61	44.0968	44.9044	-0.4	0.853	3	0.0101477	0.0891903	0.435957	0.000538065	0.000391926	3
42	23	A1	Glu	E	-5.256	154.72	205.61	73.7577	79.9493	-3.5	1.455	5	0.00875338	0.0820983	0.333344	0.000918202	6.11465e-05	3
43	24	A1	Leu	L	88.4976	62.1414	205.475	106.163	79.365	3.8	0.805	4	0.00281763	0.0759083	0.389444	0.000835996	9.90561e-06	2
44	25	A1	Pro	P	167.532	-76.2955	205.61	114.288	78.8153	-1.6	0.069	2	0.000661999	0.0705677	0.5	0.000512709	1.25509e-06	2
45	26	A1	Val	V	101.65	41.3025	188.793	120.193	78.572	4.2	1.907	2	1.12303e-06	0.0662104	0.5	0.000524199	4.42176e-07	2
46	27	A1	Asp	D	83.2101	64.1295	205.61	121.789	77.4331	-3.5	0.354	3	0.000835006	0.07089	0.468642	0.000684785	2.39048e-06	2
47	28	A1	Ala	A	99.286	96.8391	205.61	82.1272	54.9274	1.8	0.523	3	5.61517e-07	0.07089	0.598549	0.000649614	3.41415e-06	2
48	29	A1	Arg	R	-156.043	-111.266	205.502	156.741	112.392	-4.5	0.614	5	0.00320201	0.076277	0.407133	0.000974513	1.58523e-05	2
49	30	A1	Phe	F	79.4003	158.723	205.61	119.598	92.8953	2.8	2.803	5	0.000945159	0.0782624	0.377644	0.000884792	5.38397e-05	3
50	31	A1	Pro	P	122.698	-56.2828	192.277	68.247	62.0365	-1.6	2.841	3	2.04018e-06	0.0762552	0.537778	0.0005638	3.26066e-05	3
51	32	A1	Pro	P	142.526	-26.2711	205.61	34.9806	63.4155	-1.6	2.141	5	0.0013531	0.0824838	0.3302	0.000853032	0.000153843	3
52	33	A1	Arg	R	-112.127	77.7328	205.61	128.492	119.573	-4.5	2.671	6	0.0095153	0.0847888	0.257083	0.00103056	0.00018044	3
53	34	A1	Val	V	58.9783	79.1205	182.081	111.455	80.8894	4.2	2.51	3	0.000521853	0.0781891	0.570216	0.000589057	2.85306e-05	3
54	35	A1	Pro	P	14.9352	-88.078	205.61	61.804	54.1067	-1.6	1.313	4	0.000532729	0.0783727	0.532118	0.000755172	3.69637e-05	3
55	36	A1	Lys	K	-174.745	80.7947	176.604	174.346	118.28	-3.9	2.846	4	0.000982255	0.074631	0.398438	0.000801461	1.7821e-05	3
56	37	A1	Ser	S	141.176	-100.868	205.61	105.706	68.6929	-0.8	2.753	2	1.37705e-06	0.0694661	0.5	0.000475583	3.4719e-06	2
57	38	A1	Phe	F	-154.879	160.702	205.61	212.809	129.146	2.8	2.575	3	0.00081469	0.0746269	0.333333	0.000681165	1.08036e-05	2
58	39	A1	Pro	P	98.9226	-89.0519	180.337	105.766	75.1716	-1.6	1.191	2	9.35862e-07	0.0719483	0.5	0.00048724	7.63865e-06	2
59	40	A1	Phe	F	43.8189	-68.0513	196.126	124.482	119.232	2.8	1.471	6	0.00527241	0.0806208	0.263117	0.00112722	7.7961e-05	3
60	41	A1	Asn	N	24.3654	52.6166	196.795	143.225	84.7043	-3.5	1.162	3	0.00120726	0.0775036	0.435957	0.000642241	5.21742e-05	2
61	42	A1	Thr	T	144.866	39.4428	188.463	107.949	76.898	-0.7	1.407	4	0.00481402	0.0821235	0.418403	0.000767995	0.000344558	3
62	43	A1	Ser	S	95.0143	-131.822	205.53	78.1437	61.2976	-0.8	0.961	3	0.0030097	0.0882645	0.610623	0.000554227	0.00135531	3
63	44	A1	Val	V	147.213	-40.9624	190.004	94.446	84.3518	4.2	0.265	3	0.0030097	0.0882645	0.610623	0.000554227	0.00135531	3
64	45	A1	Val	V	145.865	-146.051	204.864	44.7491	58.3064	4.2	1.05	7	0.00979839	0.0965083	0.24949	0.00100241	0.00947414	4
65	46	A1	Tyr	Y	166.563	-118.854	179.453	16.2961	41.7232	-1.3	-0.315	8	0.0056993	0.0970838	0.220973	0.00115222	0.0140985	4
66	47	A1	Lys	K	124.119	-114.454	176.726	77.8769	65.9035	-3.9	0.316	8	0.0060793	0.0982557	0.252485	0.00105948	0.0267795	4
67	48	A1	Lys	K	-160.966	-130.249	161.188	4.12575	25.3866	-3.9	-1.156	9	0.00653929	0.104085	0.208304	0.00102321	0.0666546	4
68	49	A1	Thr	T	123.024	-157.664	176.35	0.0416307	3.80196	-0.7	-0.939	10	0.00243303	0.103915	0.204591	0.00107295	0.0893249	4
69	50	A1	Leu	L	148.815	-129.057	129.255	26.1611	48.2702	3.8	-0.487	8	0.00775905	0.110853	0.206743	0.000844477	0.0903797	4
70	51	A1	Phe	F	168.231	-47.7943	148.484	6.00919	9.92643	2.8	-0.677	12	0.0175269	0.117943	0.151468	0.00118129	0.154768	4
71	52	A1	Val	V	-158.846	-145.854	130.563	24.8322	36.2245	4.2	-0.716	9	0.0075622	0.110788	0.195317	0.000994606	0.070669	4
72	53	A1	Glu	E	-134.23	-96.7776	147.818	86.1723	83.3742	-3.5	-1.037	4	0.00221859	0.102511	0.32781	0.000551745	0.0129189	4
73	54	A1	Phe	F	139.149	88.598	205.163	17.2791	28.9815	2.8	-0.321	7	0.00303699	0.100694	0.209611	0.000951736	0.0192485	4
74	55	A1	Thr	T	-5.83771	-97.6978	168.901	111.949	74.7853	-0.7	-0.597	2	6.55103e-07	0.0906498	0.5	0.00037549	0.00186906	2
75	56	A1	Asp	D	-62.4596	-168.852	205.61	64.7281	43.821	-3.5	-0.939	5	0.00154416	0.09956	0.296725	0.000740792	0.00932309	3
76	57	A1	His	H	-51.8996	-148.98	184.903	111.099	81.2315	-3.2	0.161	3	0.000458629	0.0978524	0.408285	0.000478838	0.00635723	3
77	58	A1	Leu	L	170.826	20.9343	132.194	86.5163	76.6848	3.8	-0.472	5	0.00117722	0.0933762	0.2	0.000807527	0.00608664	3
78	59	A1	Phe	F	-70.9835	-94.1349	205.534	185.463	116.536	2.8	-0.878	2	6.32704e-06	0.0861791	0.5	0.000398648	0.00119583	2
79	60	A1	Asn	N	160.357	50.0295	204.022	85.6525	72.1973	-3.5	0.413	3	0.00053637	0.0924195	0.333333	0.00052621	0.00377253	2
80	61	A1	Ile	I	126.272	168.545	205.61	134.285	91.9141	4.5	0.325	4	0.000687301	0.0944598	0.361961	0.000606782	0.0106587	3
81	62	A1	Ala	A	-122.441	174.079	205.61	78.9643	63.6959	1.8	0.228	3	0.00161785	0.0934154	0.429847	0.00048378	0.00576158	3
82	63	A1	Lys	K	-148.306	-101.279	205.61	127.396	113	-3.9	-0.562	3	0.00190688	0.0938621	0.333333	0.000479461	0.00204001	3
83	64	A1	Pro	P	153.396	-97.9987	203.861	35.9352	43.1232	-1.6	0.452	5	0.00179751	0.101421	0.2401	0.000683067	0.00511847	4
84	65	A1	Arg	R	169.963	-86.5251	141.803	137.706	105.254	-4.5	-0.423	5	0.00213894	0.101405	0.277044	0.000680123	0.00420677	4
85	66	A1	Pro	P	89.3284	8.23738	152.167	58.1318	49.7513	-1.6	-0.002	4	0.000332365	0.101831	0.416536	0.000534286	0.00386533	4
86	67	A1	Pro	P	-62.0296	-5.1146	171.503	57.0442	56.4065	-1.6	-0.21	6	0.00165926	0.104509	0.298737	0.000746358	0.00643	4
87	68	A1	Trp	W	58.7349	-73.1703	168.301	32.279	41.9369	-0.9	-0.175	10	0.0109952	0.109705	0.187293	0.00117256	0.0087766	4
88	69	A1	Met	M	-87.8207	176.066	182.882	20.4428	32.4925	1.9	-0.336	8	0.00296782	0.108669	0.224209	0.000950477	0.0124549	4
89	70	A1	Gly	G	-77.2372	52.0622	205.61	20.5915	26.699	-0.4	-1.141	4	0.000353286	0.101916	0.336262	0.000542166	0.00635054	4
90	71	A1	Leu	L	-75.2618	-50.1091	118.899	0.959306	17.9242	3.8	-0.889	9	0.0122529	0.110367	0.158538	0.00102875	0.0305777	4
91	72	A1	Leu	L	117.262	-28.6479	203.71	1.83852	7.18911	3.8	-1.098	6	0.00227427	0.11283	0.250654	0.00072311	0.0168802	4
92	73	A1	Gly	G	148.266	-53.5054	133.33	0.151284	3.526	-0.4	-1.143	6	0.00547002	0.114465	0.233893	0.000675255	0.0504824	4
93	74	A1	Pro	P	125.034	-38.6501	132.187	39.2134	44.24	-1.6	-1.15	7	0.00748493	0.117611	0.227384	0.000761144	0.0647363	4
94	75	A1	Thr	T	134.106	-77.8171	145.716	33.8585	52.3301	-0.7	-0.791	6	0.00910751	0.115425	0.266695	0.000722571	0.0184554	4
95	76	A1	Ile	I	91.9101	-116.708	147.752	2.75111	18.4862	4.5	-1.005	8	0.012761	0.12027	0.196921	0.000911298	0.039615	4
96	77	A1	Gln	Q	149.056	-88.9641	169.633	61.7483	75.3661	-3.5	-0.082	5	0.0228682	0.117167	0.272052	0.000620474	0.0130394	4
97	78	A1	Ala	A	148.696	-158.854	168.804	7.52346	19.2106	1.8	-0.698	6	0.00562193	0.116401	0.239267	0.000736134	0.0112767	4
98	79	A1	Glu	E	-176.049	-80.0605	199.142	20.2677	37.7568	-3.5	-0.62	9	0.00709556	0.111009	0.1879	0.00111656	0.00593339	4
99	80	A1	Val	V	144.858	-94.754	151.143	14.6339	30.2505	4.2	-0.868	7	0.00311793	0.110121	0.26411	0.000890855	0.00493296	4
100	81	A1	Tyr	Y	-82.5805	85.3261	169.188	154.94	118.062	-1.3	0.176	4	0.000298492	0.107023	0.381059	0.000548085	0.00437004	4
101	82	A1	Asp	D	99.5582	-34.8295	191.69	45.9125	38.6206	-3.5	-0.71	6	0.000974249	0.106886	0.296281	0.000798494	0.00431943	4
102	83	A1	Thr	T	150.266	-64.235	166.121	27.5473	36.8212	-0.7	-0.27	6	0.0019629	0.111111	0.278292	0.000771215	0.013961	4
103	84	A1	Val	V	157.865	-109.63	170.464	0	0	4.2	-0.9	7	0.00673959	0.116696	0.190998	0.000868029	0.0164987	4
104	85	A1	Val	V	149.919	-139.591	143.77	38.0331	49.9729	4.2	-0.425	5	0.00225259	0.110513	0.295448	0.000639263	0.0193507	4
105	86	A1	Ile	I	-164.508	-130.845	158.6	0.367223	10.5068	4.5	-0.521	8	0.0328708	0.115435	0.21262	0.000892084	0.0550972	4
106	87	A1	Thr	T	84.6722	171.158	106.883	32.8044	36.177	-0.7	-0.744	7	0.0103128	0.110908	0.257919	0.000793309	0.0431196	4
107	88	A1	Leu	L	134.073	-78.7134	186.256	0	0	3.8	-0.836	10	0.00750452	0.113088	0.176482	0.00108293	0.0753558	4
108	89	A1	Lys	K	101.729	-110.966	160.23	16.6463	44.9717	-3.9	-1.053	9	0.0067247	0.108369	0.189804	0.00109428	0.0370033	4
109	90	A1	Asn	N	59.3858	-62.3471	149.92	0.0095947	2.94533	-3.5	-1.177	10	0.00426239	0.105684	0.204648	0.00114438	0.0549973	4
110	91	A1	Met	M	32.1536	-63.8217	179.324	73.3809	79.5554	1.9	-0.446	4	0.00190535	0.100218	0.279727	0.000541195	0.0215114	3
111	92	A1	Ala	A	-179.556	-132.665	152.844	8.69312	14.6824	1.8	-1.131	7	0.000818028	0.102221	0.256518	0.000788169	0.0544929	4
112	93	A1	Ser	S	-28.5392	-89.9659	148.873	63.8761	50.2516	-0.8	-0.865	6	0.00289054	0.102111	0.244106	0.000707642	0.0415696	4
113	94	A1	His	H	132.469	-74.6538	171.326	31.8172	41.2904	-3.2	-0.203	7	0.00467543	0.109543	0.232859	0.000763372	0.106635	4
114	95	A1	Pro	P	-11.7065	-71.5294	176.72	38.3338	37.3241	-1.6	-0.206	6	0.00335167	0.105751	0.264785	0.000706655	0.0456883	4
115	96	A1	Val	V	149.526	-10.8513	153.341	0	0	4.2	-0.07	7	0.00167496	0.113588	0.243755	0.000728633	0.136116	4
116	97	A1	Ser	S	-139.315	-107.534	175.868	0	0	-0.8	-1.039	9	0.00801567	0.117975	0.185209	0.000925139	0.132929	4
117	98	A1	Leu	L	129.945	-166.267	180.48	0	0	3.8	-0.674	10	0.0146654	0.121231	0.161282	0.00100029	0.138013	4
118	99	A1	His	H	-115.172	-97.1295	146.204	0	0	-3.2	-1.015	8	0.0156826	0.126745	0.187111	0.000819163	0.138556	4
119	100	A1	Ala	A	-55.902	169.09	171.826	0	0	1.8	-0.872	8	0.0164479	0.125564	0.218286	0.000842384	0.0859457	4
120	101	A1	Val	V	87.7896	44.1285	142.127	0.0318726	5.42184	4.2	-0.091	6	0.0164492	0.129386	0.269262	0.0006377	0.102125	4
121	102	A1	Gly	G	52.4189	115.082	149.858	0	0	-0.4	-1.143	3	0.000213809	0.119559	0.466628	0.000404715	0.0220499	3
122	103	A1	Val	V	-167.058	175.043	162.51	4.01481	11.8974	4.2	-0.618	8	0.0101888	0.12268	0.185204	0.000923688	0.0439974	4
123	104	A1	Ser	S	155.036	-84.5525	149.027	21.7159	29.5343	-0.8	-0.652	4	0.000174885	0.114612	0.328008	0.000509752	0.0266508	4
124	105	A1	Tyr	Y	-115.005	-134.045	187.098	15.2714	32.5395	-1.3	-0.897	10	0.0356646	0.125246	0.156916	0.00108448	0.0906683	4
125	106	A1	Trp	W	8.92365	139.517	184.296	93.9499	117.244	-0.9	0.135	6	0.0148167	0.118656	0.212843	0.000785922	0.0316971	4
126	107	A1	Lys	K	-12.3735	81.3674	134.431	20.9627	37.0656	-3.9	-1.162	9	0.0347685	0.120618	0.167992	0.000994576	0.0793906	4
127	108	A1	Ala	A	26.9295	-89.1471	159.234	33.57	41.8607	1.8	-0.221	2	1.42269e-05	0.108211	0.5	0.000322058	0.0115006	2
128	109	A1	Ser	S	-47.4904	-160.466	151.568	0	0	-0.8	-1.001	8	0.00461825	0.11729	0.184129	0.000926523	0.0631211	4
129	110	A1	Glu	E	79.754	-58.6237	174.124	0	0	-3.5	-1.164	8	0.0041633	0.120749	0.218473	0.000885828	0.105885	4
130	111	A1	Gly	G	91.8319	-48.3122	136.893	0.00540276	6.16914	-0.4	-1.143	6	0.00296468	0.116553	0.236776	0.000693788	0.0736186	4
131	112	A1	Ala	A	167.214	-145.96	165.18	3.89933	21.3863	1.8	-0.604	5	0.00190296	0.113879	0.272878	0.000693048	0.0481738	4
132	113	A1	Glu	E	41.7604	-134.357	183.632	129.42	101.829	-3.5	0.184	1	0	0.102244	1	0.000230094	0.00584305	1
133	114	A1	Tyr	Y	170.228	-105.811	158.468	19.8672	31.5496	-1.3	-1.137	9	0.0116767	0.121375	0.188055	0.00100041	0.170202	4
134	115	A1	Asp	D	75.9615	-53.7718	177.215	97.5737	75.3847	-3.5	0.399	2	0.000598757	0.111296	0.5	0.000315103	0.0230489	2
135	116	A1	Asp	D	69.0653	-116.383	172.26	0.0419201	6.32894	-3.5	-1.169	6	0.0102421	0.115305	0.249167	0.000718261	0.044176	4
136	117	A1	Gln	Q	98.9286	-12.6552	183.928	68.4414	74.0455	-3.5	0.319	6	0.00705407	0.109958	0.233086	0.000764788	0.0198278	4
137	118	A1	Thr	T	-30.1989	-168.758	177.219	15.2848	37.279	-0.7	-0.688	5	0.001026	0.107393	0.351289	0.00063807	0.0143074	4
138	119	A1	Ser	S	172.035	71.7585	196.53	50.0031	46.1029	-0.8	-0.697	4	1.54985e-05	0.102377	0.498352	0.00053629	0.00821352	4
139	120	A1	Gln	Q	174.088	-53.3945	182.042	115.563	89.1249	-3.5	0.647	4	1.66224e-05	0.102362	0.498352	0.000535571	0.00766783	4
140	121	A1	Arg	R	55.47	47.1077	192.622	135.709	109.415	-4.5	1.005	5	0.0191207	0.104895	0.350671	0.00063294	0.0092627	4
141	122	A1	Glu	E	-28.581	173.969	181.761	30.1615	65.5351	-3.5	-1.114	9	0.031676	0.112782	0.251456	0.00105825	0.0249882	4
142	123	A1	Lys	K	11.5724	-121.908	151.596	69.273	68.2659	-3.9	-0.823	8	0.00665571	0.108211	0.304389	0.000958007	0.020754	4
143	124	A1	Glu	E	-73.645	-68.3578	178.117	76.4397	80.8561	-3.5	0.774	6	0.0102743	0.107186	0.319246	0.000719196	0.0208664	4
144	125	A1	Asp	D	-5.39712	-71.8799	162.026	20.7715	32.9075	-3.5	-1.007	6	0.00152254	0.10914	0.265439	0.000710696	0.0272252	4
145	126	A1	Asp	D	29.8771	-79.8409	122.925	1.23234	18.5227	-3.5	-1.072	8	0.0061432	0.113453	0.213358	0.000925215	0.0416266	4
146	127	A1	Lys	K	95.1431	150.743	164.947	68.7783	77.0142	-3.9	0.065	6	0.0132602	0.111968	0.240424	0.000696005	0.0481794	4
147	128	A1	Val	V	-172.723	-84.6005	157.597	3.53691	13.5859	4.2	-0.882	5	0.00423513	0.102779	0.269911	0.000633938	0.0183472	4
148	129	A1	Phe	F	167.228	-143.075	176.18	120.33	82.6527	2.8	1.669	5	0.000179484	0.0991607	0.398089	0.000634801	0.0190181	4
149	130	A1	Pro	P	153.01	-43.8355	157.681	69.3639	52.0264	-1.6	-1.15	5	0.000110379	0.0971545	0.346839	0.00062461	0.0224825	4
150	131	A1	Gly	G	-32.8646	55.0431	142.405	67.5354	47.8412	-0.4	-0.817	3	2.78887e-06	0.0964735	0.5025	0.00043285	0.0111504	3
151	132	A1	Gly	G	127.102	-71.5818	169.853	28.5795	22.5086	-0.4	0.359	5	0.000390061	0.0991386	0.383778	0.000654058	0.0152821	4
152	133	A1	Ser	S	110.215	-113.52	189.223	55.5866	47.1459	-0.8	-0.241	4	0.00037417	0.102795	0.371327	0.000527587	0.0216513	3
153	134	A1	His	H	143.724	-110.645	204.578	68.4953	60.0086	-3.2	-0.458	5	0.00229909	0.106655	0.279461	0.000610862	0.0230976	4
154	135	A1	Thr	T	145.334	-82.4558	127.129	44.736	57.1469	-0.7	-0.232	6	0.0479395	0.10948	0.281294	0.000718277	0.0263835	4
155	136	A1	Tyr	Y	154.781	-118.083	144.311	1.40008	12.6549	-1.3	-1.138	9	0.00979231	0.116087	0.179132	0.00099558	0.0643083	4
156	137	A1	Val	V	135.993	-150.446	187.724	29.3084	55.7539	4.2	-0.192	4	0.00354554	0.113859	0.312378	0.000518756	0.0249589	4
157	138	A1	Trp	W	152.033	-166.947	177.083	0.990192	6.35342	-0.9	-1.077	10	0.0131163	0.121751	0.152375	0.00111285	0.0700799	4
158	139	A1	Gln	Q	164.278	-110.282	199.16	104.274	69.8153	-3.5	-0.344	4	0.000311643	0.111334	0.339184	0.000529704	0.0149804	4
159	140	A1	Val	V	113.122	-98.2593	183.604	5.6535	9.28298	4.2	-0.924	7	0.0104608	0.114484	0.172752	0.000866841	0.0128159	4
160	141	A1	Leu	L	149.629	-94.9603	159.059	46.0628	57.549	3.8	0.279	6	0.0157338	0.119026	0.28571	0.000764906	0.0149497	4
161	142	A1	Lys	K	-36.2291	-59.4338	159.199	158.283	113.782	-3.9	1.361	4	2.23473e-05	0.113636	0.476267	0.000551235	0.00738608	4
162	143	A1	Glu	E	0.471287	-72.0976	169.192	53.7612	75.1962	-3.5	0.717	4	0.00089466	0.11785	0.307726	0.000534107	0.0153625	4
163	144	A1	Asn	N	-10.0118	-109.722	147.648	3.02183	12.1687	-3.5	-0.223	5	0.000711357	0.118741	0.332917	0.000641527	0.0173036	4
164	145	A1	Gly	G	-161.14	-57.6071	134.32	3.90576	11.6543	-0.4	-0.623	6	0.00898746	0.121574	0.275023	0.00076264	0.0132796	4
165	146	A1	Pro	P	-171.171	-87.1201	185.567	21.792	25.7975	-1.6	-1.151	4	0.00089583	0.114839	0.295139	0.000543251	0.00643295	4
166	147	A1	Met	M	33.5183	-125.146	165.798	43.2742	47.8458	1.9	-0.496	6	0.0010328	0.113675	0.270583	0.000782368	0.012641	4
167	148	A1	Ala	A	-2.49609	48.5388	167.082	99.4938	57.5959	1.8	2.579	3	2.74868e-05	0.107057	0.471662	0.000444075	0.00354635	3
168	149	A1	Ser	S	-7.57859	-127.095	97.73	42.4812	43.9636	-0.8	-0.075	3	6.14049e-05	0.110477	0.40747	0.000432488	0.00649724	3
169	150	A1	Asp	D	144.311	-106.018	144.136	8.75315	24.1035	-3.5	-1.073	7	0.00998123	0.11691	0.256681	0.000909733	0.0116203	4
170	151	A1	Pro	P	162.187	-49.0007	149.646	79.2976	62.9674	-1.6	-0.666	3	0.000277082	0.107609	0.39341	0.000457455	0.00242151	3
171	152	A1	Leu	L	81.6164	-87.3035	155.087	89.119	67.2556	3.8	0.962	3	3.96271e-06	0.102708	0.496096	0.000456086	0.00174452	3
172	153	A1	Cys	C	114.207	140.823	199.303	34.0829	38.6611	2.5	-1.037	4	0.000373356	0.106468	0.36639	0.000584544	0.00336709	3
173	154	A1	Leu	L	119.637	-96.7133	159.969	13.4699	27.4082	3.8	-0.974	6	0.0087475	0.122354	0.273523	0.000717197	0.0221396	4
174	155	A1	Thr	T	107.493	-60.6324	149.719	2.2747	12.9562	-0.7	-1.025	8	0.017304	0.1273	0.228314	0.000866995	0.043347	4
175	156	A1	Tyr	Y	160.894	-140.729	147.051	5.62878	14.9242	-1.3	-0.659	9	0.0131033	0.127216	0.192177	0.000962465	0.0680108	4
176	157	A1	Ser	S	-161.62	-143.779	162.85	0	0	-0.8	-0.606	9	0.0293797	0.12823	0.202808	0.000929464	0.0934269	4
177	158	A1	Tyr	Y	-176.422	-157.35	150.242	0	0	-1.3	-1.138	11	0.0128744	0.123875	0.163688	0.00110241	0.125478	4
178	159	A1	Leu	L	174.783	171.127	132.672	0	0	3.8	-0.476	7	0.00444932	0.120694	0.212915	0.000708708	0.132382	4
179	160	A1	Ser	S	111.236	-88.0496	160.217	0	0	-0.8	-1.182	9	0.00956297	0.118309	0.208314	0.000881282	0.18891	4
180	161	A1	His	H	-10.3822	-76.739	195.835	11.9888	19.7853	-3.2	-0.601	8	0.0266682	0.124731	0.180738	0.000804267	0.215223	4
181	162	A1	Val	V	83.9657	-59.3414	121.527	22.0073	43.9226	4.2	-0.837	7	0.0110937	0.118288	0.26002	0.00072235	0.156227	4
182	163	A1	Asp	D	102.558	60.9389	156.589	42.5375	43.6373	-3.5	-0.665	7	0.00396405	0.119186	0.271549	0.000702912	0.256009	4
183	164	A1	Leu	L	-67.0235	-58.3144	150.23	2.54332	15.6773	3.8	0.391	9	0.0173668	0.125659	0.188051	0.000859999	0.420463	4
184	165	A1	Val	V	-85.5504	-20.5954	153.194	20.9046	42.0528	4.2	-0.852	9	0.00510165	0.120173	0.227007	0.000879102	0.365079	4
185	166	A1	Lys	K	26.2036	-69.5975	173.808	102.661	73.5841	-3.9	-0.189	7	0.00864901	0.114977	0.246879	0.000722224	0.235636	4
186	167	A1	Asp	D	-86.9593	-125.208	174.215	0.0639192	2.70917	-3.5	-1.169	12	0.0173321	0.119914	0.168474	0.00115176	0.310669	4
187	168	A1	Leu	L	-60.6164	-22.7635	188.475	0	0	3.8	0.973	9	0.0164054	0.123212	0.179203	0.000895802	0.215357	4
188	169	A1	Asn	N	0.051413	-46.7256	122.627	1.47628	11.3481	-3.5	-1.137	8	0.00728722	0.114888	0.187305	0.000879736	0.154551	4
189	170	A1	Ser	S	-16.4113	-119.759	175.993	0	0	-0.8	-0.927	9	0.0136134	0.112858	0.203638	0.000935433	0.145203	4
190	171	A1	Gly	G	52.0152	122.844	147.353	0	0	-0.4	-1.143	6	0.00125843	0.112982	0.278452	0.000633475	0.106275	4
191	172	A1	Leu	L	84.8232	-111.929	183.885	0	0	3.8	-1.145	9	0.00335144	0.11691	0.207662	0.000885693	0.181165	4
192	173	A1	Ile	I	150.926	174.143	151.498	0	0	4.5	-0.781	8	0.00700668	0.119742	0.226557	0.000825424	0.103962	4
193	174	A1	Gly	G	-173.855	-147.771	118.445	0	0	-0.4	-1.143	4	0.000711918	0.116675	0.384083	0.000468607	0.0452839	4
194	175	A1	Ala	A	133.312	-102.446	171.658	0	0	1.8	-0.652	3	0.000211018	0.111083	0.487847	0.000413906	0.00909083	3
195	176	A1	Leu	L	122.598	-127.008	143.651	0	0	3.8	-0.779	6	0.00904891	0.123394	0.238276	0.000669518	0.0442594	4
196	177	A1	Leu	L	151.125	-128.928	128.454	5.5107	20.7821	3.8	-0.999	9	0.028645	0.124825	0.20815	0.000996243	0.0339066	4
197	178	A1	Val	V	134.101	-138.22	193.103	0	0	4.2	-0.841	6	0.00262073	0.117177	0.280513	0.000736467	0.0175556	4
198	179	A1	Cys	C	151.016	-154.218	177.11	4.84749	14.5454	2.5	-0.957	7	0.00150685	0.110541	0.267961	0.000898459	0.00603877	4
199	180	A1	Arg	R	121.538	-27.0806	170.306	70.2366	72.0655	-4.5	-0.245	9	0.00790843	0.112062	0.182366	0.00116997	0.0049771	4
200	181	A1	Glu	E	-143.64	5.76638	166.838	131.863	85.711	-3.5	0.372	5	0.00132373	0.105684	0.291751	0.000698138	0.00221581	4
201	182	A1	Gly	G	81.4835	-41.3395	158.26	49.806	41.7477	-0.4	-0.595	2	1.3363e-06	0.0961677	0.5	0.000354284	0.000343942	2
202	183	A1	Ser	S	-17.4414	-109.454	138.287	26.2719	44.7707	-0.8	-0.075	7	0.00613374	0.108018	0.236531	0.000915486	0.00208117	4
203	184	A1	Leu	L	6.22266	-68.4267	180.117	86.2093	80.0675	3.8	-0.695	5	0.00154102	0.103907	0.282519	0.000691804	0.00155081	4
204	185	A1	Ala	A	-57.1195	-75.4674	175.026	62.9384	49.764	1.8	0.737	5	0.000550875	0.0997982	0.288751	0.000725445	0.000619863	4
205	186	A1	Lys	K	-7.78218	-101.384	201.099	111.459	78.7031	-3.9	1.368	7	0.00257952	0.102677	0.324106	0.00093869	0.000717295	4
206	187	A1	Glu	E	-33.3143	-86.4005	205.61	61.5411	76.5585	-3.5	1.131	6	0.0039668	0.107143	0.293608	0.000802313	0.0011442	4
207	188	A1	Lys	K	5.83732	-76.08	205.549	147.585	95.0276	-3.9	0.417	4	0.000267681	0.09997	0.399118	0.000577369	0.000464499	4
208	189	A1	Thr	T	60.6309	-159.268	204.684	63.0317	48.9366	-0.7	0.833	5	0.000334685	0.0987718	0.382697	0.000704952	0.000417317	4
209	190	A1	Gln	Q	-72.3396	168.109	205.61	118.067	95.7965	-3.5	-0.006	5	0.00245204	0.102041	0.300376	0.000700092	0.000494773	4
210	191	A1	Thr	T	85.4557	-74.227	186.029	43.1278	58.8752	-0.7	1.499	5	0.00104951	0.10201	0.335087	0.000686547	0.000692014	4
211	192	A1	Leu	L	19.6264	-80.8954	194.185	129.3	95.8631	3.8	1.916	5	0.00256252	0.105852	0.328854	0.000668313	0.00185307	4
212	193	A1	His	H	38.9137	-104.18	205.162	35.1503	64.1241	-3.2	0.522	5	0.00539148	0.107324	0.26396	0.000670575	0.00149606	4
213	194	A1	Lys	K	67.6955	-91.9929	185.693	76.7879	84.413	-3.9	-0.588	6	0.0196781	0.113636	0.2357	0.000745709	0.00506119	4
214	195	A1	Phe	F	144.965	-105.838	181.157	6.88163	32.3227	2.8	-0.109	9	0.0182133	0.115655	0.187786	0.0010659	0.00753383	4
215	196	A1	Ile	I	98.3462	-132.062	103.214	2.04547	15.1681	4.5	-0.832	6	0.0107971	0.116777	0.246508	0.000708305	0.00938061	4
216	197	A1	Leu	L	159.916	-64.0695	129.966	0	0	3.8	-0.566	7	0.0239006	0.120716	0.208644	0.000775047	0.017209	4
217	198	A1	Leu	L	80.5509	-146.327	144.36	0	0	3.8	-0.633	6	0.00397994	0.115395	0.219287	0.000687447	0.0181097	4
218	199	A1	Phe	F	118.55	-70.6231	159.487	0	0	2.8	-0.687	8	0.0153986	0.122365	0.187884	0.000842959	0.0376309	4
219	200	A1	Ala	A	157.63	-135.713	176.166	0	0	1.8	-0.515	6	0.00633438	0.118698	0.232753	0.000662917	0.042579	4
220	201	A1	Val	V	67.0924	-120.83	191.294	0.513453	7.91785	4.2	-1.053	8	0.00649731	0.117074	0.189809	0.000894729	0.0616352	4
221	202	A1	Phe	F	112.214	-61.2853	173.945	0	0	2.8	-0.895	5	0.00525454	0.11179	0.225069	0.00060596	0.0371156	4
222	203	A1	Asp	D	34.0196	-91.4319	177.816	25.1865	38.5259	-3.5	-0.93	6	0.00409021	0.110641	0.261307	0.000763662	0.0391448	4
223	204	A1	Glu	E	83.7484	-38.08	200.15	0.76428	15.4658	-3.5	-1.059	7	0.003011	0.102268	0.209703	0.000884491	0.0312115	4
224	205	A1	Gly	G	48.1214	167.466	169.16	37.6754	37.1378	-0.4	-0.498	3	1.13112e-05	0.100406	0.51803	0.000442946	0.012695	3
225	206	A1	Lys	K	84.6049	166.547	135.596	129.748	95.4137	-3.9	-0.172	4	0.000362654	0.105102	0.413828	0.000541564	0.0343095	3
226	207	A1	Ser	S	-25.1241	162.584	170.163	20.1255	24.558	-0.8	-1.079	5	0.0047075	0.107757	0.25189	0.000600762	0.0764786	4
227	208	A1	Trp	W	132.51	-138.782	200.603	53.8774	79.8507	-0.9	-0.304	9	0.0135238	0.104045	0.181542	0.00109998	0.0608389	4
228	209	A1	His	H	158.832	23.9702	205.61	100.165	92.104	-3.2	-0.582	4	0.00518947	0.0950787	0.348428	0.000741744	0.00974468	3
229	210	A1	Ser	S	167.496	-124.984	200.57	113.332	65.86	-0.8	-0.332	2	0.00220225	0.0868688	0.5	0.00052595	0.00119993	2
230	211	A1	Glu	E	-108.222	-168.788	205.61	106.297	108.884	-3.5	1.271	2	0.000725291	0.0799689	0.5	0.000602479	0.0001483	2
231	212	A1	Thr	T	84.3228	81.3877	205.61	114.757	71.894	-0.7	1.121	2	5.18307e-05	0.0775306	0.5	0.00062747	2.27508e-05	2
232	213	A1	Lys	K	28.3289	-153.34	176.349	199.033	124.776	-3.9	1.268	2	0.000823543	0.0799593	0.5	0.000609744	3.92719e-05	2
233	214	A1	Asn	N	85.6312	-14.3976	194.995	161.724	102.841	-3.5	1.042	2	0.00228202	0.0868632	0.5	0.000543043	0.000301032	2
241	222	A1	Ala	A	70.5531	-159.134	192.744	164.582	78.0905	1.8	1.16	1	0	0.0753216	1	0.000363926	5.48616e-05	1
242	223	A1	Ala	A	-46.0223	-141.785	189.358	106.767	63.3846	1.8	1.186	2	0.00149813	0.0814521	0.5	0.000592119	0.000452313	1
243	224	A1	Ser	S	-124.874	-49.185	198.253	83.2891	65.858	-0.8	0.471	4	0.00299625	0.0886572	0.389323	0.000802382	0.0036743	3
244	225	A1	Ala	A	-39.142	-155.243	185.44	35.0808	39.017	1.8	0.878	3	5.72437e-05	0.0895372	0.512539	0.000526899	0.00546804	3
245	226	A1	Arg	R	149.747	-76.2735	174.217	49.6137	73.6029	-4.5	2.914	6	0.00408628	0.0972111	0.329711	0.00092857	0.0146282	3
246	227	A1	Ala	A	-132.618	-117.71	204.974	37.292	53.6649	1.8	2.507	2	0	0.0902698	0.707031	0.000406325	0.00200629	2
247	228	A1	Trp	W	177.055	-122.477	205.61	137.242	127.511	-0.9	1.252	4	0.00438	0.0950719	0.344727	0.000807656	0.00244262	2
248	229	A1	Pro	P	-170.808	4.62977	185.99	82.1538	65.7878	-1.6	1.019	2	0.00417554	0.102417	0.5	0.000398766	0.00373273	2
249	230	A1	Lys	K	168.917	-28.0496	183.813	92.799	79.8834	-3.9	0.356	5	0.00738363	0.11353	0.243801	0.000675667	0.0283323	4
250	231	A1	Met	M	-179.442	-155.013	173.424	40.4834	43.5863	1.9	0.74	6	0.00412877	0.110798	0.233743	0.000710013	0.0280296	4
251	232	A1	His	H	120.42	-169.407	144.921	4.38508	15.5691	-3.2	-0.988	11	0.0177365	0.116299	0.1604	0.00117449	0.0575263	4
252	233	A1	Thr	T	-166.985	-146.423	129.731	0	0	-0.7	-0.906	8	0.00727159	0.114819	0.21257	0.000861688	0.0333771	4
253	234	A1	Val	V	126.387	-156.588	128.811	0	0	4.2	-0.745	8	0.00658272	0.112801	0.211156	0.000875768	0.0236588	4
254	235	A1	Asn	N	4.45819	50.8845	170.25	0	0	-3.5	-1.106	5	0.00232064	0.108953	0.264991	0.000600529	0.0113501	4
255	236	A1	Gly	G	24.9749	100.476	129.19	0	0	-0.4	-1.001	6	0.00620743	0.108891	0.258268	0.000700639	0.0158071	4
256	237	A1	Tyr	Y	-176.583	-125.727	161.184	0.146858	10.6676	-1.3	-0.531	11	0.00962674	0.10686	0.162539	0.00124268	0.0183212	4
257	238	A1	Val	V	-155.027	-148.848	179.301	22.6082	34.0658	4.2	0.298	8	0.014183	0.109949	0.216236	0.000894851	0.02386	4
258	239	A1	Asn	N	74.7588	-3.08028	168.676	91.3209	71.7011	-3.5	-0.887	4	0.000103949	0.103272	0.398477	0.000506722	0.00865287	4
259	240	A1	Arg	R	-20.9786	68.0459	136.69	99.3384	76.0754	-4.5	-0.393	8	0.0221997	0.105642	0.223001	0.000943954	0.0102776	4
260	241	A1	Ser	S	-158.903	-55.87	122.65	12.3807	26.5562	-0.8	-0.774	7	0.0104219	0.104346	0.242054	0.000852633	0.00953264	4
261	242	A1	Leu	L	103.468	82.6803	127.03	2.84283	15.3178	3.8	-0.779	6	0.00574114	0.108246	0.23314	0.000715425	0.00883272	4
262	243	A1	Pro	P	-176.348	-76.3231	163.206	18.158	49.8285	-1.6	-0.912	5	0.000549028	0.104191	0.344083	0.000636737	0.00538817	4
263	244	A1	Gly	G	-172.084	74.245	178.127	28.3772	34.1213	-0.4	-0.162	3	0.000279408	0.102487	0.405556	0.000429467	0.00206298	3
264	245	A1	Leu	L	91.1224	77.2068	130.405	0.109541	3.25122	3.8	-0.722	6	0.00555817	0.109113	0.26357	0.000771384	0.00284372	3
265	246	A1	Ile	I	125.18	-149.269	150.97	80.4668	79.7195	4.5	0.74	3	0.00165239	0.1056	0.477184	0.000433355	0.00148519	3
266	247	A1	Gly	G	173.377	-118.764	152.82	3.72858	15.0125	-0.4	0.743	4	0.00158141	0.0949367	0.387314	0.000606078	0.000524377	3
267	248	A1	Cys	C	-173.207	-91.9324	197.123	18.5239	25.6934	2.5	-0.915	6	0.00361135	0.100907	0.236969	0.000828439	0.000734985	3
268	249	A1	His	H	-94.9948	-91.0922	181.319	68.8127	63.1145	-3.2	0.178	6	0.0013056	0.0977521	0.240688	0.000870742	0.000543602	3
269	250	A1	Arg	R	-27.3944	-49.1263	205.129	180.961	123.439	-4.5	1.011	2	4.08495e-05	0.0946876	0.5	0.000366005	0.000139474	2
270	251	A1	Lys	K	166.673	-94.3354	132.762	126.685	97.3811	-3.9	0.214	4	0.00241903	0.1018	0.295139	0.000581951	0.000399526	3
271	252	A1	Ser	S	-166.464	-105.476	139.823	36.008	47.4097	-0.8	1.626	6	0.00362974	0.107505	0.248686	0.000776067	0.00152058	4
272	253	A1	Val	V	168.161	-142.083	157.313	0.67681	6.14453	4.2	-0.657	6	0.00117029	0.107766	0.312548	0.000736116	0.003156	4
273	254	A1	Tyr	Y	124.076	-127.61	163.414	119.837	96.4002	-1.3	0.477	4	6.26175e-06	0.107635	0.463152	0.00051083	0.0030292	4
274	255	A1	Trp	W	133.354	-97.3071	172.863	0	0	-0.9	-0.586	9	0.0176768	0.118719	0.208752	0.00100298	0.0109134	4
275	256	A1	His	H	110.826	-118.336	134.288	20.1302	33.119	-3.2	-1.098	8	0.0262306	0.122331	0.215582	0.000880702	0.0203037	4
276	257	A1	Val	V	167.082	-107.175	162.53	0	0	4.2	-0.444	6	0.00708548	0.123076	0.233614	0.000667818	0.0290474	4
277	258	A1	Ile	I	104.248	-158.232	130.317	0	0	4.5	-0.959	6	0.00981188	0.125094	0.229419	0.000646297	0.0741434	4
278	259	A1	Gly	G	170	-61.1796	141.645	0	0	-0.4	-0.697	6	0.00707737	0.126193	0.27769	0.000635505	0.107896	4
279	260	A1	Met	M	125.367	169.978	173.979	0	0	1.9	-0.004	8	0.0166852	0.124105	0.191964	0.000843451	0.128771	4
280	261	A1	Gly	G	-5.24437	-169.355	192.29	0.85612	6.39617	-0.4	-0.836	4	5.73619e-05	0.11422	0.365476	0.000479973	0.0698373	4
281	262	A1	Thr	T	52.4421	41.1057	166.406	15.271	27.3875	-0.7	-0.696	7	0.0021465	0.11941	0.223202	0.000739838	0.196061	4
282	263	A1	Thr	T	144.678	165.883	149.11	35.344	33.141	-0.7	0.535	6	0.00178302	0.120184	0.245439	0.000657732	0.189316	4
283	264	A1	Pro	P	-13.8696	-41.4692	178.096	30.4252	40.0433	-1.6	-0.434	6	0.0270736	0.124942	0.243269	0.000630555	0.303229	4
284	265	A1	Glu	E	116.203	-50.2951	168.68	51.2864	48.5935	-3.5	-0.566	7	0.0195881	0.11986	0.22696	0.000777328	0.105156	4
285	266	A1	Val	V	-171.587	-94.3443	172.186	44.1695	57.3035	4.2	-0.858	7	0.0142803	0.123749	0.21559	0.000740649	0.10975	4
286	267	A1	His	H	119.63	-174.496	146.853	0.0315417	1.56617	-3.2	-1.053	8	0.00376678	0.118016	0.223885	0.00083542	0.0553978	4
287	268	A1	Ser	S	173.928	-100.727	184.545	12.7624	29.626	-0.8	-1.015	6	0.000765589	0.116696	0.320587	0.000653703	0.0335638	4
288	269	A1	Ile	I	121.471	-172.232	154.675	0	0	4.5	-0.899	10	0.0153101	0.121795	0.192062	0.00102905	0.0396125	4
289	270	A1	Phe	F	-146.832	-98.7687	135.735	25.0413	64.7819	2.8	0.418	9	0.0298147	0.118121	0.168644	0.000986703	0.0176185	4
290	271	A1	Leu	L	103.722	-160.392	120.875	5.98005	10.2331	3.8	-0.283	8	0.0168643	0.113782	0.221092	0.000924948	0.00801911	4
291	272	A1	Glu	E	71.3254	-61.3406	205.293	78.3911	89.6082	-3.5	-0.619	4	0.0355281	0.106112	0.278482	0.000520332	0.00294904	4
292	273	A1	Gly	G	-11.3475	163.533	74.6475	30.3555	26.147	-0.4	0.035	3	0	0.102851	0.512008	0.000415558	0.00217116	3
293	274	A1	His	H	-173.652	-159.865	121.969	35.1772	45.7579	-3.2	-0.882	7	0.00259745	0.106988	0.232342	0.000857761	0.00379295	4
294	275	A1	Thr	T	135.431	-124.296	142.984	30.6091	50.8415	-0.7	-0.47	3	0.00146971	0.109705	0.40747	0.000410808	0.00222417	3
295	276	A1	Phe	F	152.103	-101.429	138.536	0.595076	14.2716	2.8	-0.865	10	0.0269012	0.120727	0.159971	0.0010848	0.0117817	4
296	277	A1	Leu	L	98.584	-119.871	138.524	29.2608	46.4783	3.8	-0.002	7	0.00523375	0.116624	0.228112	0.000805811	0.00558823	4
297	278	A1	Val	V	164.425	-111.143	148.836	21.5291	46.9738	4.2	-0.781	6	0.0053852	0.116869	0.292763	0.00071949	0.00537287	4
298	279	A1	Arg	R	-102.885	43.4004	180.752	115.995	118.789	-4.5	-0.479	4	0.00614946	0.117085	0.374167	0.000514937	0.00506894	4
299	280	A1	Asn	N	39.7373	-160.558	138.019	57.4397	49.212	-3.5	0.524	6	0.00140703	0.113232	0.373055	0.000744628	0.00321863	4
300	281	A1	His	H	130.6	-123.554	144.74	21.6269	41.8139	-3.2	-0.926	10	0.0330689	0.120968	0.197616	0.0011277	0.00875216	4
301	282	A1	Arg	R	134.483	-68.2872	165.575	25.6743	64.2534	-4.5	-0.9	11	0.0332098	0.120357	0.144901	0.00121734	0.00703818	4
302	283	A1	Gln	Q	-27.2271	-146.594	174.31	38.8425	77.1044	-3.5	0.202	6	0.00850059	0.12164	0.260064	0.000684749	0.00891451	4
303	284	A1	Ala	A	86.9203	32.9131	134.85	18.5572	31.1353	1.8	-0.069	6	0.00215789	0.115176	0.261578	0.000708064	0.00750636	4
304	285	A1	Ser	S	-18.4466	169.354	175.248	0.323828	6.82637	-0.8	-0.475	8	0.0057329	0.121729	0.237614	0.000873723	0.0175554	4
305	286	A1	Leu	L	53.3059	42.3597	149.79	4.36139	19.4673	3.8	0.204	5	0.00517784	0.119849	0.284386	0.000568227	0.0227327	4
306	287	A1	Glu	E	103.877	-47.772	179.937	30.6638	55.7421	-3.5	-0.245	6	0.0313314	0.128217	0.245859	0.000686131	0.0208631	4
307	288	A1	Ile	I	135.435	-116.681	164.267	0.0679574	4.25868	4.5	-0.435	10	0.033298	0.128365	0.157118	0.00101459	0.0976099	4
308	289	A1	Ser	S	163.657	-96.9909	199.983	1.2294	16.5507	-0.8	-0.89	8	0.0133945	0.129536	0.231048	0.000806366	0.182036	4
309	290	A1	Pro	P	-4.55174	-45.356	177.41	0	0	-1.6	-0.665	6	0.00248048	0.12241	0.249943	0.000648881	0.117185	4
310	291	A1	Ile	I	89.0644	174.892	152.034	0	0	4.5	-0.557	9	0.00785383	0.127727	0.202985	0.000887377	0.251115	4
311	292	A1	Thr	T	165.323	-135.026	143.47	8.03485	23.1533	-0.7	-0.693	8	0.00796066	0.13018	0.234782	0.000812514	0.15589	4
312	293	A1	Phe	F	78.5908	-124.483	117.303	27.055	43.0369	2.8	-0.685	8	0.0267476	0.131139	0.19949	0.000824197	0.121062	4
313	294	A1	Leu	L	128.796	-103.273	167.296	48.2902	52.6731	3.8	-0.209	6	0.0300291	0.128217	0.235725	0.000667864	0.0468509	4
314	295	A1	Thr	T	173.163	-104.37	137.283	30.9391	51.1585	-0.7	-0.941	6	0.0068879	0.120968	0.253451	0.000690074	0.0160588	4
315	296	A1	Ala	A	-171.776	174.948	128.74	6.48612	17.0837	1.8	-0.883	6	0.000944191	0.114425	0.314691	0.000711797	0.00561057	4
316	297	A1	Gln	Q	-171.356	-158.21	145.227	55.3838	47.5807	-3.5	-0.343	7	0.00112131	0.114327	0.298038	0.000812884	0.00529461	4
317	298	A1	Thr	T	109.005	-163.919	167.726	0.75385	8.14027	-0.7	-0.65	7	0.00180333	0.108581	0.247857	0.000841266	0.00357298	4
318	299	A1	Leu	L	102.235	-65.354	190.609	57.1647	73.889	3.8	1.131	5	0.00688061	0.110522	0.246538	0.000646662	0.00222281	4
319	300	A1	Leu	L	82.0239	-87.1063	134.394	0.0762005	5.25211	3.8	-0.5	7	0.00166424	0.10316	0.217085	0.000903904	0.00168927	4
320	301	A1	Met	M	178.037	-83.5698	129.697	59.7162	73.4624	1.9	1.38	4	0.00251208	0.102197	0.25	0.000613527	0.000606309	3
321	302	A1	Asp	D	-154.514	76.5406	174.232	73.0164	59.9693	-3.5	0.995	4	0.00230906	0.101901	0.300069	0.000592976	0.000947234	3
322	303	A1	Leu	L	159.754	175.812	117.891	89.3568	68.4241	3.8	2.734	5	0.000655494	0.0944598	0.299834	0.000741887	0.000571306	3
323	304	A1	Gly	G	-135.211	119.281	145.95	29.4903	25.812	-0.4	-0.96	5	0.000359686	0.100527	0.339621	0.000676119	0.00149839	3
324	305	A1	Gln	Q	137.441	-144.185	182.042	96.5656	77.6288	-3.5	0.703	5	0.000131695	0.101075	0.358002	0.00064204	0.00241978	3
325	306	A1	Phe	F	137.345	-123.109	142.918	22.6165	43.2819	2.8	-0.344	11	0.020094	0.109922	0.175829	0.00130512	0.00608838	4
326	307	A1	Leu	L	76.2312	-71.215	188.23	25.4419	41.8038	3.8	0.239	6	0.0211749	0.109355	0.23109	0.000703222	0.00953174	4
327	308	A1	Leu	L	118.802	-58.7501	142.14	0	0	3.8	-0.562	9	0.0339568	0.118498	0.165543	0.000980124	0.0164958	4
328	309	A1	Phe	F	165.246	-155.573	136.822	20.2636	43.8613	2.8	-0.789	8	0.0123089	0.115695	0.225601	0.000849993	0.0255603	4
329	310	A1	Cys	C	112.835	-83.4584	129.895	0.737228	7.07636	2.5	-0.923	8	0.000888812	0.11354	0.265063	0.000839498	0.0361401	4
330	311	A1	His	H	108.44	-98.7662	166.513	77.1565	73.7738	-3.2	-0.392	6	0.000556101	0.112289	0.319837	0.000661146	0.0216835	4
331	312	A1	Ile	I	-92.6353	-157.913	127.429	55.5578	65.6504	4.5	-0.702	7	0.0017878	0.111334	0.273581	0.000791384	0.0262771	4
332	313	A1	Ser	S	-81.3847	-137.304	143.965	57.0834	51.3816	-0.8	0.192	5	0.00177851	0.109804	0.354169	0.000628305	0.0134099	4
333	314	A1	Ser	S	39.6557	-118.334	139.037	65.7676	45.6301	-0.8	-0.375	4	4.85635e-05	0.106723	0.482487	0.000518932	0.0110439	4
334	315	A1	His	H	-7.33508	-108.763	160.156	20.6857	29.2968	-3.2	-0.84	10	0.0057642	0.115594	0.206497	0.00108295	0.0442376	4
335	316	A1	Gln	Q	-70.2596	-78.7118	202.699	41.6045	51.0978	-3.5	0.295	7	0.00163352	0.108378	0.317599	0.000836656	0.0167879	4
336	317	A1	His	H	-18.3233	-56.0855	205.61	154.548	100.735	-3.2	0.389	3	5.05365e-07	0.100429	0.485319	0.000415609	0.00740782	3
337	318	A1	Asp	D	17.2392	-90.6998	180.79	62.5368	54.4674	-3.5	-0.263	5	0.000599744	0.107203	0.344979	0.000624705	0.0166173	4
338	319	A1	Gly	G	-145.91	95.9672	170.205	0.334706	3.76362	-0.4	-0.955	8	0.00236001	0.110331	0.213746	0.000899199	0.0276696	4
339	320	A1	Met	M	-17.3282	75.3823	163.304	0	0	1.9	-1.145	12	0.0132854	0.117116	0.151911	0.0012178	0.0516289	4
340	321	A1	Glu	E	134.675	-85.015	157.713	15.9121	24.693	-3.5	-0.054	7	0.00566704	0.110076	0.216124	0.000788528	0.018024	4
341	322	A1	Ala	A	122.757	-155.285	135.038	0	0	1.8	-0.993	5	0.00337532	0.109328	0.247372	0.000603692	0.00714515	4
342	323	A1	Tyr	Y	151.088	-69.0064	125.166	57.9091	74.8668	-1.3	1.813	7	0.0042045	0.106868	0.227656	0.000835488	0.00527901	4
343	324	A1	Val	V	114.222	-137.308	125.261	0.213321	3.92346	4.2	-0.306	7	0.0036308	0.110194	0.264426	0.000834978	0.00521711	4
344	325	A1	Lys	K	168.125	-94.4392	156.734	92.8739	82.0088	-3.9	0.635	7	0.00326482	0.103288	0.253534	0.000915202	0.00186733	3
345	326	A1	Val	V	160.043	-143.063	139.244	5.55324	15.2197	4.2	-0.99	7	0.00996214	0.100831	0.275548	0.000960187	0.00140684	3
346	327	A1	Asp	D	163.855	-166.002	153.949	88.1325	65.0986	-3.5	0.219	5	0.00895592	0.0917211	0.349701	0.000874795	0.000314144	3
347	328	A1	Ser	S	101.283	-58.1972	190.943	87.8636	61.4857	-0.8	0.334	2	0	0.0840468	0.804444	0.000457546	4.34433e-05	2
348	329	A1	Cys	C	149.963	-82.2773	190.15	49.7066	58.2002	2.5	-0.982	3	0.00597903	0.084068	0.521111	0.000693725	4.40299e-05	2
349	330	A1	Pro	P	175.033	-58.326	158.263	131.354	81.7275	-1.6	0.561	2	0.00448764	0.0775802	0.5	0.000560653	5.42297e-06	2
350	331	A1	Glu	E	121.975	-141.031	194.902	146.116	96.8114	-3.5	0.172	3	0.00299401	0.0720142	0.611111	0.000888784	6.80546e-07	2
351	332	A1	Glu	E	82.8972	-121.56	205.038	175.31	102.659	-3.5	0.015	2	0	0.0671833	1.00694	0.000633213	9.3938e-08	2
352	333	A1	Pro	P	151.993	-99.4533	202.633	107.388	74.0597	-1.6	0.944	2	0	0.0671833	1.00694	0.000633213	9.3938e-08	2
353	334	A1	Gln	Q	-23.7871	-99.1049	183.648	223.2	118.7	-3.5	2.69	NA	NA	NA	NA	NA	NA	NA
379	360	a1	Phe	F	-21.7966	20.1293	196.364	252.42	136.108	2.8	2.866	1	0	0.0645614	1	0.000402822	1.73228e-08	1
380	361	a1	Asp	D	156.157	172.111	201.82	127.878	83.1794	-3.5	-0.3	2	0.00149813	0.0690136	0.5	0.000683638	1.4282e-07	1
381	362	a1	Asp	D	125.414	95.4331	205.61	100.994	90.0865	-3.5	1.549	3	0.00372519	0.0741173	0.333333	0.00080811	1.16018e-06	2
382	363	a1	Asp	D	61.5571	165.979	203.04	135.139	80.3063	-3.5	1.526	2	6.17669e-06	0.0691173	0.5	0.000540443	3.10593e-07	2
383	364	a1	Asn	N	130.38	-157.854	205.61	109.541	92.8808	-3.5	2.064	3	0.00077481	0.0742203	0.333333	0.000703068	1.40055e-06	2
384	365	a1	Ser	S	96.2675	178.685	197.557	66.6316	60.3153	-0.8	2.783	4	0.0043062	0.0743484	0.300069	0.000872962	2.12458e-06	2
385	366	a1	Pro	P	174.681	-59.3577	205.563	136.131	83.448	-1.6	1.942	2	0.00277205	0.0692823	0.5	0.0005488	2.61618e-07	2
386	367	a1	Ser	S	140.475	-177.429	198.493	112.369	72.3955	-0.8	0.942	2	0.00131584	0.0649098	0.5	0.000590635	3.23654e-08	2
387	368	a1	Phe	F	-102.715	-139.916	205.394	207.636	130.3	2.8	1.729	2	4.48332e-05	0.0613737	0.5	0.000576751	5.2223e-09	2
388	369	a1	Ile	I	120.04	-122.108	205.61	136.083	95.234	4.5	0.986	3	0.000427808	0.0622001	0.333333	0.000753375	1.06905e-08	2
389	370	a1	Gln	Q	128.487	-69.8979	205.51	127.217	104.797	-3.5	0.569	3	0.00268958	0.0653323	0.333333	0.000702641	7.72724e-08	2
390	371	a1	Ile	I	46.513	-95.8875	204.97	124.424	87.8843	4.5	0.966	4	0.000843787	0.0635866	0.431424	0.000926583	5.64477e-09	2
391	372	a1	Arg	R	-79.9164	71.9868	183.299	215.766	143.138	-4.5	-0.965	3	0.000321851	0.0621914	0.458333	0.000700853	1.09111e-08	2
392	373	A2	Ser	S	-32.8302	-130.625	204.253	57.2314	55.4319	-0.8	-0.303	4	0.000825985	0.0636442	0.431424	0.000906341	7.04116e-09	2
393	374	A2	Val	V	99.0217	64.032	205.61	86.4559	77.1808	4.2	0.445	3	0.00387796	0.0672544	0.458333	0.000740041	1.78962e-08	2
394	375	A2	Ala	A	-115.975	-71.4744	181.662	91.8953	65.532	1.8	-0.301	2	0.00528118	0.0718012	0.5	0.000560635	1.34862e-07	2
395	376	A2	Lys	K	81.5792	77.4651	204.571	182.188	119.734	-3.9	-0.544	2	0.00670248	0.0770518	0.5	0.000561602	1.09399e-06	2
396	377	A2	Lys	K	-135.035	-69.8014	175.31	153.791	113.611	-3.9	1.282	3	0.00883179	0.0831828	0.333333	0.000744906	8.88467e-06	2
397	378	A2	His	H	-179.72	43.0908	205.268	148.548	100.405	-3.2	1.477	2	0.00122905	0.0787146	0.5	0.000481454	1.23374e-05	2
398	379	A2	Pro	P	-174.537	-92.4741	127.671	79.493	71.3261	-1.6	0.065	3	0.00199689	0.0828987	0.425347	0.000558079	9.28323e-05	2
399	380	A2	Lys	K	151.05	-162.147	171.314	115.881	95.8864	-3.9	1.117	4	0.000473945	0.0851566	0.424045	0.000612107	0.000181723	3
400	381	A2	Thr	T	136.229	-91.4031	138.927	72.6501	62.7577	-0.7	0.237	3	3.69985e-06	0.084121	0.496811	0.000447815	0.00019807	3
401	382	A2	Trp	W	150.945	-86.1488	143.336	75.303	73.3147	-0.9	-0.149	8	0.00263436	0.0915512	0.248853	0.000976154	0.000636033	4
402	383	A2	Val	V	150.937	-113.792	121.944	71.01	70.6816	4.2	1.406	4	0.000214248	0.0857088	0.393814	0.000508179	0.000346293	4
403	384	A2	His	H	78.7398	-153.454	112.956	33.9242	48.7816	-3.2	-0.82	7	0.00525879	0.0923812	0.231251	0.000798442	0.000845278	4
404	385	A2	Tyr	Y	87.4782	-69.4948	163.033	27.7129	49.5826	-1.3	0.012	9	0.00364503	0.0854892	0.209556	0.00106299	0.000484901	4
405	386	A2	Ile	I	154.72	-126.087	96.4288	13.1635	34.8136	4.5	-1.033	8	0.0022988	0.0906252	0.20595	0.000885257	0.00098242	4
406	387	A2	Ala	A	-174.907	-149.172	101.526	0	0	1.8	-1.033	6	0.000690212	0.0903614	0.301515	0.000673365	0.00092767	4
407	388	A2	Ala	A	113.659	-137.692	131.224	0	0	1.8	-0.883	6	0.0040272	0.0925284	0.272902	0.000656359	0.00125407	4
408	389	A2	Glu	E	175.883	-119.882	159.568	34.4238	36.0458	-3.5	-0.776	6	0.00276087	0.0887515	0.245471	0.000701303	0.000750497	4
409	390	A2	Glu	E	170.971	-89.0221	160.974	38.5692	43.7698	-3.5	-1.118	7	0.0030631	0.0899232	0.237308	0.000813649	0.000801119	4
410	391	A2	Glu	E	147.635	162.019	182.024	64.97	59.4233	-3.5	0.756	4	3.14078e-05	0.0890713	0.390877	0.000489563	0.000606684	4
411	392	A2	Asp	D	139.603	-89.6439	184.325	49.2712	43.4031	-3.5	0.603	6	0.000857069	0.0891486	0.289483	0.00068257	0.00095656	4
412	393	A2	Trp	W	153.57	-126.917	184.665	28.1118	43.1327	-0.9	-1.092	8	0.0115403	0.0994784	0.20662	0.00085464	0.00280637	4
413	394	A2	Asp	D	148.168	-134.864	195.697	37.3913	44.2663	-3.5	-0.671	5	0.000376324	0.092876	0.343911	0.000609224	0.00136172	4
414	395	A2	Tyr	Y	33.3243	-94.3004	158.017	0	0	-1.3	-1.007	10	0.0166224	0.100755	0.17034	0.00108615	0.00387898	4
415	396	A2	Ala	A	-158.936	-97.3405	158.572	9.71322	20.6225	1.8	-0.413	5	0.00161006	0.0923556	0.3036	0.000715683	0.00106797	4
416	397	A2	Pro	P	88.3958	-105.136	193.276	126.348	81.8059	-1.6	-0.474	1	0	0.0845525	1	0.000233942	0.000129535	1
417	398	A2	Leu	L	169.503	-124.667	182.324	71.5781	65.0593	3.8	0.83	5	0.00325737	0.0942996	0.290456	0.00065919	0.00133325	4
418	399	A2	Val	V	157.613	-28.5235	181.381	80.1081	54.6551	4.2	1.07	4	0.000186265	0.0893216	0.395102	0.000567753	0.000520691	4
419	400	A2	Leu	L	178.129	-122.867	177.59	113.056	77.4032	3.8	2.009	6	0.00141125	0.0881363	0.300282	0.000779919	0.000659814	4
420	401	A2	Ala	A	100.977	169.59	177.72	28.0839	26.9291	1.8	2.122	5	0.000236596	0.0835733	0.377824	0.000692891	0.000297203	4
421	402	A2	Pro	P	-156.361	-71.0652	191.47	109.379	80.2782	-1.6	1.75	4	0.000780111	0.0814422	0.468453	0.000653288	0.000123948	3
422	403	A2	Asp	D	-88.6137	21.1365	203.43	141.968	87.3792	-3.5	1.204	2	0	0.0753726	0.78125	0.000393631	2.76561e-05	2
423	404	A2	Asp	D	-73.8514	-45.1446	190.077	133.175	77.538	-3.5	-0.078	4	0.000722666	0.0815018	0.420042	0.000670737	0.000104066	3
424	405	A2	Arg	R	84.6049	-45.6359	205.61	48.1628	57.1899	-4.5	0.137	9	0.00619525	0.0886278	0.247282	0.00120067	0.000592983	4
425	406	A2	Ser	S	33.2313	-96.6292	205.61	58.5417	48.3853	-0.8	0.817	3	6.18757e-05	0.0822095	0.431111	0.000490405	0.000113395	3
426	407	A2	Tyr	Y	-80.3538	-143.228	205.11	157.73	109.947	-1.3	2.267	5	0.00199848	0.0880317	0.346021	0.000709841	0.000402762	4
427	408	A2	Lys	K	16.4933	-63.7124	177.853	54.6372	49.3742	-3.9	1.28	4	0.0110304	0.0958776	0.348227	0.000562495	0.00170686	4
428	409	A2	Ser	S	-21.9152	-133.258	153.655	11.1504	16.1146	-0.8	-0.022	6	0.000238995	0.0845525	0.309899	0.000781875	0.000479314	4
429	410	A2	Gln	Q	-10.9789	-60.4081	198.313	58.6574	63.2228	-3.5	1.539	5	0.000589008	0.0846329	0.330336	0.000676031	0.000428071	4
430	411	A2	Tyr	Y	-76.0893	-110.644	200.823	5.70146	25.9251	-1.3	1.189	10	0.00406988	0.0916455	0.179189	0.00112555	0.00163647	4
431	412	A2	Leu	L	-30.5777	-50.5152	176.507	1.97327	5.06268	3.8	0.352	4	0.00101971	0.0919358	0.337793	0.000504016	0.000995951	4
432	413	A2	Asn	N	119.629	-111.951	173.317	35.3683	46.3984	-3.5	0.215	7	0.00163886	0.0859073	0.252341	0.000882341	0.000594272	4
433	414	A2	Asn	N	166.713	-77.8115	194.11	81.8182	67.4315	-3.5	1.044	4	0.000817607	0.0801657	0.347018	0.000540462	0.000237812	4
434	415	A2	Gly	G	-163.16	-142.712	196.52	16.6723	20.4829	-0.4	0.88	4	6.66908e-05	0.0743691	0.397223	0.000555926	0.000120802	4
435	416	A2	Pro	P	-27.567	-63.9784	193.233	106.764	69.6562	-1.6	-0.198	5	5.57791e-05	0.0742327	0.36213	0.000678897	0.000100721	4
436	417	A2	Gln	Q	43.7838	-142.356	191.676	54.5323	60.5639	-3.5	-0.069	7	0.00199489	0.0786265	0.246095	0.00090079	0.000229975	4
437	418	A2	Arg	R	150.089	-152.04	192.225	58.747	66.7786	-4.5	-0.081	7	0.000835664	0.0795827	0.253633	0.00085654	0.000427459	4
438	419	A2	Ile	I	-40.9503	-134.747	182.732	20.8585	37.3833	4.5	-0.656	7	0.00852491	0.0862069	0.180678	0.000814487	0.000818136	4
439	420	A2	Gly	G	-155.093	23.7624	172.44	0.710207	2.69627	-0.4	-0.044	6	0.00229698	0.0923045	0.264609	0.000677295	0.00142081	4
440	421	A2	Arg	R	-76.8373	58.261	172.705	48.9214	50.8182	-4.5	-0.266	10	0.00241226	0.0935988	0.20084	0.00113652	0.00210152	4
441	422	A2	Lys	K	133.52	-125.648	184.156	87.0165	72.3756	-3.9	0.304	7	0.00355652	0.0912259	0.219795	0.000786875	0.00137204	4
442	423	A2	Tyr	Y	158.936	-129.176	144.105	2.24411	9.79474	-1.3	-1.147	11	0.0132213	0.0938753	0.1555	0.00114434	0.00218659	4
443	424	A2	Lys	K	108.616	-100.89	167.944	42.5085	32.2342	-3.9	-0.826	8	0.00238729	0.0897841	0.240794	0.000881019	0.00105593	4
444	425	A2	Lys	K	-168.928	-125.938	180.048	0	0	-3.9	-1.115	12	0.0165409	0.0973387	0.146724	0.00124492	0.00218828	4
445	426	A2	Val	V	125.505	-139.188	123.886	0	0	4.2	-0.592	8	0.00460506	0.0943796	0.210048	0.000838354	0.00156131	4
446	427	A2	Arg	R	-160.8	-116.666	157.825	24.1693	38.2057	-4.5	0.168	9	0.0105018	0.0966341	0.185945	0.000926874	0.00246404	4
447	428	A2	Phe	F	129.994	-113.877	200.724	2.93865	19.9667	2.8	-0.19	12	0.0134902	0.0987718	0.152449	0.00119674	0.00316061	4
448	429	A2	Met	M	157.213	-121.628	168.726	41.6796	59.2893	1.9	-0.386	6	0.00408593	0.0904594	0.247295	0.000692477	0.000815646	4
449	430	A2	Ala	A	-0.687955	-91.2296	128.502	17.0526	33.147	1.8	-0.945	7	0.00370242	0.0864413	0.230753	0.000844041	0.00053383	4
450	431	A2	Tyr	Y	131.791	37.9295	191.212	49.3952	45.3003	-1.3	-0.936	9	0.00302325	0.0835838	0.22941	0.00110265	0.000369673	4
451	432	A2	Thr	T	25.5337	-104.002	178.559	70.0163	52.9156	-0.7	-0.835	4	2.00615e-05	0.0780018	0.485424	0.000571464	0.000107127	4
452	433	A2	Asp	D	14.9497	179.223	184.31	101.386	67.7843	-3.5	-1.006	4	3.32176e-06	0.077342	0.432441	0.000558743	0.000115277	4
453	434	A2	Glu	E	-177.816	-66.1306	181.588	19.5	31.2322	-3.5	2.232	7	0.000966403	0.0808209	0.260944	0.000901795	0.000235767	4
454	435	A2	Thr	T	76.9286	-85.9135	205.61	122.847	76.6819	-0.7	-0.533	2	0	0.0762378	0.666808	0.000333253	5.37699e-05	2
455	436	A2	Phe	F	26.2219	156.831	183.123	82.4415	71.1447	2.8	-1.151	6	0.00134327	0.0812044	0.329293	0.000786872	0.000207546	4
456	437	A2	Lys	K	-135.659	95.745	132.212	148.445	96.2215	-3.9	-0.237	4	2.08925e-05	0.0794785	0.406099	0.000545035	0.000141433	4
457	438	A2	Thr	T	-127.552	168.504	164.981	44.0282	45.0277	-0.7	0.362	8	0.00111294	0.0801272	0.28034	0.00104837	0.000237849	4
458	439	A2	Arg	R	64.4975	100.686	205.61	191.677	121.453	-4.5	-0.166	2	0	0.0748948	0.656684	0.000348593	4.83074e-05	2
459	440	A2	Glu	E	-136.371	-130.893	162.166	45.9467	77.471	-3.5	-0.138	6	0.00185766	0.0807574	0.323371	0.000881845	0.000160428	4
460	441	A2	Ala	A	145.391	93.9531	172.436	67.4573	48.3736	1.8	0.347	2	0.0012127	0.0816065	0.5	0.000428149	2.5882e-05	2
461	442	A2	Ile	I	149.242	-157.861	159.307	132.504	113.064	4.5	2.639	2	0.00213082	0.0864078	0.5	0.000449284	5.29598e-05	2
462	443	A2	Gln	Q	162.131	-92.228	201.641	144.526	108.544	-3.5	0.317	3	0.00348551	0.0937368	0.444722	0.000547219	0.000410752	2
463	444	A2	His	H	-0.773083	-80.3595	205.61	105.665	82.5833	-3.2	2.829	4	0.00217807	0.0980752	0.383125	0.00058361	0.00124587	3
464	445	A2	Glu	E	29.4578	-71.7826	156.052	20.8555	57.5427	-3.5	1.156	5	0.00693018	0.10201	0.295	0.00070577	0.00208766	3
465	446	A2	Ser	S	89.8983	-177.602	159.998	19.8416	29.8608	-0.8	1.385	6	0.00286465	0.102119	0.257307	0.000722599	0.00284218	4
466	447	A2	Gly	G	-141.64	-36.4394	141.165	3.1143	12.115	-0.4	-0.01	7	0.00659128	0.102763	0.244964	0.00075613	0.00344751	4
467	448	A2	Ile	I	-15.2222	-63.6166	128.69	0	0	4.5	-0.74	6	0.00438792	0.10215	0.295819	0.00065048	0.00317476	4
468	449	A2	Leu	L	166.294	-37.0939	169.069	10.5742	21.3046	3.8	0.044	9	0.00879657	0.107853	0.192726	0.000940165	0.0047005	4
469	450	A2	Gly	G	139.452	-95.8138	205.61	0	0	-0.4	-1.088	8	0.00327606	0.101428	0.246317	0.000834206	0.00327505	4
470	451	A2	Pro	P	100.271	-41.0338	114.831	35.1569	60.3111	-1.6	-1.099	5	0.00432381	0.0938423	0.286736	0.000580922	0.00135032	4
471	452	A2	Leu	L	157.038	-34.135	186.239	77.0841	82.9546	3.8	-0.329	4	0.000752869	0.0992196	0.406562	0.000477662	0.00149495	4
472	453	A2	Leu	L	98.4426	-152.386	97.8763	8.4752	23.9265	3.8	-0.852	8	0.00865724	0.0999626	0.181956	0.00085882	0.00266844	4
473	454	A2	Tyr	Y	167.176	-49.1764	178.453	80.1051	94.3944	-1.3	-0.541	5	0.00108719	0.0976163	0.329074	0.000610744	0.00145966	4
474	455	A2	Gly	G	82.6872	-163.014	119.89	0	0	-0.4	-0.98	4	9.03681e-05	0.0965642	0.421088	0.000510985	0.0012235	4
475	456	A2	Glu	E	146.921	-62.8776	165.444	43.0876	47.2702	-3.5	-0.59	6	0.0011416	0.0938819	0.321619	0.000753553	0.00101135	4
476	457	A2	Val	V	149.585	-60.2287	119.927	28.9189	56.1952	4.2	-0.626	8	0.00325478	0.0961054	0.247854	0.000987164	0.000995762	4
477	458	A2	Gly	G	-38.339	79.4388	154.683	38.8736	35.3175	-0.4	-0.073	3	0	0.0888992	0.530825	0.000433606	0.000275222	3
478	459	A2	Asp	D	160.033	-50.6315	137.021	4.64294	19.0878	-3.5	-0.893	8	0.00447205	0.0900688	0.228027	0.00104576	0.000571307	4
479	460	A2	Thr	T	151.019	-133.174	122.989	9.48039	20.665	-0.7	0.928	7	0.00224049	0.0915387	0.240186	0.000837945	0.000815254	4
480	461	A2	Leu	L	140.274	-114.514	121.036	0	0	3.8	0.64	7	0.00791095	0.0988889	0.245096	0.000776414	0.00139708	4
481	462	A2	Leu	L	106.553	-122.649	141.556	45.2365	59.3056	3.8	0.201	9	0.00238187	0.0924643	0.205118	0.0010042	0.000888849	4
482	463	A2	Ile	I	69.3584	-110.634	139.981	3.16096	16.2483	4.5	-0.917	7	0.00196033	0.092644	0.211373	0.000773463	0.000962076	4
483	464	A2	Ile	I	100.377	-50.8935	155.459	18.2771	33.0523	4.5	0.679	6	0.000829512	0.0858687	0.236772	0.000713176	0.000467413	4
484	465	A2	Phe	F	145.677	-114.061	125.357	0	0	2.8	-0.729	8	0.00135047	0.0874149	0.197871	0.00088327	0.000864338	4
485	466	A2	Lys	K	138.446	-145.635	166.182	14.4521	20.591	-3.9	-0.216	9	0.00281549	0.085309	0.19824	0.00103054	0.000571213	4
486	467	A2	Asn	N	-176.246	-63.3671	176.452	3.77962	13.3007	-3.5	-1.15	6	0.000867323	0.0828318	0.299251	0.000734788	0.000265455	4
487	468	A2	Gln	Q	27.9339	168.544	164.207	74.4686	64.584	-3.5	0.288	5	0.000576128	0.0826574	0.312163	0.000626241	0.000270675	4
488	469	A2	Ala	A	-173.373	-127.706	165.414	18.8482	18.2111	1.8	-1.104	5	0.000927957	0.0844349	0.343087	0.000641483	0.00027478	4
489	470	A2	Ser	S	-72.3263	-74.2476	153.93	55.9896	45.6535	-0.8	-0.802	3	7.44926e-05	0.0834792	0.416236	0.000425294	0.000177716	3
490	471	A2	Arg	R	134.77	-82.393	158.233	70.3449	58.0922	-4.5	-0.734	5	0.000779629	0.0849994	0.245	0.000618627	0.000389304	4
491	472	A2	Pro	P	130.574	-63.9735	153.436	45.4012	42.9791	-1.6	-0.66	6	0.000514471	0.0866489	0.308323	0.00069607	0.000500449	4
492	473	A2	Tyr	Y	178.326	-127.175	143.432	0	0	-1.3	-0.381	12	0.011882	0.0924323	0.166133	0.00123359	0.00146278	4
493	474	A2	Asn	N	-173.519	-128.587	122.503	0	0	-3.5	-1.079	8	0.00466474	0.0919168	0.201284	0.000850627	0.00110145	4
494	475	A2	Ile	I	105.743	-157.939	138.61	2.44033	12.9431	4.5	-0.947	8	0.00232232	0.0936119	0.173917	0.000829998	0.00172462	4
495	476	A2	Tyr	Y	151.421	-126.393	140.874	23.0731	41.3951	-1.3	-0.15	7	0.00570546	0.0982557	0.197543	0.000771337	0.00174246	4
496	477	A2	Pro	P	128.767	-99.2637	133.787	0.42589	3.77884	-1.6	-0.895	8	0.00818788	0.105284	0.195984	0.000860903	0.0028652	4
497	478	A2	His	H	77.7714	-97.8423	164.512	63.4162	83.4577	-3.2	-0.58	3	0.0158553	0.113424	0.38273	0.000383496	0.00366231	3
498	479	A2	Gly	G	-13.6532	174.364	125.487	14.0215	32.4052	-0.4	-0.871	3	0.0012112	0.105751	0.392361	0.000393997	0.00131307	3
499	480	A2	Ile	I	179.133	-106.616	152.164	17.8937	17.0201	4.5	-0.74	8	0.00500896	0.0996641	0.220163	0.000939285	0.00148061	4
500	481	A2	Thr	T	-33.469	-135.106	129.483	76.4799	64.4978	-0.7	-0.252	4	0.000563291	0.0965153	0.382272	0.000520048	0.000533208	4
501	482	A2	Asp	D	84.2801	-93.1554	155.865	54.0893	47.134	-3.5	0.526	5	0.001889	0.0924195	0.301523	0.000639015	0.000490521	4
502	483	A2	Val	V	69.5642	-118.449	117.734	12.4434	21.9433	4.2	-0.412	7	0.00322212	0.0977378	0.194914	0.000800429	0.00117193	4
503	484	A2	Arg	R	128.422	-108.749	190.456	80.5299	78.2723	-4.5	2.612	6	0.0022216	0.0868632	0.236501	0.000800051	0.000303066	4
504	485	A2	Pro	P	92.1331	-56.174	155.706	9.63874	30.4976	-1.6	0.086	6	0.0032061	0.0899111	0.238012	0.000751492	0.000377609	4
505	486	A2	Leu	L	163.068	-23.7829	145.884	28.3024	46.1317	3.8	0.885	7	0.00124347	0.0866489	0.254051	0.000884007	0.000388176	4
506	487	A2	Tyr	Y	-35.4588	83.2529	197.483	194.069	128.426	-1.3	0.952	3	5.23527e-06	0.0800888	0.49778	0.000458738	9.77845e-05	3
507	488	A2	Ser	S	142.696	-158.31	143.518	51.2766	45.302	-0.8	1.561	5	0.00051157	0.0827958	0.336712	0.000739875	0.000114955	3
508	489	A2	Arg	R	14.1894	-90.1043	142.575	185.355	123.611	-4.5	1.79	3	0.000184933	0.0800072	0.468642	0.000494972	5.43246e-05	3
509	490	A2	Arg	R	-168.755	-71.9746	155.241	196.773	123.166	-4.5	2.171	3	0.000181308	0.0806793	0.468642	0.000506742	2.98653e-05	3
510	491	A2	Leu	L	142.513	-153.279	160.814	59.0602	70.4646	3.8	0.756	5	0.00307333	0.0870274	0.313833	0.000755563	7.69487e-05	3
511	492	A2	Pro	P	79.0901	-29.597	143.741	65.1151	58.8318	-1.6	0.738	5	0.000280542	0.0814024	0.471934	0.000746355	6.16635e-05	3
512	493	A2	Lys	K	-109.34	39.3294	185.218	213.294	119.835	-3.9	0.382	4	5.4964e-05	0.0805576	0.588787	0.000630733	3.17763e-05	3
513	494	A2	Gly	G	121.216	-81.1121	179.48	69.8801	40.8389	-0.4	-0.005	3	0	0.0788448	0.649535	0.000495832	2.34527e-05	3
514	495	A2	Val	V	176.065	173.11	162.203	39.2681	43.4012	4.2	1.124	7	0.0020358	0.0855769	0.311037	0.00101002	9.99193e-05	3
515	496	A2	Lys	K	114.945	-150.468	166.601	145.63	96.2442	-3.9	0.763	2	0.000146279	0.0869594	0.5	0.000351075	6.19929e-05	2
516	497	A2	His	H	112.209	56.6777	171.807	69.9048	64.421	-3.2	-0.261	6	0.00658979	0.0951193	0.218027	0.000819911	0.000411189	3
517	498	A2	Leu	L	-32.2652	-41.4453	127.1	8.1918	14.2674	3.8	-0.162	8	0.0123851	0.0956167	0.177597	0.000942035	0.000667135	4
518	499	A2	Lys	K	-81.9829	-53.427	149.037	25.8268	35.5498	-3.9	-0.573	6	0.0344609	0.0996194	0.272473	0.000771582	0.000674509	4
519	500	A2	Asp	D	-26.0783	-36.2277	186.485	52.6233	59.331	-3.5	-0.007	3	3.98553e-06	0.0922662	0.5	0.000447961	0.000167062	3
520	501	A2	Phe	F	-85.0206	-134.826	197.708	103.241	72.7265	2.8	0.278	6	0.00703676	0.0930249	0.277166	0.000778055	0.000291668	4
521	502	A2	Pro	P	41.1843	-2.36211	185.534	12.2843	30.3028	-1.6	0.303	6	0.00247011	0.0882528	0.262103	0.000765684	0.000276295	4
522	503	A2	Ile	I	155.642	-60.6753	167.471	66.3434	62.435	4.5	-0.482	7	0.00348063	0.0896394	0.266574	0.000809868	0.000519775	4
523	504	A2	Leu	L	102.401	-131.818	148.214	7.78706	17.0958	3.8	1.461	10	0.00418298	0.0871808	0.201366	0.00112031	0.000637794	4
524	505	A2	Pro	P	-8.52102	-49.8026	105.496	101.567	69.636	-1.6	-1.101	5	0.000198687	0.082801	0.382233	0.000618897	0.000253757	4
525	506	A2	Gly	G	19.2559	138.237	102.608	50.4984	33.7841	-0.4	-0.876	4	1.43242e-06	0.0803297	0.481944	0.000520622	0.000172113	4
526	507	A2	Glu	E	-153.229	-81.6025	173.476	97.9798	74.5003	-3.5	0.903	6	0.00019866	0.0812736	0.332322	0.000732796	0.000262003	4
527	508	A2	Ile	I	118.723	-160.463	145.825	65.3831	66.9256	4.5	-0.36	4	7.55199e-05	0.08225	0.362582	0.00050836	0.000259787	4
528	509	A2	Phe	F	141.006	-125.212	136.609	62.9989	63.092	2.8	-0.117	6	0.00127424	0.0879041	0.225442	0.000713617	0.00044429	4
529	510	A2	Lys	K	121.848	-94.8555	165.941	65.9789	78.8877	-3.9	0.323	5	0.00168422	0.0871581	0.251733	0.000624788	0.000327856	4
530	511	A2	Tyr	Y	152.931	-109.906	132.62	0.998219	10.5047	-1.3	-1.073	10	0.00831195	0.0950719	0.160364	0.00107725	0.00119563	4
531	512	A2	Lys	K	109.089	-134.329	148.962	42.2361	43.9939	-3.9	0.981	9	0.00292616	0.0923875	0.18634	0.00100715	0.00109025	4
532	513	A2	Trp	W	103.748	-101.345	103.997	0.854897	6.4892	-0.9	-0.963	10	0.0109599	0.100075	0.170284	0.00104314	0.00227337	4
533	514	A2	Thr	T	150.101	-93.2813	124.027	30.6302	34.6418	-0.7	1.569	5	0.000275431	0.0919295	0.275008	0.000622909	0.000555352	4
534	515	A2	Val	V	103.61	-124.329	100.567	1.16097	11.4764	4.2	-0.349	7	0.00175446	0.0956921	0.262679	0.000867439	0.000702036	4
535	516	A2	Thr	T	-164.041	-73.3548	160.314	54.3061	46.3923	-0.7	-0.638	5	0.00175229	0.100383	0.38996	0.000638062	0.000656732	4
536	517	A2	Val	V	-28.7138	-97.6697	103.267	78.7232	67.3212	4.2	1.343	5	0.00148204	0.101505	0.370931	0.000632336	0.00090503	4
537	518	A2	Glu	E	-33.4901	-54.8866	143.148	43.7328	60.3366	-3.5	-0.046	5	0.00750632	0.10882	0.362779	0.000623089	0.00155864	4
538	519	A2	Asp	D	-2.83231	-74.7042	162.193	5.19002	30.8415	-3.5	-0.996	7	0.00316866	0.103089	0.261549	0.000841201	0.00125304	4
539	520	A2	Gly	G	168.367	-143.384	127.005	4.75391	20.9105	-0.4	-0.627	6	0.0033219	0.111753	0.268245	0.000696233	0.00299746	4
540	521	A2	Pro	P	136.816	-24.3978	147.087	13.4696	33.3193	-1.6	-1.158	8	0.00337626	0.10844	0.217043	0.00089057	0.00417448	4
541	522	A2	Thr	T	-128.032	-84.1952	140.98	22.3836	37.7498	-0.7	-0.42	7	0.00241045	0.113203	0.312637	0.000827336	0.00370647	4
542	523	A2	Lys	K	-57.9607	-119.047	136.464	155.777	99.4027	-3.9	1.213	4	1.98469e-05	0.105885	0.462071	0.000530518	0.00154686	4
543	524	A2	Ser	S	-12.221	-52.6248	161.53	34.8794	38.6329	-0.8	-0.273	4	7.80515e-05	0.109024	0.497413	0.000526816	0.00208913	4
544	525	A2	Asp	D	144.626	-105.629	130.739	9.78979	27.396	-3.5	-1.128	7	0.0156663	0.114366	0.240646	0.000826353	0.00373906	4
545	526	A2	Pro	P	130.453	-72.4014	148.866	28.1213	51.5736	-1.6	-0.553	4	0.00122923	0.109229	0.359283	0.000502284	0.00319519	4
546	527	A2	Arg	R	115.577	-58.4931	181.709	108.054	100.133	-4.5	0.131	6	0.015699	0.10735	0.274254	0.000773646	0.00241387	4
547	528	A2	Cys	C	46.3653	124.843	156.885	3.57141	10.6989	2.5	-1.051	10	0.00948189	0.111426	0.201424	0.00106675	0.00740189	4
548	529	A2	Leu	L	129.666	-56.8603	117.25	11.3196	32.5761	3.8	-0.78	8	0.0129927	0.115315	0.211666	0.00085133	0.00654196	4
549	530	A2	Thr	T	168.698	-59.8191	137.827	0.0278363	6.29325	-0.7	-0.894	8	0.0112143	0.118414	0.252288	0.000845393	0.00856116	4
550	531	A2	Arg	R	-164.713	-171.193	119.649	26.2393	68.2108	-4.5	-0.743	9	0.0301512	0.11691	0.170332	0.00095772	0.00647998	4
551	532	A2	Tyr	Y	169.196	-174.835	147.076	44.6422	64.5146	-1.3	-0.193	10	0.0441979	0.115614	0.183555	0.00103036	0.0060959	4
552	533	A2	Tyr	Y	172.003	-140.066	126.899	9.15424	30.8054	-1.3	-1.147	11	0.0119655	0.10629	0.189357	0.00108665	0.00469255	4
553	534	A2	Ser	S	179.927	167.791	152.075	9.15434	21.2455	-0.8	-0.345	8	0.00362488	0.0990503	0.223961	0.000816399	0.00242545	4
554	535	A2	Ser	S	160.623	-71.9252	144.668	3.67566	11.4388	-0.8	-1.185	8	0.00217181	0.0935005	0.230308	0.000829071	0.00145552	4
555	536	A2	Phe	F	36.6384	-146.383	152.6	32.2346	46.3239	2.8	-0.561	8	0.0121801	0.0962926	0.190639	0.000897351	0.00107498	4
556	537	A2	Val	V	-24.9425	-56.2138	145.289	30.3049	33.4432	4.2	0.928	7	0.00164547	0.0905207	0.25867	0.000761506	0.000862603	4
557	538	A2	Asn	N	-51.3329	-127.062	168.622	49.3482	49.4371	-3.5	-0.105	5	0.00196012	0.0900992	0.380442	0.00062154	0.000382836	4
558	539	A2	Met	M	8.0471	142.184	205.17	76.7068	93.1749	1.9	0.025	3	0.000307895	0.088247	0.515069	0.000419172	0.000217982	3
559	540	A2	Glu	E	-64.4277	-174.736	169.564	104.31	81.1822	-3.5	0.047	5	0.000174911	0.0867672	0.395954	0.000622889	0.000339365	4
560	541	A2	Arg	R	-60.1975	-33.3062	170.159	108.103	90.3024	-4.5	-0.32	7	0.00158843	0.0900567	0.27381	0.00080851	0.000527134	4
561	542	A2	Asp	D	-73.0514	-35.4203	180.316	0	0	-3.5	-1.087	10	0.00203296	0.0906375	0.208345	0.00107163	0.000996878	4
562	543	A2	Leu	L	-78.014	-7.09822	155.41	39.635	63.975	3.8	0.358	6	0.000595148	0.0914822	0.343334	0.00068415	0.000673112	4
563	544	A2	Ala	A	-50.7801	-25.721	167.628	16.7885	26.4542	1.8	-0.963	6	0.00357001	0.0948827	0.295769	0.00067768	0.000857881	4
564	545	A2	Ser	S	-58.4475	-44.296	183.395	0	0	-0.8	-1.016	7	0.000986229	0.0936316	0.244867	0.000759908	0.00101977	4
565	546	A2	Gly	G	-17.4389	175.76	125.638	0	0	-0.4	-1.151	8	0.00608924	0.0988742	0.208221	0.000832375	0.00180853	4
566	547	A2	Leu	L	108.829	-67.1969	170.345	0	0	3.8	-1.153	9	0.00658794	0.0985167	0.198343	0.000902189	0.00235148	4
567	548	A2	Ile	I	157.869	-168.305	124.204	4.69977	27.7392	4.5	-0.733	9	0.0195986	0.106766	0.201365	0.000898907	0.00379476	4
568	549	A2	Gly	G	166.109	-169.311	144.98	0	0	-0.4	-1.151	5	0.000217148	0.105325	0.356646	0.0005441	0.00277632	4
569	550	A2	Pro	P	159.841	-95.91	134.377	0.020255	5.21246	-1.6	-0.773	10	0.015588	0.109069	0.194574	0.00102053	0.00503152	4
570	551	A2	Leu	L	87.3294	-150.169	127.437	0	0	3.8	-0.958	10	0.0250507	0.108572	0.166693	0.00101322	0.00485262	4
571	552	A2	Leu	L	-175.636	-58.4788	107.172	7.51212	27.1627	3.8	-0.794	6	0.00616958	0.106079	0.250801	0.000671599	0.00400936	4
572	553	A2	Ile	I	125.031	-168.245	113.655	0.662413	8.2664	4.5	-0.966	10	0.00776836	0.106408	0.176732	0.00107519	0.00449463	4
573	554	A2	Cys	C	-163.719	-152.008	150.845	3.72921	14.0695	2.5	-0.968	9	0.00484131	0.102119	0.239218	0.00102429	0.00312167	4
574	555	A2	Tyr	Y	146.372	-173.094	190.347	110.393	104.252	-1.3	0.349	5	0.000791869	0.0983788	0.310108	0.000683119	0.000966344	4
575	556	A2	Lys	K	170.652	173.368	196.282	111.741	97.8328	-3.9	0.329	4	0.0133244	0.0976305	0.397292	0.000719367	0.000424499	2
576	557	A2	Glu	E	55.3637	-175.107	186.037	116.347	103.662	-3.5	1.33	3	0.0090302	0.0893335	0.482253	0.000668228	5.98195e-05	2
577	558	A2	Ser	S	-68.9791	-118.567	202.33	75.8179	61.8891	-0.8	-0.467	3	0.00162523	0.0893814	0.482253	0.000677755	5.98058e-05	2
578	559	A2	Val	V	101.296	-154.821	205.61	137.927	86.4245	4.2	-0.546	2	0.000474978	0.0831931	0.5	0.00052537	8.758e-06	2
579	560	A2	Asp	D	-175.579	-89.1297	205.61	123.204	87.9468	-3.5	-0.776	2	0.00043291	0.0813281	0.5	0.000520152	1.24007e-05	2
580	561	A2	Gln	Q	-153.76	-133.831	205.61	118.923	92.232	-3.5	0.698	3	0.0015625	0.0871012	0.468642	0.000651507	9.34812e-05	2
581	562	A2	Arg	R	-125.937	165.088	203.925	154.407	132.417	-4.5	-0.553	3	0.0111725	0.0872207	0.468642	0.000607041	9.42679e-05	2
582	563	A2	Gly	G	-142.872	167.812	205.61	36.1734	42.2871	-0.4	-1.02	4	0.0136491	0.0805527	0.355139	0.000771762	1.96737e-05	2
583	564	A2	Asn	N	150.624	-172.53	203.605	64.9845	71.8558	-3.5	0.331	6	0.00926965	0.0801609	0.365039	0.0011362	1.16478e-05	3
584	565	A2	Gln	Q	-121.631	63.6421	203.349	92.0848	96.7655	-3.5	-0.809	5	0.00739852	0.0800168	0.338756	0.00103294	9.11181e-06	3
585	566	A2	Ile	I	47.6157	-104.724	205.36	113.064	85.069	4.5	0.279	3	0	0.0799928	0.63284	0.000608084	8.83482e-06	3
586	567	A2	Met	M	116.471	-132.529	205.61	127.187	94.2793	1.9	-0.209	5	0.0245665	0.0867616	0.386367	0.000936747	5.20802e-05	3
587	568	A2	Ser	S	-139.596	-97.5424	205.61	84.2714	69.2617	-0.8	-0.39	3	0.0259621	0.0945601	0.416236	0.000535129	0.000380114	3
588	569	A2	Asp	D	-31.9558	-173.048	199.845	71.3174	76.8591	-3.5	-1.135	5	0.015532	0.095099	0.34699	0.000859838	0.000664049	3
589	570	A2	Lys	K	39.3282	-116.926	178.819	80.9172	91.008	-3.9	0.629	4	0.0107281	0.102866	0.389269	0.000573738	0.00248921	3
590	571	A2	Arg	R	19.9462	-84.9481	182.464	73.5963	102.715	-4.5	0.312	7	0.034496	0.103834	0.213662	0.000967107	0.00241777	3
591	572	A2	Asn	N	79.7056	-85.3205	191.063	17.2106	28.9689	-3.5	0.341	5	0.0174047	0.108519	0.340889	0.000631095	0.00571553	3
592	573	A2	Val	V	146.609	-124.886	130.547	2.96246	23.5664	4.2	0.283	6	0.0187461	0.109435	0.209147	0.00068794	0.00444675	4
593	574	A2	Ile	I	142.754	-154.29	127.842	0	0	4.5	-0.843	8	0.0207949	0.117995	0.206425	0.000844735	0.0099446	4
594	575	A2	Leu	L	116.724	-159.17	154.405	0.591628	9.49949	3.8	0.254	5	0.00430309	0.11474	0.302269	0.000562128	0.00523699	4
595	576	A2	Phe	F	149.852	-85.2435	158.048	7.7375	18.1669	2.8	-0.928	8	0.0291162	0.119763	0.206501	0.000876379	0.0108611	4
596	577	A2	Ser	S	153.05	-157.649	168.177	4.95868	28.4423	-0.8	-0.708	7	0.0222394	0.111306	0.234014	0.000803831	0.00591319	4
597	578	A2	Val	V	95.6403	-100.45	144.553	46.8266	59.0405	4.2	-0.536	4	0.000785445	0.106723	0.475565	0.000587203	0.00184595	3
598	579	A2	Phe	F	99.3748	-96.043	179.685	2.22855	13.8182	2.8	-0.865	5	0.0134434	0.102119	0.240439	0.000579436	0.00204748	4
599	580	A2	Asp	D	86.1566	-91.1975	137.834	12.9203	29.8341	-3.5	-1.09	4	0.00069272	0.0917967	0.404453	0.00051004	0.000527037	4
600	581	A2	Glu	E	-25.2641	-46.5159	189.459	5.90769	22.5825	-3.5	-1.126	8	0.00359671	0.0940008	0.231917	0.000890795	0.00128126	4
601	582	A2	Asn	N	5.91178	-61.4789	177.858	41.1899	62.101	-3.5	-1.112	5	0.000403366	0.0883053	0.350375	0.000608987	0.000603894	4
602	583	A2	Arg	R	1.6427	-138.125	153.839	124.301	94.6911	-4.5	0.872	5	0.000837486	0.0891784	0.337963	0.000612826	0.000458073	4
603	584	A2	Ser	S	130.267	-80.796	193.37	0.817769	7.94156	-0.8	-1.185	7	0.00214046	0.0896997	0.201962	0.000789075	0.000837321	4
604	585	A2	Trp	W	-5.71178	-50.473	150.389	70.4198	79.5858	-0.9	-0.971	6	0.000437094	0.0873005	0.239347	0.000681083	0.00063788	4
605	586	A2	Tyr	Y	61.8705	-119.545	202.07	0.0384576	3.58139	-1.3	-0.933	9	0.00481991	0.0877597	0.171708	0.000965444	0.00104567	4
606	587	A2	Leu	L	-35.1143	-99.5433	177.548	94.4605	80.8891	3.8	-0.025	4	0.000187284	0.0825807	0.371641	0.000516932	0.000272475	4
607	588	A2	Thr	T	-54.8846	-78.8383	148.277	77.2701	54.4263	-0.7	0.802	5	2.13641e-05	0.0807134	0.427464	0.000644149	0.000246993	4
608	589	A2	Glu	E	-24.8951	-56.9756	205.588	68.3322	74.9039	-3.5	-0.397	5	0.000545062	0.0836152	0.289593	0.000608089	0.000430836	4
609	590	A2	Asn	N	-57.4424	-81.5093	170.101	0.931469	8.28164	-3.5	-1.151	10	0.00765003	0.0876732	0.228531	0.00113356	0.000814187	4
610	591	A2	Ile	I	-63.0479	-55.7307	190.555	33.5696	46.2807	4.5	-0.636	8	0.00226082	0.0808699	0.268993	0.000969241	0.000347951	4
611	592	A2	Gln	Q	-14.1421	-42.985	184.687	132.059	95.124	-3.5	0.304	3	0	0.0806744	0.549583	0.000421116	0.000170915	3
612	593	A2	Arg	R	-73.3092	-101.592	173.177	103.132	84.7787	-4.5	0.242	6	0.000891313	0.0826523	0.266111	0.000709395	0.000476961	4
613	594	A2	Phe	F	-13.6236	-62.0373	204.337	48.9609	56.8501	2.8	-0.167	6	0.00258076	0.0847511	0.21593	0.000723866	0.000478347	4
614	595	A2	Leu	L	124.96	-98.0191	169.95	6.963	23.7447	3.8	0.041	8	0.00559947	0.0800024	0.226136	0.000987591	0.000279388	4
615	596	A2	Pro	P	-94.4751	-41.1789	198.753	89.7318	62.6467	-1.6	0.829	4	0.000663425	0.0782349	0.385397	0.000552034	0.00011452	4
616	597	A2	Asn	N	153.481	-45.6528	190.408	47.1075	40.3305	-3.5	0.813	7	0.00225698	0.074142	0.347623	0.00096243	8.57212e-05	4
617	598	A2	Pro	P	-85.0918	-58.6417	202.244	98.6334	75.1853	-1.6	-0.034	3	0	0.0690351	0.681122	0.0004891	1.82124e-05	3
618	599	A2	Ala	A	23.9525	-134.748	205.61	79.0094	49.2938	1.8	0.297	4	3.13957e-05	0.0698514	0.592572	0.000611666	3.22168e-05	3
619	600	A2	Gly	G	-26.3732	-65.7823	184.3	64.8925	40.4172	-0.4	1.358	4	3.13957e-05	0.0698514	0.592572	0.000611666	3.22168e-05	3
620	601	A2	Val	V	154.717	-39.297	203.261	30.4995	46.7242	4.2	0.579	7	0.00260799	0.0750675	0.269578	0.00093855	0.000129465	4
621	602	A2	Gln	Q	159.71	-59.8901	201.816	91.9444	83.1536	-3.5	0.149	3	2.42117e-05	0.0735578	0.401361	0.000466429	5.99227e-05	3
622	603	A2	Leu	L	-81.1922	-64.278	184.696	166.921	103.3	3.8	1.718	3	0.000653715	0.0782899	0.419167	0.000461666	0.000134601	3
623	604	A2	Glu	E	114.481	-170.417	166.493	116.515	90.013	-3.5	0.169	4	0.000313552	0.0836466	0.437986	0.00055214	0.000271515	3
624	605	A2	Asp	D	158.81	-141.081	205.095	38.6632	38.8163	-3.5	-0.836	5	4.58497e-06	0.0836466	0.444733	0.000653841	0.000327943	3
625	606	A2	Pro	P	-13.5157	-46.328	203.57	114.435	70.523	-1.6	-0.142	3	0	0.0835681	0.57358	0.000426825	0.000214384	3
626	607	A2	Glu	E	-99.2274	-57.8145	174.196	72.8013	63.5902	-3.5	1.022	6	0.000110117	0.0837831	0.358192	0.000743973	0.000441878	4
627	608	A2	Phe	F	-27.3753	-64.6398	194.77	32.573	35.541	2.8	-0.713	10	0.00552648	0.0848697	0.228881	0.00117536	0.000778299	4
628	609	A2	Gln	Q	-74.745	-40.2616	161.977	45.6347	50.9868	-3.5	-0.668	10	0.00760536	0.0911512	0.244341	0.00115294	0.000997696	4
629	610	A2	Ala	A	-11.1679	-58.2167	176.778	43.7725	37.6276	1.8	0.596	6	0.0014941	0.0911014	0.314508	0.00069046	0.000973558	4
630	611	A2	Ser	S	7.66007	-90.8373	167.395	2.86529	13.1681	-0.8	-1.089	8	0.000967866	0.0849021	0.241781	0.000919499	0.000897342	4
631	612	A2	Asn	N	36.1076	-136.153	193.035	10.6918	23.0614	-3.5	-1.07	10	0.00956217	0.0924259	0.186468	0.00107647	0.00171482	4
632	613	A2	Ile	I	33.3593	-121.842	198.745	27.4573	36.0171	4.5	-0.145	7	0.0177018	0.0991901	0.221699	0.000785727	0.002002	4
633	614	A2	Met	M	144.11	-34.6542	173.566	0	0	1.9	-0.943	9	0.020814	0.100346	0.186465	0.000951521	0.00359928	4
634	615	A2	His	H	107.039	-112.558	176.247	16.6317	39.4982	-3.2	-0.246	7	0.0331205	0.108563	0.225433	0.000759412	0.00705688	4
635	616	A2	Ser	S	-75.3221	-43.3472	157.197	0	0	-0.8	-0.672	8	0.00401216	0.107601	0.222356	0.000853825	0.00664014	4
636	617	A2	Ile	I	33.6365	64.6206	172.951	4.24712	10.1318	4.5	-0.709	9	0.0277624	0.11471	0.179539	0.000941139	0.0143639	4
637	618	A2	Asn	N	14.538	110.903	134.306	0	0	-3.5	-1.181	10	0.0133818	0.110003	0.175352	0.00103833	0.00750441	4
638	619	A2	Gly	G	86.9322	67.2577	148.3	0	0	-0.4	-1.084	7	0.00919632	0.10607	0.233098	0.000749357	0.00525187	4
639	620	A2	Tyr	Y	-31.9873	-171.828	181.48	18.6583	27.2808	-1.3	0.224	8	0.00585276	0.103121	0.170912	0.00088414	0.00493118	4
640	621	A2	Val	V	163.931	68.6539	187.917	0	0	4.2	-0.764	8	0.022213	0.107066	0.19694	0.00085785	0.00767663	4
641	622	A2	Phe	F	-77.2148	18.4601	172.324	7.93058	26.2016	2.8	-0.252	9	0.0141481	0.105525	0.181639	0.00101121	0.012556	4
642	623	A2	Asp	D	147.956	-140.885	175.89	34.9019	46.6899	-3.5	-0.071	6	0.00614816	0.102558	0.242798	0.00068829	0.00664218	4
643	624	A2	Ser	S	178.81	166.036	139.482	12.9139	22.4296	-0.8	0.143	6	0.00116332	0.10274	0.293741	0.000676499	0.00624605	4
644	625	A2	Leu	L	-73.5758	73.4959	188.719	6.79974	19.1286	3.8	-0.545	6	0.00360671	0.105927	0.239655	0.000670681	0.00626869	4
645	626	A2	Gln	Q	-7.35209	52.7041	189.048	99.5246	66.004	-3.5	0.889	6	0.000682056	0.101676	0.309182	0.000679745	0.00670394	4
646	627	A2	Leu	L	170.372	45.5623	163.591	5.62706	14.0438	3.8	0.264	9	0.011803	0.109399	0.208078	0.00100196	0.0102954	4
647	628	A2	Ser	S	75.4248	-121.932	189.223	57.0583	48.1405	-0.8	0.958	4	0.00248997	0.10058	0.348995	0.000519502	0.00415031	3
648	629	A2	Val	V	137.364	-107.119	140.439	2.82091	14.5781	4.2	0.613	10	0.0120802	0.108167	0.195981	0.00115179	0.0119848	4
649	630	A2	Cys	C	-160.459	-97.2268	169.59	38.4593	31.7097	2.5	-0.721	5	0.000623528	0.101121	0.368785	0.00068026	0.00418029	3
650	631	A2	Leu	L	125.595	-94.6599	182.172	92.1364	80.1681	3.8	0.713	3	7.18452e-06	0.0967602	0.508027	0.000438991	0.00250666	3
651	632	A2	His	H	3.68541	69.1748	183.844	106.337	89.1417	-3.2	0.168	5	0.0006691	0.103145	0.365465	0.000631307	0.00811703	4
652	633	A2	Glu	E	86.1369	-54.3566	161.497	65.9905	58.2322	-3.5	-0.21	7	0.00209065	0.105919	0.311808	0.000854402	0.00836917	4
653	634	A2	Val	V	116.748	-51.0446	170.971	115.794	82.5222	4.2	-0.917	5	0.00172999	0.110158	0.378497	0.000608744	0.0101414	4
654	635	A2	Ala	A	167.635	-99.2282	155.504	5.16137	22.337	1.8	0.153	6	0.00339222	0.114396	0.281251	0.000694036	0.0145979	4
655	636	A2	Tyr	Y	82.4385	-151.703	139.897	66.1966	72.154	-1.3	-0.087	5	0.00689301	0.113212	0.269183	0.000592892	0.00926489	4
656	637	A2	Trp	W	129.079	-79.8284	160.086	1.12257	10.8233	-0.9	-0.956	11	0.0471964	0.119016	0.151705	0.00114018	0.0212253	4
657	638	A2	Tyr	Y	109.051	-110.43	148.946	0.778845	8.14245	-1.3	-0.738	11	0.0213975	0.113704	0.172786	0.00117208	0.0117252	4
658	639	A2	Ile	I	155.617	-132.212	134.09	0	0	4.5	-0.556	8	0.00698233	0.119282	0.248601	0.000841969	0.0108233	4
659	640	A2	Leu	L	170.777	-167.961	141.833	1.98609	10.778	3.8	-0.469	10	0.0510875	0.122973	0.17996	0.00105803	0.0101664	4
660	641	A2	Ser	S	159.688	-132.224	147.93	8.32696	19.1809	-0.8	-0.385	5	0.00211916	0.118656	0.338076	0.000614922	0.00553148	4
661	642	A2	Ile	I	-148.238	-148.457	138.019	16.204	60.1071	4.5	-0.708	9	0.0205675	0.116523	0.220482	0.00109415	0.00593671	4
662	643	A2	Gly	G	-116.896	71.2352	142.867	35.3582	28.6531	-0.4	-1.085	2	0	0.104378	0.699267	0.000340393	0.000943967	2
663	644	A2	Ala	A	165.327	-93.1453	127.062	45.6964	51.9583	1.8	-0.66	3	0.00311318	0.110697	0.421896	0.000456408	0.00242527	3
664	645	A2	Gln	Q	155.397	-85.8993	182.324	87.8304	83.3665	-3.5	-0.554	4	0.00550208	0.115275	0.296633	0.000545955	0.0122128	3
665	646	A2	Thr	T	120.924	135.61	157.79	58.2357	60.3709	-0.7	-0.501	5	0.0039912	0.120629	0.299461	0.000596799	0.0585777	4
666	647	A2	Asp	D	165.136	-43.2366	170.326	22.9595	56.2283	-3.5	0.147	5	0.00371291	0.123178	0.292721	0.000575591	0.067752	4
667	648	A2	Phe	F	130.207	-146.394	204.074	18.912	44.9467	2.8	-0.347	10	0.0033658	0.118225	0.207669	0.00107197	0.068166	4
668	649	A2	Leu	L	142.85	-87.6555	174.347	17.7169	45.8044	3.8	-0.807	9	0.0248039	0.126444	0.202571	0.000942924	0.107792	4
669	650	A2	Ser	S	137.586	-166.803	140.272	0.0248599	2.9319	-0.8	-0.984	6	0.0238365	0.12232	0.238624	0.000666981	0.0324523	4
670	651	A2	Val	V	-172.839	-156.528	157.103	2.27729	9.03343	4.2	-0.376	6	0.00405124	0.121242	0.257892	0.000664115	0.0258624	4
671	652	A2	Phe	F	126.437	-115.007	154.625	0	0	2.8	-0.667	6	0.0121878	0.116533	0.217596	0.000639986	0.024065	4
672	653	A2	Phe	F	100.582	-137.566	179.049	18.5226	25.6503	2.8	-0.933	8	0.013381	0.117167	0.196529	0.000847588	0.0283365	4
673	654	A2	Ser	S	-140.758	-149.849	144.697	0	0	-0.8	-0.477	9	0.00535163	0.111697	0.179333	0.000933185	0.029641	4
674	655	A2	Gly	G	57.8353	-81.1912	180.41	0	0	-0.4	-1.085	6	0.000463789	0.106375	0.279786	0.000662182	0.0187624	4
675	656	A2	Tyr	Y	-14.3006	152.099	205.61	3.58706	18.2183	-1.3	-0.854	12	0.00775426	0.115966	0.159227	0.00120577	0.0497189	4
676	657	A2	Thr	T	-68.1628	67.9745	160.264	0	0	-0.7	-0.44	8	0.0129753	0.120542	0.21261	0.000809145	0.0428716	4
677	658	A2	Phe	F	151.356	101.308	107.763	0	0	2.8	-0.777	10	0.0073743	0.115685	0.178415	0.000992166	0.0451882	4
678	659	A2	Lys	K	-172.106	-124.884	152.996	0	0	-3.9	0.232	8	0.00853367	0.118425	0.18684	0.000809643	0.0542469	4
679	660	A2	His	H	-169.644	-169.264	132.554	0.0211438	3.10224	-3.2	0.954	9	0.0141174	0.126361	0.206324	0.000906127	0.0668867	4
680	661	A2	Lys	K	103.538	-139.211	161.363	65.4287	68.4336	-3.9	-0.156	7	0.0142636	0.124906	0.22928	0.000745911	0.0460893	4
681	662	A2	Met	M	36.2406	-100.078	138.105	42.5285	72.7737	1.9	0.553	5	0.0293626	0.124025	0.271236	0.000581174	0.0234746	4
682	663	A2	Val	V	-66.8822	120.118	163.624	13.283	33.5477	4.2	-0.077	6	0.0251381	0.123383	0.260858	0.000684079	0.0274223	4
683	664	A2	Tyr	Y	170.878	-93.4967	178.873	4.37827	33.6224	-1.3	0.054	12	0.0595015	0.13087	0.153601	0.00123754	0.0968908	4
684	665	A2	Glu	E	150.477	-92.5445	159.533	4.90981	20.9855	-3.5	-0.183	9	0.0319225	0.128131	0.180599	0.00089314	0.102274	4
685	666	A2	Asp	D	142.453	-141.236	162.774	11.0357	29.9098	-3.5	-0.823	8	0.00963494	0.126829	0.199535	0.000797264	0.097109	4
686	667	A2	Thr	T	-156.346	-54.957	196.347	4.06036	20.169	-0.7	-0.578	8	0.0161359	0.129914	0.194481	0.000796403	0.106095	4
687	668	A2	Leu	L	88.4833	-63.8159	193.86	39.915	45.4138	3.8	-0.686	8	0.0122988	0.126229	0.186519	0.000823335	0.058011	4
688	669	A2	Thr	T	150.656	-160.288	166.741	6.7132	28.1233	-0.7	-0.938	8	0.0111938	0.124348	0.209777	0.000845042	0.0541314	4
689	670	A2	Leu	L	109.85	166.53	161.106	11.5143	34.211	3.8	-0.88	6	0.00109772	0.119968	0.317488	0.000684639	0.0375236	4
690	671	A2	Phe	F	82.7223	-121.362	159.154	66.7216	107.681	2.8	-0.806	4	0.000678642	0.116706	0.428997	0.000493267	0.0223532	4
691	672	A2	Pro	P	129.181	-94.1915	192.08	2.70629	15.0011	-1.6	-1.156	5	0.00234013	0.121884	0.3272	0.000606459	0.0244726	4
692	673	A2	Phe	F	42.7287	-75.3524	160.448	16.6953	63.7528	2.8	-0.27	7	0.0383222	0.132955	0.194626	0.000785133	0.0602468	4
693	674	A2	Ser	S	147.634	47.6274	154.268	23.9521	48.6029	-0.8	-0.549	5	0.00255399	0.122985	0.299301	0.000623056	0.0134781	4
694	675	A2	Gly	G	21.8149	45.4678	133.42	28.2183	40.2805	-0.4	-0.468	4	0.0119383	0.118173	0.349938	0.000519257	0.00516273	4
695	676	A2	Glu	E	175.894	-139.764	180.547	13.4766	43.4334	-3.5	0.132	6	0.0503684	0.128144	0.242044	0.000687996	0.0157084	4
696	677	A2	Thr	T	166.068	-171.258	202.614	8.25498	26.0883	-0.7	-0.925	6	0.0153262	0.122455	0.287054	0.00066703	0.00720009	4
697	678	A2	Val	V	147.949	-164.6	140.333	27.8396	58.1243	4.2	-0.42	5	0.0212915	0.120804	0.322423	0.000574246	0.00762283	4
698	679	A2	Phe	F	-155.603	-97.0782	201.098	6.84365	29.538	2.8	0.631	9	0.0151157	0.11726	0.208392	0.000946511	0.0127883	4
699	680	A2	Met	M	132.558	173.217	161.056	3.66948	12.172	1.9	-0.896	7	0.0218258	0.121034	0.229727	0.000747718	0.0283379	4
700	681	A2	Ser	S	126.458	-75.4924	140.892	25.9365	37.3849	-0.8	-0.289	5	0.00524159	0.117798	0.315932	0.000566673	0.0231216	4
701	682	A2	Met	M	43.3538	-124.072	151.862	0	0	1.9	-0.297	10	0.013975	0.120455	0.162907	0.00101951	0.0400501	4
702	683	A2	Glu	E	117.014	-23.9443	188.463	29.9017	35.0204	-3.5	-0.407	7	0.0108869	0.120957	0.205966	0.000757697	0.0350558	4
703	684	A2	Asn	N	81.6765	-98.6435	122.293	0.82984	6.8457	-3.5	-0.196	8	0.00250597	0.10882	0.237293	0.00089477	0.0174726	4
704	685	A2	Pro	P	17.3332	-101.347	182.343	15.708	33.0202	-1.6	0.88	7	0.00255526	0.112175	0.227588	0.000760498	0.028432	4
705	686	A2	Gly	G	-122.836	-78.6102	136.085	4.64383	11.8822	-0.4	-1.082	6	0.000201188	0.107419	0.268553	0.000654417	0.0223628	4
706	687	A2	Leu	L	-143.472	-151.146	176.741	8.23759	19.7009	3.8	0.452	10	0.00606728	0.10874	0.185397	0.00107264	0.0247992	4
707	688	A2	Trp	W	172.257	-113.34	205.61	43.7976	52.5478	-0.9	-0.819	12	0.00530524	0.103746	0.167287	0.00133776	0.0170448	4
708	689	A2	Ile	I	81.8843	59.3565	173.093	67.1062	59.7063	4.5	0.152	5	0.0019097	0.105367	0.257091	0.000581357	0.00917276	4
709	690	A2	Leu	L	100.8	-101.838	202.23	0.00101215	2.86016	3.8	-0.762	9	0.0111383	0.113966	0.17394	0.000937683	0.0232096	4
710	691	A2	Gly	G	116.933	-62.851	127.387	20.8566	30.7759	-0.4	-0.17	4	0.00284827	0.113443	0.344162	0.000472011	0.0119998	4
711	692	A2	Cys	C	94.0104	-89.0355	146.053	0.378716	5.33872	2.5	-0.668	5	0.00173749	0.113453	0.269037	0.000574963	0.01318	4
712	693	A2	His	H	122.489	-42.5988	191.604	17.7184	46.2748	-3.2	-0.527	8	0.0151761	0.122163	0.174008	0.000862843	0.031386	4
713	694	A2	Asn	N	-27.0959	-113.401	179.876	6.35411	25.6224	-3.5	-0.898	7	0.0228216	0.118215	0.242187	0.000754182	0.0448832	4
714	695	A2	Ser	S	48.9839	32.935	174.133	31.8502	39.6953	-0.8	0.431	5	0.000612335	0.116614	0.289371	0.000566255	0.0377767	4
715	696	A2	Asp	D	111.424	-148.526	165.369	4.88017	16.0368	-3.5	0.763	8	0.0127542	0.121001	0.263348	0.000843837	0.0828206	4
716	697	A2	Phe	F	-136.783	25.3331	194.032	86.8802	83.9	2.8	0.025	7	0.00981219	0.119828	0.270561	0.000767445	0.0710142	4
717	698	A2	Arg	R	-44.9237	-42.973	202.014	144.496	102.712	-4.5	-0.373	5	0.000843776	0.111828	0.381495	0.000603416	0.0227287	4
718	699	A2	Asn	N	-44.3709	-39.4577	136.72	24.0284	28.2468	-3.5	0.376	8	0.00724871	0.116097	0.268064	0.000865851	0.0448139	4
719	700	A2	Arg	R	-80.4144	-49.8503	188.353	79.1956	88.4363	-4.5	-0.154	10	0.0436434	0.117808	0.193959	0.00108248	0.0445722	4
720	701	A2	Gly	G	20.6403	-83.2065	161.12	53.4248	50.094	-0.4	-1.004	3	0.00196983	0.108018	0.405556	0.00040237	0.00968593	3
721	702	A2	Met	M	-34.9386	-101.177	173.39	48.3833	54.2411	1.9	-1.052	5	0.00275561	0.109768	0.353135	0.000587869	0.017303	4
722	703	A2	Thr	T	121.333	153.079	205.61	0	0	-0.7	-0.316	7	0.0392421	0.112468	0.235276	0.000770017	0.0179863	4
723	704	A2	Ala	A	-99.3771	167.667	140.228	0	0	1.8	-0.581	6	0.00257625	0.111167	0.264294	0.000670113	0.0143119	4
724	705	A2	Leu	L	-116.374	49.5225	187.08	40.926	62.9604	3.8	0.685	5	0.00270416	0.111213	0.29601	0.000581909	0.0122046	4
725	706	A2	Leu	L	177.1	91.1258	179.78	2.4997	7.84159	3.8	-0.385	11	0.0128202	0.110678	0.172686	0.00115751	0.016002	4
726	707	A2	Lys	K	170.016	-147.901	164.582	31.9698	44.0684	-3.9	0.057	8	0.00624852	0.108211	0.228144	0.000866087	0.0109484	4
727	708	A2	Val	V	147.975	-138.814	173.849	2.51831	9.63113	4.2	-0.985	8	0.00413982	0.106375	0.22527	0.000872534	0.0119932	4
728	709	A2	Ser	S	-169.668	-89.7813	177.28	32.1937	28.2151	-0.8	1	7	0.00239763	0.104862	0.267773	0.000800973	0.00951975	4
729	710	A2	Ser	S	71.8195	-164.311	162.945	23.6088	36.8227	-0.8	0.831	6	0.00245335	0.103272	0.283423	0.000745374	0.00855991	4
730	711	a2	Cys	C	-162.048	-64.7324	191.99	52.011	49.3669	2.5	-1.055	4	0.00718576	0.0981041	0.385139	0.000641688	0.00304439	3
731	712	a2	Asp	D	145.149	176.369	180.889	122.995	89.8304	-3.5	1.418	2	0.00573752	0.0896093	0.5	0.000494758	0.000374856	2
732	713	a2	Lys	K	160.161	83.9772	171.777	147.7	104.367	-3.9	2.907	2	0.00430546	0.0825501	0.5	0.000579115	4.61561e-05	2
733	714	a2	Asn	N	106.34	83.8219	201.81	130.453	77.3897	-3.5	1.004	2	0.00288997	0.0765789	0.5	0.000603688	5.68452e-06	2
734	715	a2	Thr	T	161.482	-175.32	187.087	123.749	84.3119	-0.7	2.479	2	0.0015009	0.0714592	0.5	0.000577151	7.10626e-07	2
735	716	a2	Gly	G	-105.052	-140.327	205.61	49.2684	41.337	-0.4	2.859	3	0.000609759	0.0678423	0.482253	0.000735203	1.74336e-07	2
736	717	a2	Asp	D	-145.638	94.7652	205.61	104.681	77.0281	-3.5	0.472	3	0.000178353	0.0655408	0.482253	0.000687169	1.07647e-07	2
737	718	a2	Tyr	Y	151.754	-169.96	205.61	122.857	98.4539	-1.3	2.582	5	0.00367323	0.0653835	0.344722	0.00108027	9.4118e-08	2
738	719	a2	Tyr	Y	105.889	-76.4609	205.61	185.478	118.243	-1.3	0.308	3	1.55946e-05	0.0614981	0.660278	0.000694193	1.58966e-08	2
739	720	a2	Glu	E	-24.9498	81.7457	186.677	152.112	98.7768	-3.5	0.598	2	0	0.0613765	0.804444	0.000492609	1.33438e-08	2
740	721	a2	Asp	D	-155.198	-135.028	199.745	72.8206	70.7521	-3.5	2.246	4	0.000492054	0.0622523	0.326111	0.000889003	2.35997e-08	2
741	722	a2	Ser	S	144.169	-110.89	198.353	79.388	62.3475	-0.8	2.667	2	0.000681588	0.0653131	0.5	0.000479523	7.75147e-08	2
742	723	a2	Tyr	Y	-45.5273	-165.596	202.477	127.621	103.509	-1.3	1.101	5	0.0111863	0.0697565	0.2401	0.00104902	6.15481e-07	2
743	724	a2	Glu	E	109.111	-63.5513	205.61	102.579	83.5521	-3.5	0.578	4	0.00183439	0.0697565	0.402222	0.000860897	6.19059e-07	2
1709	1690	A3	Ser	S	96.5198	-176.334	205.61	101.489	70.4582	-0.8	-0.315	2	0.00149813	0.0776524	0.5	0.000745117	2.16793e-05	1
1710	1691	A3	Phe	F	-146.608	-147.653	205.61	213.329	128.352	2.8	0.852	2	0.00299401	0.084174	0.5	0.000631138	0.000176109	1
1711	1692	A3	Gln	Q	148.349	-170.145	199.49	137.602	107.1	-3.5	0.94	3	0.00448764	0.0918789	0.521111	0.000713606	0.00143027	2
1712	1693	A3	Lys	K	36.4571	-141.613	179.043	173.629	104.064	-3.9	0.784	2	0	0.0918599	0.804444	0.000454428	0.00141122	2
1713	1694	A3	Lys	K	123.714	81.1885	164.963	111.55	102.957	-3.9	0.423	5	0.00749006	0.101113	0.333981	0.00082332	0.0102047	3
1714	1695	A3	Thr	T	148.778	173.025	176.397	52.7007	62.3085	-0.7	0.858	4	0.000287846	0.0997609	0.394924	0.000544821	0.0125674	3
1715	1696	A3	Arg	R	123.35	-142.555	151.035	55.039	62.0886	-4.5	-0.391	9	0.00358884	0.108281	0.189814	0.00101491	0.0342347	4
1716	1697	A3	His	H	146.999	-107.191	202.472	117.165	97.1993	-3.2	0.408	2	0	0.100052	0.635173	0.000309503	0.0051971	2
1717	1698	A3	Tyr	Y	123.154	-137.476	174.95	41.9788	72.2087	-1.3	-1.022	7	0.00331486	0.109813	0.248367	0.000825926	0.020332	4
1718	1699	A3	Phe	F	123.358	-89.8761	193.851	74.8259	93.8331	2.8	-0.61	6	0.00170761	0.104583	0.254616	0.000716114	0.01245	4
1719	1700	A3	Ile	I	150.552	-152.982	150.325	9.6337	36.8365	4.5	-1.089	10	0.00768982	0.11327	0.176846	0.00108834	0.0289418	4
1720	1701	A3	Ala	A	171.808	-145.456	132.524	0.019684	2.97156	1.8	-1.019	6	0.000811648	0.108369	0.30328	0.000693408	0.0184917	4
1721	1702	A3	Ala	A	95.354	-114.79	124.912	0	0	1.8	-1.128	7	0.00482875	0.111585	0.236859	0.000799354	0.0261268	4
1722	1703	A3	Val	V	166.5	-102.333	169.446	26.0685	36.0683	4.2	-0.53	5	0.00315839	0.108528	0.252361	0.000616456	0.0236427	4
1723	1704	A3	Glu	E	156.831	-102.78	175.347	38.1724	42.8595	-3.5	-1.212	6	0.00297002	0.108299	0.221523	0.000726238	0.0477663	4
1724	1705	A3	Arg	R	-161.596	-147.778	135.475	143.378	122.522	-4.5	-0.381	5	0.000194625	0.104912	0.343354	0.000628393	0.0658407	4
1725	1706	A3	Leu	L	139.399	-120.49	169.361	110.381	84.3631	3.8	0.715	4	0.000178509	0.106358	0.43478	0.000535638	0.0748959	3
1726	1707	A3	Trp	W	132.25	-135.898	159.069	23.5244	57.301	-0.9	-1.075	10	0.0271172	0.11832	0.185573	0.00112947	0.305198	4
1727	1708	A3	Asp	D	-153.019	-157.607	159.605	51.3996	60.8646	-3.5	-0.739	3	0.00342582	0.107263	0.386181	0.000469527	0.0792997	3
1728	1709	A3	Tyr	Y	-129.244	-160.753	187.607	46.3486	63.2442	-1.3	-1.063	8	0.00817852	0.117136	0.206564	0.000985394	0.337442	4
1729	1710	A3	Gly	G	146.897	50.6864	157.81	67.9891	50.2546	-0.4	-0.111	2	0.00299401	0.104895	0.5	0.000495211	0.041549	1
1730	1711	A3	Met	M	37.8006	-149.742	201.265	169.111	97.8414	1.9	0.05	2	0.00149813	0.094957	0.5	0.000654676	0.00511477	1
1731	1712	A3	Ser	S	94.9733	-163.064	199.237	98.4846	66.5834	-0.8	0.653	1	0	0.0867277	1	0.000390513	0.000620376	1
1732	1713	A3	Ser	S	176.333	-119.157	205.203	84.4804	74.043	-0.8	0.852	1	0	0.0750759	1	0.00028692	3.12216e-05	1
1733	1714	A3	Ser	S	137.389	-103.721	205.61	37.7413	45.4301	-0.8	0.276	5	0.0100374	0.0811649	0.295	0.00102732	0.000257411	3
1734	1715	A3	Pro	P	157.013	-49.272	205.143	61.7562	61.745	-1.6	0.533	4	0.00481029	0.0751182	0.452569	0.000828507	3.35897e-05	3
1735	1716	A3	His	H	-60.3516	-28.9831	205.61	192.748	111.1	-3.2	0.066	2	0	0.0698916	0.750625	0.00045855	5.00828e-06	2
1736	1717	A3	Val	V	54.9594	-152.972	205.604	93.5689	74.2346	4.2	1.534	5	0.000366689	0.0699136	0.442778	0.00100127	7.70167e-06	3
1737	1718	A3	Leu	L	-10.0473	-66.2615	191.514	121.921	92.7503	3.8	0.671	3	1.31021e-06	0.0699063	0.542994	0.000622894	6.81411e-06	3
1738	1719	A3	Arg	R	78.7036	-138.785	205.61	136.764	109.346	-4.5	1.5	6	0.00190976	0.070031	0.37865	0.00116008	1.48884e-05	3
1739	1720	A3	Asn	N	-24.2061	-30.104	202.052	128.073	80.8852	-3.5	0.801	3	1.49738e-06	0.0654636	0.563704	0.0006255	3.19688e-06	3
1740	1721	A3	Arg	R	-73.8998	-81.519	205.597	226.25	140.598	-4.5	0.703	3	5.61517e-07	0.0654572	0.611111	0.000630578	3.76702e-06	3
1741	1722	A3	Ala	A	123.971	171.819	205.61	78.0196	52.4435	1.8	1.205	3	0.000745695	0.0700126	0.581019	0.000623762	1.29724e-05	3
1742	1723	A3	Gln	Q	126.096	-166.716	205.559	124.655	94.5039	-3.5	1.423	4	0.00562307	0.0752494	0.383837	0.000792841	8.82974e-05	3
1743	1724	A3	Ser	S	-131.248	52.6249	201.222	98.6078	68.7889	-0.8	1.145	4	0.00491889	0.0812884	0.459688	0.000775735	0.000442707	3
1744	1725	A3	Gly	G	-58.4642	91.3141	205.61	38.6861	30.3938	-0.4	1.132	4	0.0143735	0.0882061	0.467344	0.000761344	0.00152644	3
1745	1726	A3	Ser	S	-176.886	-43.1224	194.86	72.4076	65.9358	-0.8	1.43	4	0.0035447	0.0883404	0.398438	0.000746118	0.00177781	3
1746	1727	A3	Val	V	87.756	-169.055	205.61	80.5928	74.1318	4.2	1.286	4	0.020068	0.0964456	0.320312	0.000710729	0.010107	3
1747	1728	A3	Pro	P	107.231	-47.9932	172.329	77.2473	58.6674	-1.6	0.261	3	0.00201277	0.0973813	0.333333	0.000552522	0.0111573	3
1748	1729	A3	Gln	Q	154.262	-110.686	173.734	54.8063	72.6723	-3.5	1.325	4	0.0212757	0.106383	0.38387	0.000572094	0.0688671	3
1749	1730	A3	Phe	F	155.243	-139.028	181.143	19.7784	53.8015	2.8	-0.835	9	0.0133077	0.112753	0.236988	0.00104782	0.177583	4
1750	1731	A3	Lys	K	73.247	-109.96	192.386	74.6839	65.4123	-3.9	-0.388	5	0.000185342	0.104813	0.319924	0.000626069	0.0619895	4
1751	1732	A3	Lys	K	-178.419	-92.4816	145.029	3.56849	18.9923	-3.9	-1.211	9	0.0105161	0.116543	0.200145	0.000995485	0.180597	4
1752	1733	A3	Val	V	129.632	-145.065	150.769	0.123104	5.52902	4.2	-0.996	8	0.00372905	0.113443	0.211712	0.000881417	0.069238	4
1753	1734	A3	Val	V	-167.727	-124.681	171.719	12.9921	34.3293	4.2	-0.609	6	0.00178014	0.113811	0.250697	0.000682559	0.0491087	4
1754	1735	A3	Phe	F	133.391	-106.383	181.876	0	0	2.8	-0.648	8	0.00489653	0.118646	0.218636	0.000862937	0.0511052	4
1755	1736	A3	Gln	Q	156.814	-125.573	196.117	26.3914	32.7759	-3.5	-0.694	6	0.00496747	0.10984	0.231385	0.000707228	0.0204105	4
1756	1737	A3	Glu	E	163.236	-131.638	198.999	31.4165	31.8098	-3.5	-0.234	8	0.00786763	0.114064	0.23079	0.000909017	0.0257323	4
1757	1738	A3	Phe	F	-90.4394	-173.385	186.575	31.4345	40.7906	2.8	-1.069	9	0.00270453	0.102906	0.266178	0.00107352	0.0102555	4
1758	1739	A3	Thr	T	-45.0418	-163.47	176.941	75.0976	51.6965	-0.7	1.254	4	8.68692e-05	0.0948692	0.378426	0.000534714	0.00391826	4
1759	1740	A3	Asp	D	-45.9983	164.297	182.224	86.205	54.2391	-3.5	-0.882	5	0.000193712	0.0965432	0.356177	0.000646974	0.00433944	4
1760	1741	A3	Gly	G	93.5672	-62.9625	133.892	44.9229	33.6494	-0.4	0.451	5	6.91925e-05	0.0940273	0.356663	0.000664036	0.00327178	4
1761	1742	A3	Ser	S	-111.627	-22.9655	205.03	38.4653	31.8868	-0.8	-0.227	6	0.000171872	0.0965782	0.295194	0.00075632	0.00539137	4
1762	1743	A3	Phe	F	-112.743	-60.4995	205.61	117.799	95.9314	2.8	-1.201	5	0.000628344	0.0968093	0.2803	0.000687266	0.00340515	3
1763	1744	A3	Thr	T	-76.2106	6.68557	199.844	127.476	79.4096	-0.7	0.719	3	0.000545762	0.0986332	0.444722	0.000459391	0.00231496	3
1764	1745	A3	Gln	Q	129.493	-133.995	205.597	130.613	85.1054	-3.5	0.823	4	1.45156e-05	0.0916015	0.376181	0.000581773	0.00172859	3
1765	1746	A3	Pro	P	46.6846	-134.335	198.683	32.0016	37.9792	-1.6	-0.129	6	0.000911951	0.098823	0.300785	0.000773755	0.00525969	4
1766	1747	A3	Leu	L	86.4935	-51.1472	146.554	23.8135	34.8508	3.8	1.343	7	0.00140972	0.103049	0.258639	0.000850687	0.0102378	4
1767	1748	A3	Tyr	Y	162.652	-151.294	179.557	140.76	118.247	-1.3	1.607	6	0.00508369	0.108882	0.272634	0.000752853	0.0139523	4
1768	1749	A3	Arg	R	-155.589	-168.244	194.352	97.5053	107.481	-4.5	-0.452	7	0.0208971	0.119431	0.2069	0.000819677	0.0612311	4
1769	1750	A3	Gly	G	166.959	116.072	134.358	25.4882	39.8852	-0.4	-0.672	2	0.0146873	0.113743	0.5	0.000312346	0.0121805	2
1770	1751	A3	Glu	E	-91.3968	102.067	163.358	14.2578	36.4743	-3.5	-1.127	8	0.113038	0.118194	0.19889	0.000946241	0.0391928	4
1771	1752	A3	Leu	L	-8.95427	-85.6416	151.528	58.3094	75.8434	3.8	0.731	6	0.0526398	0.123257	0.289477	0.000662465	0.0996755	4
1772	1753	A3	Asn	N	14.7431	-95.6886	163.715	43.2004	56.9173	-3.5	0.115	5	0.0135732	0.119399	0.376557	0.000577121	0.0694379	4
1773	1754	A3	Glu	E	-55.9676	-49.1585	177.483	52.7296	73.8388	-3.5	-0.613	7	0.0326288	0.120455	0.299662	0.000770648	0.103312	4
1774	1755	A3	His	H	-6.1797	-59.5033	131.072	2.13538	15.2468	-3.2	-1.195	11	0.013136	0.127082	0.191424	0.00111394	0.214445	4
1775	1756	A3	Leu	L	0.109124	-43.4773	196.677	1.28473	11.991	3.8	-1.202	8	0.025096	0.122365	0.218122	0.000854611	0.115865	4
1776	1757	A3	Gly	G	-158.171	43.0633	143.76	8.60835	26.7238	-0.4	-1.201	6	0.00216631	0.121818	0.281051	0.000653547	0.134647	4
1777	1758	A3	Leu	L	-44.385	-63.9313	155.334	6.09058	20.4204	3.8	-0.774	6	0.00451645	0.118488	0.245187	0.000656917	0.172344	4
1778	1759	A3	Leu	L	140.221	-9.3208	165.991	2.03483	10.7908	3.8	-0.805	9	0.0254414	0.12617	0.195107	0.000930058	0.18204	4
1779	1760	A3	Gly	G	-160.607	-66.4565	204.74	0	0	-0.4	-1.201	5	0.0099488	0.120553	0.287925	0.000563027	0.0633079	4
1780	1761	A3	Pro	P	146.007	-93.8515	152.746	16.3592	29.159	-1.6	-1.205	7	0.0162388	0.121496	0.199698	0.000755344	0.0546741	4
1781	1762	A3	Tyr	Y	78.0532	-53.4522	139.739	9.4737	35.2585	-1.3	0.118	9	0.0274792	0.125199	0.158536	0.000941266	0.12684	4
1782	1763	A3	Ile	I	80.1362	-75.0073	137.965	5.88398	24.8838	4.5	-1.065	7	0.0113487	0.121985	0.19686	0.000752295	0.0633544	4
1783	1764	A3	Arg	R	-169.169	-68.4536	151.522	37.8988	43.2782	-4.5	-0.72	6	0.00326398	0.120847	0.202011	0.00068547	0.0662917	4
1784	1765	A3	Ala	A	121.181	155.282	119.816	0.253284	5.75969	1.8	-1.019	6	0.00164219	0.114484	0.22085	0.000670954	0.0509911	4
1785	1766	A3	Glu	E	-162.197	-65.8607	185.62	14.2594	24.9266	-3.5	-1.156	9	0.00940783	0.11226	0.197638	0.00104754	0.0402935	4
1786	1767	A3	Val	V	155.116	-111.924	162.169	19.6686	39.5733	4.2	-0.663	7	0.001359	0.110577	0.275109	0.000821369	0.0339024	4
1787	1768	A3	Glu	E	-32.7476	84.8321	181.253	137.219	88.9313	-3.5	-0.153	3	0	0.104061	0.523097	0.000408784	0.0118934	3
1788	1769	A3	Asp	D	-149.521	-74.1786	177.36	3.72902	12.8723	-3.5	-0.776	9	0.00229192	0.105592	0.243554	0.00106958	0.0284318	4
1789	1770	A3	Asn	N	130.894	-140.028	200	34.1726	30.5542	-3.5	-0.129	8	0.00115496	0.107653	0.246477	0.000900828	0.0307426	4
1790	1771	A3	Ile	I	117.208	-82.1326	173.514	0	0	4.5	-0.976	9	0.0043184	0.115106	0.18989	0.000958046	0.050556	4
1791	1772	A3	Met	M	94.3213	-108.744	203.39	36.1211	38.4275	1.9	-0.181	9	0.00252091	0.106366	0.234292	0.00102638	0.0225162	4
1792	1773	A3	Val	V	92.7962	-105.984	168.59	1.86945	9.89717	4.2	-0.889	7	0.00259187	0.110982	0.274196	0.000799507	0.016412	4
1793	1774	A3	Thr	T	124.715	-80.6224	177.083	34.5474	44.1851	-0.7	-0.101	6	0.000457555	0.10602	0.313109	0.000701935	0.0134658	4
1794	1775	A3	Phe	F	140.252	-125.699	171.9	4.44687	13.7911	2.8	-1.116	7	0.00183165	0.105093	0.267741	0.000823769	0.0129327	4
1795	1776	A3	Arg	R	137.49	-125.681	205.578	52.2128	69.7508	-4.5	-0.323	8	0.00417731	0.104879	0.20387	0.000937905	0.0129402	4
1796	1777	A3	Asn	N	-173.99	-71.1966	190.66	3.47956	13.0108	-3.5	-1.218	6	0.00118349	0.0997758	0.293455	0.000771564	0.00590157	4
1797	1778	A3	Gln	Q	53.7481	168.668	164.63	27.9226	40.4742	-3.5	0.184	5	0.00175565	0.102756	0.232044	0.000651526	0.00840152	4
1798	1779	A3	Ala	A	-171.955	167.426	177.522	23.598	21.4642	1.8	-1.109	5	0.00105736	0.100497	0.295572	0.000654404	0.0101912	4
1799	1780	A3	Ser	S	-139.463	-62.885	182.18	45.9135	39.995	-0.8	-0.751	4	0.000466344	0.0998878	0.337439	0.000533435	0.0113717	4
1800	1781	A3	Arg	R	110.138	-7.34195	148.137	44.4522	56.0148	-4.5	-1.054	6	0.0032097	0.107644	0.252184	0.000710573	0.0286769	4
1801	1782	A3	Pro	P	90.5724	-52.0361	203.457	28.6243	28.6562	-1.6	-0.868	7	0.00254948	0.105584	0.280987	0.000835027	0.019255	4
1802	1783	A3	Tyr	Y	-179.398	-79.3404	157.994	0.799933	6.51632	-1.3	-0.518	9	0.00502165	0.113069	0.195432	0.000975907	0.0479381	4
1803	1784	A3	Ser	S	140.597	-151.438	173.522	0	0	-0.8	-1.184	7	0.00626679	0.110431	0.222511	0.000790802	0.024056	4
1804	1785	A3	Phe	F	156.297	-77.2857	151.986	1.65848	11.5819	2.8	-0.192	5	0.00694755	0.116869	0.266616	0.000576566	0.0247219	4
1805	1786	A3	Tyr	Y	146.501	-179.472	188.963	6.97625	23.6908	-1.3	-1.078	10	0.0273211	0.124209	0.16902	0.00101418	0.056905	4
1806	1787	A3	Ser	S	146.342	-156.12	139.137	0	0	-0.8	-0.881	7	0.00212738	0.118698	0.250314	0.000730622	0.0531983	4
1807	1788	A3	Ser	S	-19.8025	-47.7943	158.527	0	0	-0.8	-0.794	9	0.00787061	0.120738	0.1961	0.00089562	0.0615948	4
1808	1789	A3	Leu	L	19.6607	-100.671	111.127	0	0	3.8	-0.999	7	0.00309557	0.11853	0.23246	0.0007359	0.0579725	4
1809	1790	A3	Ile	I	16.6153	-68.2901	142.534	1.88083	11.4871	4.5	-0.798	7	0.0048105	0.114044	0.263658	0.000751467	0.0378658	4
1810	1791	A3	Ser	S	-166.312	-41.4653	205.61	0.659575	3.95333	-0.8	0.139	5	0.000856954	0.110185	0.318611	0.000584179	0.021051	4
1811	1792	A3	Tyr	Y	70.7363	31.8465	205.53	85.4351	89.7355	-1.3	-0.748	4	0.000381378	0.105209	0.336471	0.00049606	0.0135264	4
1812	1793	A3	Glu	E	76.5544	-117.73	156.887	26.5525	45.5987	-3.5	-0.128	7	0.00422224	0.10674	0.231179	0.000827429	0.0144744	4
1813	1794	A3	Glu	E	-73.5277	31.3453	190.231	115.642	89.4691	-3.5	-0.131	3	0.000307619	0.0969288	0.416236	0.000430557	0.00326494	3
1814	1795	A3	Asp	D	144.18	71.5572	189.429	43.8654	35.7671	-3.5	0.922	5	0.000684352	0.100022	0.314409	0.000637015	0.00770668	3
1815	1796	A3	Gln	Q	47.1447	165.651	190.166	136.429	89.9981	-3.5	-0.024	4	7.44255e-06	0.094748	0.477066	0.000547494	0.00395533	3
1816	1797	A3	Arg	R	17.4127	86.6332	205.61	225.018	132.831	-4.5	0.239	3	0	0.094393	0.594136	0.000432891	0.00312169	3
1817	1798	A3	Gln	Q	-128.018	-106.188	205.61	68.9314	66.4088	-3.5	-0.326	6	0.000404608	0.0956509	0.295363	0.000773051	0.00473706	3
1818	1799	A3	Gly	G	100.47	-175.439	205.61	0.087369	3.61186	-0.4	0.577	7	0.000353572	0.0989255	0.291053	0.000829354	0.00695651	4
1819	1800	A3	Ala	A	-1.58252	-74.501	178.864	0	0	1.8	1.489	7	0.000949524	0.10061	0.232639	0.000804773	0.0111224	4
1820	1801	A3	Glu	E	-40.8131	-138.332	187.688	16.4579	21.9485	-3.5	0.818	6	0.00260425	0.106341	0.289278	0.000700113	0.0100748	4
1821	1802	A3	Pro	P	-7.19505	-71.3035	205.134	44.8434	42.0169	-1.6	0.837	6	0.00127127	0.101037	0.295037	0.000716197	0.00599864	4
1822	1803	A3	Arg	R	-50.5476	-111.969	199.202	149.82	105.444	-4.5	0.731	6	0.000599475	0.0986405	0.359686	0.00073641	0.00471206	4
1823	1804	A3	Lys	K	6.29469	-68.1139	180.929	43.1932	68.5257	-3.9	-0.249	4	0.000237687	0.0969499	0.381059	0.000518183	0.00366409	4
1824	1805	A3	Asn	N	-106.52	-36.1949	191.004	49.5354	50.9476	-3.5	-0.042	6	0.00359503	0.104077	0.282493	0.000728143	0.00741808	4
1825	1806	A3	Phe	F	155.871	-104.195	191.122	119.561	97.5999	2.8	0.632	5	0.000932762	0.104338	0.310026	0.00061623	0.0126538	4
1826	1807	A3	Val	V	112.417	-118.785	205.61	20.6534	31.4569	4.2	-0.756	4	0.000328844	0.102464	0.397215	0.000526555	0.0103279	4
1827	1808	A3	Lys	K	139.563	-47.2217	190.526	132.557	90.3111	-3.9	0.749	4	0.00022141	0.0958914	0.391602	0.000545671	0.00530311	4
1828	1809	A3	Pro	P	179.943	-48.3834	193.484	40.915	40.6125	-1.6	-1.132	8	0.00287213	0.101098	0.265516	0.000996002	0.0105816	4
1829	1810	A3	Asn	N	-73.5453	64.1232	198.749	132.111	84.5763	-3.5	-0.717	4	0.000119509	0.0952755	0.45553	0.000553044	0.00298407	4
1830	1811	A3	Glu	E	148.77	-47.8801	192.88	91.2877	69.0868	-3.5	0.97	5	0.000302817	0.0952891	0.388864	0.00067224	0.00355771	4
1831	1812	A3	Thr	T	171.277	-122.887	185.569	79.1469	58.1692	-0.7	0.056	5	0.00100796	0.0973245	0.300215	0.000655046	0.00456167	4
1832	1813	A3	Lys	K	158.832	-167.621	198.439	82.4589	73.3312	-3.9	-0.258	4	0.000654075	0.101552	0.386755	0.000523701	0.00519458	4
1833	1814	A3	Thr	T	157.687	-121.926	202.807	59.6526	48.9509	-0.7	-0.213	6	0.000431317	0.102362	0.310487	0.000715699	0.0103686	4
1834	1815	A3	Tyr	Y	145.267	-132.323	181.591	13.2678	37.7526	-1.3	-1.015	7	0.00393857	0.108537	0.25333	0.000812395	0.0149644	4
1835	1816	A3	Phe	F	107.396	-159.927	179.818	115.505	93.9401	2.8	-0.081	5	0.000515129	0.106485	0.308623	0.000584593	0.0201067	4
1836	1817	A3	Trp	W	-169.242	-111.451	171.705	5.28626	28.3663	-0.9	-0.693	8	0.00274166	0.112668	0.208332	0.000852125	0.0469935	4
1837	1818	A3	Lys	K	153.95	-113.084	173.697	118.987	84.5389	-3.9	0.112	5	0.0016312	0.109967	0.265213	0.000586785	0.0248485	4
1838	1819	A3	Val	V	62.5908	-87.2661	173.484	2.13287	11.1828	4.2	-0.637	8	0.00606113	0.11385	0.216049	0.000901223	0.0357225	4
1839	1820	A3	Gln	Q	154.896	-50.4582	189.008	51.8225	46.5711	-3.5	0.418	6	0.000967959	0.109597	0.267587	0.000695944	0.0262757	4
1840	1821	A3	His	H	-29.3827	-81.6306	177.55	107.99	85.3657	-3.2	1.412	4	2.7494e-05	0.108988	0.418238	0.000491363	0.0226756	4
1841	1822	A3	His	H	20.341	-60.9422	168.826	10.724	20.3142	-3.2	0.187	8	0.0057092	0.11787	0.226058	0.00084407	0.0474373	4
1842	1823	A3	Met	M	73.9348	-160.928	156.185	0	0	1.9	-0.639	10	0.0109968	0.121275	0.177549	0.00104294	0.0724233	4
1843	1824	A3	Ala	A	170.358	177.643	101.722	2.30849	16.6954	1.8	-0.866	4	0.000452075	0.115037	0.329543	0.000480767	0.0408157	4
1844	1825	A3	Pro	P	153.097	-47.4145	136.047	9.22654	17.4695	-1.6	-1.17	8	0.00652662	0.124615	0.21627	0.000847248	0.102638	4
1845	1826	A3	Thr	T	-177.306	-115.857	124.52	38.2136	54.24	-0.7	0.49	5	0.00181181	0.118372	0.267936	0.000626323	0.0352711	4
1846	1827	A3	Lys	K	-22.9757	-59.878	165.237	193.635	117.543	-3.9	1.503	2	1.14647e-06	0.110899	0.5	0.000319403	0.0102104	2
1847	1828	A3	Asp	D	77.8558	-97.3856	149.694	43.0097	60.0548	-3.5	1.552	5	0.000303323	0.11942	0.29685	0.000602979	0.0307825	4
1848	1829	A3	Glu	E	-153.357	9.44942	198.452	87.582	67.7598	-3.5	-0.365	6	0.00564437	0.124232	0.250061	0.000710487	0.0489102	4
1849	1830	A3	Phe	F	53.0716	75.5389	173.624	0	0	2.8	-0.428	9	0.00417505	0.125352	0.192176	0.000932337	0.110469	4
1850	1831	A3	Asp	D	-22.0976	-16.4011	137.195	27.5443	32.5939	-3.5	-0.048	7	0.00955559	0.126062	0.194546	0.000752145	0.0997896	4
1851	1832	A3	Cys	C	138.719	-137.834	161.533	0	0	2.5	-1.151	10	0.00732592	0.127592	0.178744	0.00097442	0.197446	4
1852	1833	A3	Lys	K	-172.874	-80.8514	152.023	0	0	-3.9	-0.77	10	0.0708411	0.133141	0.184169	0.000958031	0.196488	4
1853	1834	A3	Ala	A	71.356	-145.288	130.16	0.0131295	2.49948	1.8	-0.54	7	0.00337261	0.130562	0.243366	0.000694343	0.168027	4
1854	1835	A3	Trp	W	-178.724	-81.9455	158.765	0.132703	4.77346	-0.9	-0.974	12	0.017158	0.129223	0.141981	0.00113748	0.184835	4
1855	1836	A3	Ala	A	150.535	-148.782	128.046	31.2274	40.3487	1.8	-0.65	6	0.00162978	0.123623	0.241344	0.000635856	0.0857827	4
1856	1837	A3	Tyr	Y	146.711	-130.329	150.012	5.36322	24.0324	-1.3	-1.156	11	0.0236898	0.124464	0.159226	0.00111718	0.0914856	4
1857	1838	A3	Phe	F	159.701	-179.167	145.04	18.8712	26.0297	-0.8	-0.846	5	0.00494564	0.119763	0.236011	0.000554257	0.0435395	4
1858	1839	A3	Ser	S	142.785	-62.0821	184.892	2.66849	9.85872	-0.8	-1.205	8	0.00586107	0.117146	0.229132	0.000849832	0.0473676	4
1859	1840	A3	Asp	D	39.8357	-114.134	182.028	9.96161	24.7197	-3.5	-0.602	5	0.00211137	0.115156	0.283763	0.000560469	0.0275362	4
1860	1841	A3	Val	V	-71.8709	-81.0098	181.95	45.6592	46.4974	4.2	-0.709	9	0.00516194	0.112516	0.229222	0.000968675	0.0432687	4
1861	1842	A3	Asp	D	-14.7087	-100.914	205.61	75.6215	60.5054	-3.5	-0.911	5	0.000469038	0.111046	0.349605	0.000577206	0.036164	4
1862	1843	A3	Leu	L	-40.4897	83.8107	199.67	34.5114	73.4044	3.8	-0.129	8	0.0477717	0.121574	0.205213	0.00084848	0.0511477	4
1863	1844	A3	Glu	E	-62.9736	-112.32	205.61	63.1381	59.3406	-3.5	-0.905	5	0.000324723	0.114396	0.368868	0.000574947	0.0564586	4
1864	1845	A3	Lys	K	-50.4024	-28.8537	180.212	63.8724	65.6855	-3.9	-0.029	6	0.0013263	0.112241	0.298869	0.000687195	0.0566678	4
1865	1846	A3	Asp	D	-92.2545	-53.512	185.206	0	0	-3.5	-1.214	11	0.0134663	0.119122	0.201751	0.0011414	0.0906161	4
1866	1847	A3	Val	V	-41.3631	-14.5521	175.113	7.74993	18.0971	4.2	-0.597	9	0.0374088	0.12605	0.172348	0.000943751	0.100783	4
1867	1848	A3	His	H	-49.7706	-66.1547	155.549	7.02692	19.4198	-3.2	-0.545	11	0.0141951	0.12132	0.167589	0.00116293	0.181249	4
1868	1849	A3	Ser	S	39.6179	-75.016	190.803	0	0	-0.8	-1.088	8	0.0118496	0.116107	0.207361	0.000867293	0.0973747	4
1869	1850	A3	Gly	G	-151.294	87.9806	205.61	0	0	-0.4	-1.162	5	0.00121648	0.115176	0.302439	0.000567092	0.0619883	4
1870	1851	A3	Leu	L	83.7863	63.9727	179.609	0	0	3.8	-1.164	9	0.0104448	0.119935	0.184303	0.000953169	0.0624259	4
1871	1852	A3	Ile	I	136.647	-149.683	159.123	17.2081	30.8922	4.5	-0.928	8	0.0324403	0.128021	0.17484	0.000834847	0.118266	4
1872	1853	A3	Gly	G	133.112	-127.685	134.827	1.63351	10.5069	-0.4	-1.161	4	8.07144e-05	0.119527	0.356062	0.00046852	0.0472927	4
1873	1854	A3	Pro	P	90.2179	-98.7349	144.061	3.8005	13.6193	-1.6	-1.168	6	0.00733263	0.126408	0.200911	0.000643303	0.0943759	4
1874	1855	A3	Leu	L	112.65	-89.8959	135.947	0	0	3.8	-0.512	9	0.00572899	0.122466	0.171475	0.000902046	0.112154	4
1875	1856	A3	Leu	L	-179.511	-109.71	141.159	0	0	3.8	-0.597	8	0.00440847	0.128724	0.216579	0.000789456	0.168512	4
1876	1857	A3	Val	V	176.852	-156.995	91.8329	0	0	4.2	-0.864	9	0.00352514	0.122939	0.200655	0.000904308	0.138773	4
1877	1858	A3	Cys	C	-165.034	-152.068	136.917	0	0	2.5	-1.196	9	0.00868922	0.120303	0.194958	0.00096242	0.0902538	4
1878	1859	A3	His	H	110.535	-132.321	154.503	50.2976	58.5895	-3.2	-0.036	7	0.00356324	0.118058	0.238523	0.000808012	0.050275	4
1879	1860	A3	Thr	T	-132.438	54.7784	163.519	70.7564	55.4071	-0.7	1.046	6	0.000726652	0.108466	0.305942	0.000766275	0.0226425	4
1880	1861	A3	Asn	N	86.2769	-60.3353	169.239	148.316	83.5919	-3.5	-0.533	2	0	0.100999	0.680556	0.000329552	0.0063852	2
1881	1862	A3	Thr	T	-27.8146	-146.25	164.537	30.9494	41.1386	-0.7	-0.57	6	0.00211709	0.111678	0.287758	0.00076744	0.0300011	4
1882	1863	A3	Leu	L	119.439	-112.389	164.528	8.75688	39.5836	3.8	-0.841	8	0.00624732	0.111445	0.209825	0.00102054	0.0258215	4
1883	1864	A3	Asn	N	96.8594	-19.5344	185.567	61.4081	52.4009	-3.5	1.377	6	0.00532337	0.108088	0.344666	0.000898963	0.0110215	3
1884	1865	A3	Pro	P	115.761	-44.7439	205.119	121.217	73.7453	-1.6	1.93	3	0.000184355	0.101521	0.512539	0.000489806	0.00478491	3
1885	1866	A3	Ala	A	138.93	66.298	164.36	86.2074	54.9924	1.8	1.632	4	0.000204326	0.0999326	0.505208	0.000667033	0.00260674	3
1886	1867	A3	His	H	80.8339	37.9871	205.598	138.258	107.776	-3.2	1.318	3	0.00349316	0.102127	0.435957	0.000516343	0.00185613	3
1887	1868	A3	Gly	G	159.251	139.983	176.705	21.3832	28.8381	-0.4	0.726	3	0.00021682	0.10139	0.435957	0.000502339	0.00382901	3
1888	1869	A3	Arg	R	106.431	-142.139	182.174	101.548	97.04	-4.5	0.323	4	0.00143309	0.110385	0.283203	0.000569251	0.0179405	3
1889	1870	A3	Gln	Q	-112.962	75.6669	161.991	11.7435	26.4245	-3.5	0.489	8	0.00888634	0.115634	0.237929	0.00102688	0.0519703	4
1890	1871	A3	Val	V	-14.3681	85.065	177.673	106.339	84.0297	4.2	1.568	3	0	0.106358	0.671682	0.000456594	0.0169459	3
1891	1872	A3	Thr	T	-28.4563	-50.511	169.227	98.9394	73.6274	-0.7	0.579	3	0	0.106358	0.671682	0.000456594	0.0169459	3
1892	1873	A3	Val	V	178.568	-153.076	186.227	5.09098	21.8019	4.2	0.458	6	0.00257779	0.117714	0.321919	0.000747136	0.0707967	4
1893	1874	A3	Gln	Q	139.444	-103.585	145.294	24.6835	39.5758	-3.5	-0.445	10	0.00762567	0.124325	0.18486	0.00103167	0.172456	4
1894	1875	A3	Glu	E	132.19	-114.061	145.663	16.2485	36.2156	-3.5	-0.768	5	0.00117958	0.126504	0.292871	0.000547352	0.118912	4
1895	1876	A3	Phe	F	136.219	-136.765	160.634	0	0	2.8	-0.894	9	0.0836187	0.13334	0.18666	0.000891459	0.222943	4
1896	1877	A3	Ala	A	121.099	-117.268	131.02	2.39968	9.3782	1.8	0.016	3	0.000347577	0.124476	0.380599	0.000365485	0.0948922	3
1897	1878	A3	Leu	L	112.981	-114.215	123.586	0.506103	5.42228	3.8	-1.043	8	0.0138502	0.134238	0.201794	0.000790429	0.330205	4
1898	1879	A3	Phe	F	99.4705	-94.5877	119.04	7.0713	24.6921	2.8	-0.669	10	0.0277213	0.133553	0.151127	0.000968112	0.376622	4
1899	1880	A3	Phe	F	161.982	-75.5826	111.762	0	0	2.8	-1.201	7	0.00912733	0.133888	0.212347	0.000681077	0.425145	4
1900	1881	A3	Thr	T	-173.044	167.614	176.769	0	0	-0.7	-0.966	7	0.00391706	0.128415	0.207023	0.000691943	0.436081	4
1901	1882	A3	Ile	I	108.953	-139.043	165.445	1.92031	13.2532	4.5	-0.422	8	0.0164352	0.124313	0.188932	0.000789573	0.473794	4
1902	1883	A3	Phe	F	137.882	-88.1071	136.05	0	0	2.8	-1.118	7	0.00703496	0.124117	0.195504	0.000717345	0.335052	4
1903	1884	A3	Asp	D	-25.8226	-112.643	186.666	38.918	47.9405	-3.5	-1.16	4	0.00227471	0.113385	0.289171	0.000504943	0.0949738	3
1904	1885	A3	Glu	E	-166.981	67.2913	179.811	2.79649	12.7662	-3.5	-1.212	8	0.00275292	0.110085	0.217707	0.000941757	0.145275	4
1905	1886	A3	Thr	T	-70.6071	52.9754	174.044	67.4186	76.3805	-0.7	-0.713	3	0	0.101908	0.604238	0.000423712	0.0329791	3
1906	1887	A3	Lys	K	72.8338	-72.3779	194.261	149.489	102.081	-3.9	-0.912	4	0.000259953	0.109408	0.468305	0.000522579	0.052585	3
1907	1888	A3	Ser	S	-125.245	-164.542	205.61	2.38308	10.2349	-0.8	-1.22	7	0.00115069	0.10975	0.267522	0.000826224	0.0740406	4
1908	1889	A3	Trp	W	-93.1832	-55.2933	193.659	32.096	52.2108	-0.9	-1.082	8	0.00670942	0.106417	0.18602	0.000973379	0.0443059	4
1909	1890	A3	Tyr	Y	-149.184	158.634	205.517	124.813	94.0181	-1.3	-1.064	4	0.000174353	0.0984368	0.472057	0.000562676	0.0138849	4
1910	1891	A3	Phe	F	-108.219	-3.35086	205.61	140.681	99.393	2.8	0.04	6	0.00114845	0.0985385	0.430114	0.000817556	0.016105	4
1911	1892	A3	Thr	T	-51.6329	-41.0061	179.544	77.2743	61.5153	-0.7	1.094	5	1.28988e-05	0.09493	0.459827	0.000728965	0.0105436	4
1912	1893	A3	Glu	E	-67.1645	-41.9253	191.643	10.162	37.0958	-3.5	-0.221	9	0.00830987	0.104616	0.277926	0.00117071	0.042753	4
1913	1894	A3	Asn	N	4.15782	-67.3974	184.555	61.5145	76.4915	-3.5	-0.675	5	3.74166e-06	0.0948221	0.496086	0.000709364	0.0113124	4
1914	1895	A3	Met	M	20.3972	-119.535	205.61	119.417	88.22	1.9	1.115	5	0.0016891	0.0950178	0.404222	0.000748285	0.00998012	4
1915	1896	A3	Glu	E	124.627	-96.55	199.998	103.209	85.9668	-3.5	0.818	3	0.000898249	0.0950313	0.408285	0.00050295	0.00677747	3
1916	1897	A3	Arg	R	122.983	64.9151	205.61	104.543	116.218	-4.5	1.449	4	0.0015254	0.0913195	0.25	0.000734982	0.0025812	3
1917	1898	A3	Asn	N	168.984	-138.516	205.61	116.664	83.6288	-3.5	0.54	3	0.00129408	0.0871865	0.333333	0.000582728	0.00156847	2
1918	1899	A3	Cys	C	-158.027	126.574	198.033	110.662	77.5627	2.5	-0.04	2	0.000354232	0.0818165	0.5	0.000440142	0.000370132	2
1919	1900	A3	Arg	R	121.756	-143.097	202.893	124.22	108.779	-4.5	0.942	4	0.000876168	0.0843176	0.25	0.000765931	0.00148313	2
1920	1901	A3	Ala	A	-167.411	-73.5742	198.268	53.5803	44.0788	1.8	0.615	3	0.00395001	0.0915889	0.333333	0.000668656	0.0033297	2
1921	1902	A3	Pro	P	126.041	-72.1693	200.529	122.766	75.9623	-1.6	0.554	2	0.00149813	0.08392	0.5	0.00062178	0.000409893	1
1922	1903	A3	Cys	C	76.2214	66.1083	201.8	140.748	79.7015	2.5	-0.171	1	0	0.0774272	1	0.000376532	4.97164e-05	1
1923	1904	A3	Asn	N	145.343	-118.511	195.075	53.9577	65.587	-3.5	1.379	4	0.0013496	0.0916141	0.337439	0.00066965	0.00499394	3
1924	1905	A3	Ile	I	-44.0787	-103.538	201.035	124.213	81.9153	4.5	1.011	2	0	0.0793651	0.72	0.000388883	0.000731412	2
1925	1906	A3	Gln	Q	-157.627	-170.66	197.404	103.902	76.4466	-3.5	0.503	5	0.000613115	0.0861902	0.411397	0.000818322	0.00287181	3
1926	1907	A3	Met	M	164.725	-133.655	188.77	92.8667	75.8244	1.9	1.906	6	0.000185187	0.086363	0.370131	0.000951825	0.0035341	3
1927	1908	A3	Glu	E	21.3642	62.5293	175.272	144.083	97.8299	-3.5	1.064	3	0	0.0861735	0.587978	0.000504389	0.00272138	3
1928	1909	A3	Asp	D	-67.8258	-175.802	205.016	101.655	75.6114	-3.5	-0.117	5	0.00232171	0.0940803	0.433478	0.000771386	0.00764352	3
1929	1910	A3	Pro	P	1.68639	-93.4186	196.001	42.0794	45.9304	-1.6	0.695	5	0.000885199	0.0861902	0.443942	0.000808779	0.00315841	3
1930	1911	A3	Thr	T	-156.132	-59.1774	193.616	36.0025	46.1349	-0.7	1.498	8	0.00478743	0.0941201	0.310946	0.00118716	0.0112591	3
1931	1912	A3	Phe	F	74.1505	-71.3213	194.442	54.4328	69.2449	2.8	1.358	6	0.00931648	0.100497	0.281755	0.000913156	0.0255591	3
1932	1913	A3	Lys	K	-89.7185	-56.193	186.256	152.299	109.421	-3.9	0.554	6	0.00904665	0.103617	0.334217	0.000831032	0.042345	3
1933	1914	A3	Glu	E	11.7911	-61.9231	194.376	80.3808	75.6844	-3.5	1.258	5	0.00892545	0.114132	0.352717	0.000628586	0.155859	3
1934	1915	A3	Asn	N	-46.7895	-81.8643	192.705	102.242	69.9662	-3.5	0.286	5	0.0105251	0.110376	0.401869	0.000668971	0.0825097	3
1935	1916	A3	Tyr	Y	13.9302	-78.2695	192.984	73.2073	98.5638	-1.3	-0.431	6	0.0030455	0.105885	0.315812	0.000787316	0.0662882	3
1936	1917	A3	Arg	R	108.684	-105.237	179.005	44.9694	63.1659	-4.5	0.316	8	0.020315	0.1236	0.178556	0.000858413	0.390211	4
1937	1918	A3	Phe	F	120.608	-87.9911	180.472	13.3132	32.5652	2.8	-0.991	11	0.0201997	0.120487	0.152142	0.00111604	0.518693	4
1938	1919	A3	His	H	89.3095	-107.6	163.385	1.44843	8.23998	-3.2	-0.343	10	0.0136143	0.124128	0.185747	0.000966042	0.703645	4
1939	1920	A3	Ala	A	156.349	-160.161	142.89	0	0	1.8	-0.882	8	0.0037891	0.125211	0.20282	0.00077603	0.579595	4
1940	1921	A3	Ile	I	119.1	-85.1092	126.188	0	0	4.5	-1.106	10	0.0139478	0.132349	0.181569	0.000944413	0.56557	4
1941	1922	A3	Asn	N	17.0899	61.329	172.506	0	0	-3.5	-1.199	9	0.00561129	0.126961	0.202667	0.000888963	0.364192	4
1942	1923	A3	Gly	G	57.1693	69.9804	133.72	0	0	-0.4	-1.201	8	0.00349081	0.122107	0.207123	0.000824071	0.385728	4
1943	1924	A3	Tyr	Y	72.3908	-134.015	170.858	36.8567	36.4689	-1.3	-0.72	11	0.026418	0.125235	0.190709	0.00109012	0.520791	4
1944	1925	A3	Ile	I	143.524	-51.9652	154.295	41.5175	46.0269	4.5	-0.524	10	0.0141586	0.122985	0.20284	0.000979381	0.648039	4
1945	1926	A3	Met	M	158.082	61.6804	161.732	120.833	80.0603	1.9	0.536	5	0.00525551	0.118551	0.287757	0.000545814	0.272359	4
1946	1927	A3	Asp	D	56.8236	-57.152	148.51	44.4756	50.0605	-3.5	-0.957	6	0.00642858	0.120727	0.277451	0.000637105	0.232766	4
1947	1928	A3	Thr	T	-21.1937	-91.5145	97.6971	47.9152	48.476	-0.7	-0.357	6	0.00555771	0.118878	0.297436	0.000651777	0.282785	4
1948	1929	A3	Leu	L	123.175	-56.3491	159.924	6.29405	11.9034	3.8	-1.039	8	0.00878916	0.127216	0.217856	0.000798662	0.334683	4
1949	1930	A3	Pro	P	-105.694	-65.1147	130.133	48.1063	53.8913	-1.6	-0.909	7	0.0227513	0.123121	0.277312	0.00073848	0.218141	4
1950	1931	A3	Gly	G	79.514	-49.3995	128.94	1.1941	5.06406	-0.4	-1.158	4	0.000351763	0.119559	0.421468	0.0004674	0.0950143	4
1951	1932	A3	Leu	L	52.1187	-134.49	109.334	0.786922	5.93637	3.8	-1.202	10	0.014732	0.125529	0.183837	0.00100937	0.24746	4
1952	1933	A3	Val	V	104.605	-74.3229	167.456	15.0884	45.0828	4.2	-0.027	4	0.000183244	0.119602	0.37526	0.000463679	0.09338	4
1953	1934	A3	Met	M	-117.478	-69.4195	144.57	0.332185	5.0916	1.9	-0.745	12	0.0974813	0.132322	0.156046	0.00117913	0.242407	4
1954	1935	A3	Ala	A	49.024	152.657	103.278	5.06833	20.6996	1.8	-0.758	7	0.00199822	0.121896	0.255163	0.000760085	0.105285	4
1955	1936	A3	Gln	Q	120.635	-20.3995	138.511	41.6882	43.5488	-3.5	-0.539	10	0.0236606	0.120651	0.207701	0.00107342	0.0995576	4
1956	1937	A3	Asp	D	35.4134	76.7374	170.848	95.9612	65.7085	-3.5	0.474	3	2.11067e-06	0.112091	0.440522	0.000385939	0.0416474	3
1957	1938	A3	Gln	Q	106.974	-130.98	142.823	63.2757	52.5137	-3.5	-0.641	5	0.00562248	0.121231	0.313422	0.000564197	0.0784941	4
1958	1939	A3	Arg	R	136.546	-33.9529	183.514	91.3378	91.6877	-4.5	0.903	6	0.00669442	0.124638	0.254917	0.000669024	0.0863717	4
1959	1940	A3	Ile	I	160.715	-129.376	125.069	0	0	4.5	-0.438	9	0.00558057	0.127325	0.192494	0.000909693	0.183484	4
1960	1941	A3	Arg	R	123.279	-144.948	129.936	0.179558	4.98673	-4.5	-0.488	12	0.0169136	0.128452	0.141619	0.00119363	0.239003	4
1961	1942	A3	Trp	W	145.9	-107.889	111.629	0	0	-0.9	-0.78	11	0.0757022	0.137814	0.149668	0.00105107	0.299038	4
1962	1943	A3	Tyr	Y	107.336	-116.966	140.663	0.503423	4.80493	-1.3	-0.888	13	0.0844026	0.136657	0.147169	0.00122856	0.325306	4
1963	1944	A3	Leu	L	37.1594	-103.997	110.406	0	0	3.8	-1.083	8	0.0410792	0.137629	0.179329	0.000788959	0.271649	4
1964	1945	A3	Leu	L	90.6446	-44.5987	123.764	17.6042	44.1773	3.8	-0.657	9	0.0116289	0.13227	0.152004	0.000881046	0.218282	4
1965	1946	A3	Ser	S	-162.73	-74.6922	129.565	5.08917	11.4726	-0.8	-1.049	6	0.00672657	0.133061	0.252199	0.000634076	0.157786	4
1966	1947	A3	Met	M	175.673	147.596	137.17	44.8104	49.8401	1.9	-0.867	6	0.0127856	0.130054	0.18892	0.000663812	0.130277	4
1967	1948	A3	Gly	G	-141.902	142.228	180.897	10.3891	14.4785	-0.4	-1.077	3	9.86025e-05	0.118709	0.408285	0.000387545	0.085936	3
1968	1949	A3	Ser	S	-123.562	-86.0532	205.61	39.5972	42.5894	-0.8	-0.126	5	0.000258577	0.121132	0.354175	0.000565108	0.173112	4
1969	1950	A3	Asn	N	11.0088	-128.011	175.429	30.9622	38.71	-3.5	-0.366	10	0.0369125	0.12865	0.19369	0.00101589	0.263807	4
1970	1951	A3	Glu	E	-21.3198	-110.933	154.628	48.7125	45.7466	-3.5	0.439	8	0.0225169	0.127653	0.203614	0.00080157	0.41885	4
1971	1952	A3	Asn	N	24.2707	-63.7192	147.915	0	0	-3.5	-1.007	9	0.00772178	0.128353	0.212095	0.000901701	0.405122	4
1972	1953	A3	Ile	I	57.3097	-81.3473	155.493	3.9063	21.6657	4.5	0.026	10	0.0265956	0.133553	0.178649	0.000937193	0.536423	4
1973	1954	A3	His	H	110.224	-66.1762	108.259	0	0	-3.2	-0.777	9	0.0072978	0.130639	0.187202	0.000827043	0.698548	4
1974	1955	A3	Ser	S	93.4644	-74.3498	158.108	0	0	-0.8	-0.847	10	0.00947534	0.131917	0.186697	0.000922372	0.587642	4
1975	1956	A3	Ile	I	145.516	-67.1012	97.9425	0	0	4.5	-0.374	9	0.0196338	0.135892	0.172254	0.00085337	0.432319	4
1976	1957	A3	His	H	151.132	-133.714	146.354	0	0	-3.2	-0.751	8	0.0240608	0.132915	0.180409	0.000788103	0.307908	4
1977	1958	A3	Phe	F	83.1132	-119.933	120.995	0	0	2.8	-1.11	8	0.0121028	0.129536	0.197613	0.000817623	0.223181	4
1978	1959	A3	Ser	S	105.744	-9.3455	138.242	0	0	-0.8	-1.148	7	0.001601	0.122522	0.252691	0.000750722	0.155158	4
1979	1960	A3	Gly	G	66.3723	44.3329	145.732	2.92897	9.48151	-0.4	-0.998	4	0.000784243	0.121408	0.366749	0.000475412	0.0701581	4
1980	1961	A3	His	H	121.291	-169.667	168.092	16.9613	32.8377	-3.2	-0.903	7	0.00179188	0.121795	0.20427	0.000765259	0.10942	4
1981	1962	A3	Val	V	-162.277	-93.0716	173.54	8.98495	29.7547	4.2	-0.754	8	0.00575611	0.124371	0.192905	0.000918306	0.0630486	4
1982	1963	A3	Phe	F	-173.561	167.806	141.305	0.0814267	4.56184	2.8	-0.903	8	0.00689526	0.12617	0.197127	0.000860653	0.0875464	4
1983	1964	A3	Thr	T	177.245	-123.939	142.953	21.2383	26.3088	-0.7	0.125	6	0.00153033	0.120694	0.26348	0.000669105	0.0547095	4
1984	1965	A3	Val	V	166.741	-164.772	158.96	8.17293	20.3871	4.2	0.204	8	0.0124664	0.129073	0.217926	0.000860758	0.0698393	4
1985	1966	A3	Arg	R	151.614	-137.411	131.591	23.0267	44.2553	-4.5	-0.212	8	0.00398042	0.123577	0.226661	0.000874486	0.0551041	4
1986	1967	A3	Lys	K	46.928	-170.207	154.913	44.5833	73.9688	-3.9	0.385	7	0.0072429	0.122578	0.276708	0.000789863	0.0332653	4
1987	1968	A3	Lys	K	17.4161	101.346	160.746	86.1335	89.3316	-3.9	1.368	5	0.000335275	0.115634	0.308866	0.000605906	0.0176144	4
1988	1969	A3	Glu	E	-175.895	179.744	152.756	76.1673	61.4723	-3.5	0.627	7	0.00167513	0.121331	0.271885	0.000814552	0.0293061	4
1989	1970	A3	Glu	E	27.3071	-88.8534	150.893	58.3346	47.8559	-3.5	-0.169	7	0.00216381	0.12	0.24998	0.000799333	0.0348496	4
1990	1971	A3	Tyr	Y	128.627	-41.7917	184.15	21.738	45.7502	-1.3	-0.28	7	0.013064	0.123474	0.230842	0.00081851	0.0244479	4
1991	1972	A3	Lys	K	147.886	-112.255	101.518	5.40328	21.8153	-3.9	-0.554	8	0.00717589	0.122398	0.177811	0.000929529	0.0412739	4
1992	1973	A3	Met	M	-178.825	-147.028	166.752	46.2512	59.8707	1.9	-0.434	7	0.0140085	0.129662	0.205751	0.000750364	0.110279	4
1993	1974	A3	Ala	A	6.26173	-144.622	145.364	1.20837	11.4986	1.8	-0.741	6	0.00438279	0.126492	0.262908	0.000682785	0.0747472	4
1994	1975	A3	Leu	L	159.471	-149.434	135.068	5.9378	27.4605	3.8	-0.586	8	0.0122521	0.133634	0.193985	0.00079822	0.265329	4
1995	1976	A3	Tyr	Y	116.021	-156.458	144.882	32.2695	41.5408	-1.3	0.113	8	0.0110147	0.132533	0.203606	0.000790477	0.302464	4
1996	1977	A3	Asn	N	59.4015	-87.5194	137.07	8.47362	30.1223	-3.5	-0.593	9	0.0102014	0.133741	0.196376	0.000854905	0.404543	4
1997	1978	A3	Leu	L	119.168	-33.3479	137.566	0	0	3.8	-1.164	9	0.036959	0.139367	0.187886	0.000863718	0.364363	4
1998	1979	A3	Tyr	Y	146.148	-88.8052	175.621	52.4734	82.1692	-1.3	-0.76	8	0.0390479	0.137388	0.192919	0.000800766	0.256828	4
1999	1980	A3	Pro	P	115.231	-51.9306	169.417	4.95859	15.4618	-1.6	-1.091	8	0.0179179	0.131839	0.194868	0.00081271	0.253528	4
2000	1981	A3	Gly	G	-7.56394	105.526	108.78	18.4284	29.8877	-0.4	-1.115	5	0.0115599	0.1321	0.275872	0.000553722	0.0994325	4
2001	1982	A3	Val	V	-120.742	-60.0884	160.693	9.44509	35.8637	4.2	-0.358	9	0.0193037	0.134903	0.189867	0.000900191	0.216882	4
2002	1983	A3	Phe	F	-46.7268	153.891	167.683	1.73077	17.4632	2.8	-0.872	7	0.00492939	0.130677	0.204037	0.000711522	0.135268	4
2003	1984	A3	Glu	E	132.649	-7.11984	164.137	6.35754	19.4111	-3.5	-0.123	4	0.00144035	0.131605	0.317287	0.000451508	0.112347	4
2004	1985	A3	Thr	T	166.175	-99.3649	125.844	0	0	-0.7	-1.136	7	0.00928756	0.13078	0.214547	0.000710266	0.156634	4
2005	1986	A3	Val	V	151.286	-148.121	97.4929	0	0	4.2	-0.513	6	0.00213678	0.127385	0.254741	0.00063384	0.121263	4
2006	1987	A3	Glu	E	107.071	-122.696	147.048	8.60312	25.5281	-3.5	-0.981	7	0.0036682	0.125164	0.229678	0.0007416	0.107081	4
2007	1988	A3	Met	M	-162.019	-111.178	137.44	3.55928	15.0621	1.9	-1.099	8	0.00774861	0.128662	0.171312	0.000842973	0.149385	4
2008	1989	A3	Leu	L	133.259	-173.923	157.905	50.0291	67.7448	3.8	1.611	3	4.22405e-05	0.117074	0.454267	0.000391604	0.0418475	3
2009	1990	A3	Pro	P	120.417	-88.6506	136.159	0	0	-1.6	-0.885	10	0.00683188	0.122804	0.191017	0.00106032	0.138525	4
2010	1991	A3	Ser	S	-37.0556	-86.0978	172.912	47.9314	57.3628	-0.8	-0.606	6	0.0161491	0.11957	0.263944	0.000703308	0.0571074	4
2011	1992	A3	Lys	K	166.763	-126.608	146.773	57.7192	78.4604	-3.9	-0.322	6	0.00597735	0.117912	0.276852	0.000687707	0.0665295	4
2012	1993	A3	Ala	A	-163.496	-98.8391	118.388	2.62573	11.5981	1.8	0.04	6	0.0100991	0.118142	0.247747	0.000674688	0.0709235	4
2013	1994	A3	Gly	G	-164.332	108.926	133.31	6.97434	23.8061	-0.4	-1.162	5	0.00245943	0.115524	0.251733	0.000591922	0.0488697	4
2014	1995	A3	Ile	I	139.123	-115.267	134.999	9.01907	36.1564	4.5	-0.539	6	0.00501733	0.117839	0.239832	0.000698577	0.0597329	4
2015	1996	A3	Trp	W	-160.111	-130.96	123.866	5.29697	22.3119	-0.9	-1.085	10	0.0236862	0.123565	0.169056	0.00102647	0.192651	4
2016	1997	A3	Arg	R	178.521	-149.883	153.413	27.1276	29.2092	-4.5	-0.497	12	0.0361709	0.128898	0.166441	0.00115444	0.40772	4
2017	1998	A3	Val	V	133.063	-155.845	165.016	0	0	4.2	-0.695	7	0.00370739	0.129423	0.241713	0.000691317	0.341261	4
2018	1999	A3	Glu	E	145.92	-168.099	184.931	0	0	-3.5	-0.836	8	0.00905791	0.126913	0.214994	0.000756331	0.567325	4
2019	2000	A3	Cys	C	101.55	-56.6953	135.017	0	0	2.5	-0.897	8	0.00220838	0.127653	0.235841	0.000739153	0.716285	4
2020	2001	A3	Leu	L	0.0152512	-56.0322	101.895	0	0	3.8	-0.625	7	0.00675264	0.128144	0.215738	0.000674182	0.468491	4
2021	2002	A3	Ile	I	83.3995	-67.2181	165.75	0	0	4.5	-0.444	11	0.0113735	0.128774	0.174143	0.00100917	0.769375	4
2022	2003	A3	Gly	G	-58.8369	-10.2072	141.21	0	0	-0.4	-0.719	8	0.00279568	0.123772	0.230535	0.000768666	0.493539	4
2023	2004	A3	Glu	E	-74.0648	-58.411	154.952	57.0525	57.5545	-3.5	-0.057	7	0.00384581	0.123508	0.273789	0.000675704	0.535614	4
2024	2005	A3	His	H	-13.7095	-52.7316	186.313	0.800647	6.05853	-3.2	-0.28	12	0.028475	0.12916	0.158526	0.00109591	0.907564	4
2025	2006	A3	Leu	L	-64.0768	-88.5139	142.401	12.2238	25.1557	3.8	-0.891	12	0.0131959	0.127751	0.172036	0.00107957	0.906561	4
2026	2007	A3	His	H	55.333	-66.7324	185.563	100.093	91.244	-3.2	-0.049	7	0.00784735	0.120173	0.264874	0.000691259	0.407399	4
2027	2008	A3	Ala	A	20.7032	-177.348	116.324	26.0769	35.4444	1.8	-0.431	7	0.00833534	0.123394	0.249254	0.000681184	0.566422	4
2028	2009	A3	Gly	G	-135.252	118.289	157.91	0.907387	8.83477	-0.4	-0.904	7	0.00212153	0.121884	0.245848	0.000687341	0.561115	4
2029	2010	A3	Met	M	80.4917	33.9723	145.14	0	0	1.9	-1.033	13	0.020105	0.130652	0.144449	0.00116332	1	4
2030	2011	A3	Ser	S	134.128	176.355	152.337	3.38474	8.67201	-0.8	-0.796	8	0.00665149	0.125742	0.226759	0.000768642	0.529157	4
2031	2012	A3	Thr	T	152.913	-148.693	130.103	0	0	-0.7	-0.848	8	0.00698348	0.12769	0.219548	0.000790929	0.345957	4
2032	2013	A3	Leu	L	132.536	-94.585	160.971	18.8216	32.2889	3.8	0.02	6	0.00276726	0.122376	0.287128	0.00063587	0.193672	4
2033	2014	A3	Phe	F	99.9938	-113.149	138.561	0	0	2.8	-0.632	8	0.00923175	0.125305	0.169392	0.00081501	0.194952	4
2034	2015	A3	Leu	L	108.899	-64.6398	151.932	93.451	77.7322	3.8	-0.6	6	0.00441689	0.122242	0.275112	0.000666312	0.107561	4
2035	2016	A3	Val	V	151.822	-104.271	112.581	4.45566	14.9914	4.2	-0.921	10	0.0105975	0.124267	0.191677	0.00102952	0.150701	4
2036	2017	A3	Tyr	Y	174.575	-124.487	132.657	14.5705	38.2095	-1.3	-0.509	8	0.101275	0.124825	0.199082	0.000871378	0.0827707	4
2037	2018	A3	Ser	S	88.6075	-113.835	128.962	14.4704	26.3472	-0.8	-0.269	6	0.0448051	0.116594	0.274383	0.000710959	0.0288328	4
2038	2019	A3	Asn	N	-14.7032	-45.3813	157.105	68.0786	70.8249	-3.5	0.557	5	0.027246	0.115335	0.276296	0.000600959	0.0160248	4
2039	2020	C1	Lys	K	78.4936	-95.4001	151.723	177.589	108.867	-3.9	1.765	3	0.0162166	0.108308	0.475628	0.000409535	0.00481427	3
2040	2021	C1	Cys	C	-53.6945	-176.643	175.103	26.0431	34.6707	2.5	-1.147	7	0.0458438	0.109741	0.257654	0.000809538	0.00811815	4
2041	2022	C1	Gln	Q	43.9101	22.5673	175.017	44.1362	48.6026	-3.5	1.19	8	0.0132603	0.10226	0.210362	0.000880353	0.00439652	4
2042	2023	C1	Thr	T	142.788	-66.0121	158.316	22.6261	40.5095	-0.7	0.945	8	0.0131892	0.102487	0.226219	0.000889988	0.00334935	4
2043	2024	C1	Pro	P	137.839	-64.5451	185.216	67.2909	52.2392	-1.6	-0.737	5	0.00221568	0.0946674	0.32733	0.000592026	0.00124887	4
2044	2025	C1	Leu	L	-11.2681	-75.8147	127.796	23.2587	42.1178	3.8	-0.884	9	0.0183149	0.0973884	0.185083	0.000997267	0.00199025	4
2045	2026	C1	Gly	G	52.1011	80.0433	205.61	7.93599	13.7832	-0.4	-1.161	9	0.00522303	0.0901175	0.252586	0.00107148	0.000794867	4
2046	2027	C1	Met	M	-5.7352	-89.6586	143.49	26.54	40.977	1.9	-0.734	5	0.00226132	0.0912321	0.283253	0.000600846	0.000560293	4
2047	2028	C1	Ala	A	-56.286	-98.5734	181.758	57.7755	43.7911	1.8	-0.093	4	0.000892626	0.086018	0.384681	0.000536468	0.000289217	3
2048	2029	C1	Ser	S	161.171	-66.8989	151.285	44.7232	48.2253	-0.8	-0.908	3	9.91771e-06	0.0829347	0.524348	0.000443958	0.000160997	3
2049	2030	C1	Gly	G	-94.9918	-48.631	205.61	40.3141	41.2536	-0.4	-0.68	4	9.30852e-05	0.083841	0.446169	0.000548178	0.000243273	3
2050	2031	C1	His	H	-85.5511	37.0237	197.043	107.121	99.7399	-3.2	0.467	6	0.0207049	0.0910393	0.291923	0.000748281	0.000476902	4
2051	2032	C1	Ile	I	108.361	-60.6202	164.686	24.4828	56.0891	4.5	-0.911	7	0.00255664	0.0901418	0.274212	0.000847518	0.00057293	4
2052	2033	C1	Arg	R	147.727	-79.9526	182.01	135.359	116.389	-4.5	0.711	5	0.00404871	0.0871467	0.372059	0.000652499	0.00021922	4
2053	2034	C1	Asp	D	-36.1556	-40.9679	175.504	70.8326	70.1218	-3.5	-0.981	5	0.0033734	0.0849669	0.384986	0.000658762	0.000163257	4
2054	2035	C1	Phe	F	-65.9098	-33.6072	168.442	184.876	118.165	2.8	0.069	4	0.000419002	0.0848643	0.512143	0.000541257	0.000155511	4
2055	2036	C1	Gln	Q	118.658	-68.1737	164.834	10.8983	39.2082	-3.5	-1.031	7	0.00428454	0.0909772	0.2816	0.000858919	0.00043879	4
2056	2037	C1	Ile	I	-152.022	163.112	137.282	57.3019	64.6383	4.5	-1.043	7	0.00659872	0.0892439	0.242782	0.000838108	0.000460864	4
2057	2038	C1	Thr	T	158	122.148	157.639	53.2547	39.6998	-0.7	-0.566	6	0.000705188	0.0833385	0.299606	0.000711412	0.000433609	4
2058	2039	C1	Ala	A	-91.7016	-147.776	183.632	7.13647	18.5473	1.8	-1.063	6	0.00235481	0.0824379	0.28542	0.000731546	0.00030812	4
2059	2040	C1	Ser	S	-7.5794	-175.41	147.858	71.9107	53.4041	-0.8	-0.94	4	0.000364658	0.0762814	0.349678	0.00056421	7.52176e-05	3
2060	2041	C1	Gly	G	143.031	-177.313	143.16	22.5169	27.4511	-0.4	0.278	5	0.000404511	0.0767065	0.327483	0.00064688	0.000106235	4
2061	2042	C1	Gln	Q	-19.292	-87.6532	199.131	101.439	68.8945	-3.5	0.069	6	0.000856134	0.0765613	0.247502	0.000764547	8.43431e-05	4
2062	2043	C1	Tyr	Y	42.2041	36.4858	184.948	60.7775	63.8949	-1.3	0.311	7	0.000177935	0.0720648	0.228757	0.000890854	7.26586e-05	4
2063	2044	C1	Gly	G	65.9708	106.787	204.312	55.19	37.2167	-0.4	0.504	3	1.62982e-06	0.0719715	0.487457	0.000441754	3.42397e-05	3
2064	2045	C1	Gln	Q	-22.2719	55.9398	197.331	119.884	94.098	-3.5	1.083	4	2.21306e-05	0.072582	0.39502	0.000557442	4.57057e-05	3
2065	2046	C1	Trp	W	118.096	-65.7635	187.112	10.2234	35.7047	-0.9	-1.003	11	0.00739263	0.0773868	0.175598	0.0013292	0.000152245	4
2066	2047	C1	Ala	A	173.967	-165.716	162.274	5.14679	12.9577	1.8	0.2	8	0.00196583	0.0781479	0.238527	0.000961975	0.000144383	4
2067	2048	C1	Pro	P	96.204	-59.4801	122.169	13.2461	37.5598	-1.6	-0.95	6	0.00326204	0.0825654	0.242691	0.000734415	0.000185616	4
2068	2049	C1	Lys	K	0.799065	163.952	143.03	117.092	94.9963	-3.9	0.954	4	0.00192388	0.0789754	0.331814	0.000538718	7.16054e-05	4
2069	2050	C1	Leu	L	127.418	-136.69	190.115	15.9644	38.9171	3.8	-0.961	6	0.000921406	0.0781479	0.207536	0.000763769	9.71039e-05	4
2070	2051	C1	Ala	A	117.26	175.268	95.954	18.1783	36.9822	1.8	-1.154	4	0.00167308	0.0835838	0.337333	0.000509103	0.000221119	4
2071	2052	C1	Arg	R	84.1553	90.5785	140.119	53.0175	61.1119	-4.5	-1.163	8	0.00631396	0.0868914	0.218785	0.000942797	0.00041797	4
2072	2053	C1	Leu	L	-22.7306	76.0972	154.456	101.757	72.2442	3.8	-1.083	4	0.000806321	0.0803733	0.391419	0.000540325	0.000124205	4
2073	2054	C1	His	H	114.05	-39.3054	175.087	78.3059	74.4374	-3.2	0.117	5	0.00118158	0.080238	0.31625	0.000662511	9.92839e-05	4
2074	2055	C1	Tyr	Y	130.5	-112.364	198.183	175.547	114.985	-1.3	-0.307	4	0.000153665	0.0746227	0.409766	0.000565517	4.74907e-05	4
2075	2056	C1	Ser	S	95.8857	-170.852	169.462	40.0984	36.8566	-0.8	0.254	5	8.80636e-06	0.0722207	0.415664	0.000699551	3.6265e-05	4
2076	2057	C1	Gly	G	-99.8133	45.4599	175.915	60.6232	42.492	-0.4	-1.071	3	0	0.0721817	0.607917	0.000454457	2.61565e-05	3
2077	2058	C1	Ser	S	39.103	-143.759	194.272	51.7464	59.4014	-0.8	-0.306	5	3.35553e-05	0.0723695	0.422637	0.000684627	4.75964e-05	4
2078	2059	C1	Ile	I	41.1047	-135.758	190.929	96.824	79.4557	4.5	-0.227	5	6.26558e-05	0.0728314	0.295961	0.000676954	4.59591e-05	4
2079	2060	C1	Asn	N	54.725	-115.291	180.109	11.5841	26.8107	-3.5	-1.2	8	0.00426731	0.0777791	0.246985	0.00100585	0.000131789	4
2080	2061	C1	Ala	A	-177.535	166.193	176.756	0	0	1.8	-1.199	7	0.00049545	0.077938	0.223764	0.000814575	0.000218235	4
2081	2062	C1	Trp	W	162.547	-106.601	165.294	0.883087	11.567	-0.9	-1.165	11	0.0131174	0.0829553	0.148183	0.00122408	0.000335532	4
2082	2063	C1	Ser	S	167.264	-158.761	110.592	0	0	-0.8	-0.958	7	0.000306578	0.0768566	0.255413	0.00082181	0.000131759	4
2083	2064	C1	Thr	T	-142.492	-149.153	169.786	0	0	-0.7	-0.362	7	0.00119056	0.0768213	0.235527	0.00085842	0.000114395	4
2084	2065	C1	Lys	K	168.986	-167.013	168.29	58.2491	56.2934	-3.9	1.485	6	7.26627e-05	0.0715089	0.281979	0.000784318	5.24759e-05	4
2085	2066	C1	Glu	E	-50.1144	-14.0606	205.477	131.603	88.8769	-3.5	1.573	3	0.000106751	0.0749621	0.435957	0.000450917	2.71493e-05	3
2086	2067	C1	Pro	P	159.206	-45.241	190.969	72.6381	58.1382	-1.6	2.794	4	0.000537758	0.075792	0.368835	0.000589476	3.46178e-05	3
2087	2068	C1	Phe	F	61.6569	-71.7489	175.928	201.627	130.781	2.8	1.491	1	0	0.0755048	1	0.00024243	1.61472e-05	1
2088	2069	C1	Ser	S	176.222	-43.8255	194.557	4.51459	25.0017	-0.8	-0.213	5	0.005152	0.0816664	0.2	0.000765613	0.000133128	3
2089	2070	C1	Trp	W	137.679	178.159	169.614	66.527	56.7105	-0.9	-0.347	8	0.00876316	0.0885455	0.24568	0.0009212	0.00085721	4
2090	2071	C1	Ile	I	140.586	-123.202	140.751	4.04033	16.9753	4.5	-0.831	7	0.01467	0.088616	0.281833	0.000791883	0.000732531	4
2091	2072	C1	Lys	K	155.307	-125.909	176.029	51.0976	48.1526	-3.9	-1.102	7	0.00182396	0.0896334	0.259592	0.000787741	0.0010306	4
2092	2073	C1	Val	V	151.352	-132.002	159.514	0.158194	11.7723	4.2	-1.086	8	0.0150682	0.0965921	0.19237	0.000885159	0.00139227	4
2093	2074	C1	Asp	D	95.5838	-130.581	174.49	27.2456	35.1023	-3.5	-1.191	6	0.00395686	0.0970415	0.274552	0.000699779	0.00125717	4
2094	2075	C1	Leu	L	1.49969	-52.2083	174.441	9.91345	31.4464	3.8	-0.841	7	0.00741151	0.0980752	0.257646	0.000807473	0.00159089	4
2095	2076	C1	Leu	L	-11.8383	80.8152	160.771	106.838	84.881	3.8	0.044	5	0.000759262	0.091501	0.386036	0.00061702	0.000788709	4
2096	2077	C1	Ala	A	-178.175	-172.463	173.116	39.0937	30.6203	1.8	0.466	4	0.000597467	0.0940671	0.425292	0.000510991	0.000858732	4
2097	2078	C1	Pro	P	151.381	-85.625	139.291	41.1628	45.5113	-1.6	-0.093	6	0.00599266	0.100915	0.260652	0.000713619	0.0023433	4
2098	2079	C1	Met	M	163.14	-161.458	161.04	43.874	43.0662	1.9	-0.516	6	0.000940004	0.0990136	0.269494	0.000707102	0.00232668	4
2099	2080	C1	Ile	I	147.579	-92.2564	124.565	16.0137	26.0823	4.5	-0.441	8	0.00188007	0.102197	0.228676	0.000893421	0.00453801	4
2100	2081	C1	Ile	I	107.629	-128.449	135.165	0	0	4.5	-0.175	7	0.00206319	0.100648	0.229073	0.000779465	0.00419093	4
2101	2082	C1	His	H	-14.1975	-75.4554	182.498	0	0	-3.2	-1.035	9	0.0153044	0.107853	0.196551	0.000974197	0.00677252	4
2102	2083	C1	Gly	G	171.605	154.039	205.61	0	0	-0.4	-0.235	4	0.000342416	0.100203	0.320928	0.000493128	0.00225079	4
2103	2084	C1	Ile	I	170.718	-124.568	141.746	0	0	4.5	-0.838	6	0.000900013	0.0923173	0.267191	0.000699989	0.000675117	4
2104	2085	C1	Lys	K	160.094	-125.535	135.767	56.3655	55.9525	-3.9	-0.279	5	0.00282577	0.0923173	0.280803	0.00059472	0.000760242	4
2105	2086	C1	Thr	T	152.059	-151.363	168.761	0.259864	5.59417	-0.7	-1.075	8	0.00949972	0.0901844	0.186904	0.00090794	0.000616382	4
2106	2087	C1	Gln	Q	-154.962	-143.638	143.893	4.55637	25.2641	-3.5	-1.214	9	0.00266332	0.0853417	0.204938	0.00101011	0.000393561	4
2107	2088	C1	Gly	G	-179.794	-162.841	172.693	0	0	-0.4	-1.201	7	0.00354642	0.0791158	0.265733	0.000838058	0.000213162	4
2108	2089	C1	Ala	A	148.032	-149.448	190.698	5.70475	17.5474	1.8	-1.086	3	7.98954e-06	0.0734243	0.471662	0.000427681	5.3448e-05	3
2109	2090	C1	Arg	R	138.193	-105.967	196.041	143.688	106.1	-4.5	-0.268	4	0.000411536	0.0686234	0.29216	0.000634733	1.87911e-05	3
2110	2091	C1	Gln	Q	109.318	-103.86	175.516	76.2642	68.0927	-3.5	-0.283	5	0.00411783	0.072057	0.333333	0.000771504	3.56595e-05	3
2111	2092	C1	Lys	K	-127.292	52.9867	160.681	174.069	113.535	-3.9	0.961	3	1.28876e-05	0.0673154	0.468642	0.000532834	7.3451e-06	3
2112	2093	C1	Phe	F	-88.446	-59.8513	190.579	197.554	122.996	2.8	0.271	3	3.74345e-07	0.0672341	0.628642	0.00054537	6.10697e-06	3
2113	2094	C1	Ser	S	146.172	-43.2948	173.565	65.1021	53.15	-0.8	-0.046	3	1.28876e-05	0.0673154	0.468642	0.000532834	7.3451e-06	3
2114	2095	C1	Ser	S	155.192	-108.764	195.112	39.9896	43.0172	-0.8	-0.506	5	6.80727e-05	0.0713904	0.320278	0.000684798	3.5288e-05	3
2115	2096	C1	Leu	L	132.327	-128.666	200.035	6.29114	14.6764	3.8	0.413	9	0.00253153	0.0736146	0.203985	0.00110227	0.000104948	4
2116	2097	C1	Tyr	Y	-156.574	-150.866	170.848	42.8584	40.0312	-1.3	0.075	7	0.000944488	0.0767727	0.221368	0.000871006	9.89679e-05	4
2117	2098	C1	Ile	I	155.973	-146.76	145.501	0	0	4.5	-0.108	9	0.00398426	0.0829141	0.156596	0.00102922	0.000329702	4
2118	2099	C1	Ser	S	-25.4837	-121.419	169.635	36.7429	38.0301	-0.8	0.35	4	2.7615e-05	0.0863184	0.417587	0.000547891	0.000228045	4
2119	2100	C1	Gln	Q	127.998	-160.506	175.289	44.8428	49.5902	-3.5	0.556	5	0.0110586	0.0927857	0.335903	0.000644533	0.000612861	4
2120	2101	C1	Phe	F	162.318	-130.125	132.299	0	0	2.8	-0.423	9	0.0140265	0.0955961	0.202427	0.00100187	0.00169469	4
2121	2102	C1	Ile	I	142.239	-118.848	143.045	30.1378	43.6027	4.5	0.759	5	0.00162771	0.0954117	0.296088	0.000621723	0.00118936	4
2122	2103	C1	Ile	I	140.206	-108.841	130.952	0	0	4.5	-0.351	8	0.0238207	0.104501	0.184359	0.000890022	0.00408514	4
2123	2104	C1	Met	M	143.809	-127.279	158.3	41.5026	38.6935	1.9	-0.589	7	0.0120056	0.102228	0.203637	0.000818641	0.00299845	4
2124	2105	C1	Tyr	Y	175.53	-145.6	162.465	7.83446	22.8608	-1.3	-0.984	9	0.0574714	0.111028	0.190438	0.000991364	0.00944411	4
2125	2106	C1	Ser	S	-175.487	169.683	117.328	9.06476	17.4853	-0.8	-1.126	8	0.00255277	0.10233	0.267828	0.000895764	0.00323334	4
2126	2107	C1	Leu	L	45.4426	-125.672	130.634	94.5011	74.0035	3.8	-0.011	6	0.00105422	0.0975521	0.331003	0.000692862	0.00202573	4
2127	2108	C1	Asp	D	5.99923	166.312	163.434	58.1758	53.8731	-3.5	-0.999	6	0.000771229	0.0944063	0.366007	0.000738024	0.00143278	4
2128	2109	C1	Gly	G	-54.5938	75.2847	135.38	18.3927	23.026	-0.4	0.198	5	0.000445349	0.0935332	0.423449	0.000638886	0.00118213	4
2129	2110	C1	Lys	K	-49.9373	-37.3999	178.112	184.674	109.378	-3.9	0.668	3	0	0.0864245	0.63284	0.000434579	0.000453148	3
2130	2111	C1	Lys	K	156.045	-91.7203	197.59	134.124	84.3812	-3.9	0.793	5	0.000365903	0.0932458	0.431492	0.000641995	0.00112113	4
2131	2112	C1	Trp	W	126.921	-155.411	178.751	74.1536	75.4626	-0.9	-1.081	7	0.00837829	0.101037	0.241502	0.000809113	0.00294193	4
2132	2113	C1	Gln	Q	129.94	-115.694	164.831	81.4274	69.8448	-3.5	1.133	4	3.80981e-05	0.101098	0.348625	0.000501051	0.00335938	4
2133	2114	C1	Thr	T	71.579	-91.2577	181.259	66.5853	63.7144	-0.7	0.97	2	4.27275e-06	0.100831	0.5	0.000309173	0.00185706	2
2134	2115	C1	Tyr	Y	121.283	-27.5441	163.741	6.45237	19.2042	-1.3	-1.065	12	0.050184	0.111139	0.144299	0.00137634	0.0123124	4
2135	2116	C1	Arg	R	-127.28	-90.8898	184.649	52.8963	62.9801	-4.5	-0.358	8	0.00949227	0.10815	0.247702	0.0010578	0.0085272	3
2136	2117	C1	Gly	G	-153.366	156.907	118.502	10.1984	19.8772	-0.4	-0.869	5	0.00116207	0.108431	0.331806	0.000659816	0.00824053	3
2137	2118	C1	Asn	N	-68.6973	-72.1015	135.412	110.168	84.1439	-3.5	-0.718	3	0.000190293	0.10074	0.422346	0.000459587	0.00195208	3
2138	2119	C1	Ser	S	144.326	-51.8435	155.888	64.2376	47.8686	-0.8	-0.345	4	0.000360788	0.0989769	0.346137	0.000603479	0.00189795	3
2139	2120	C1	Thr	T	177.037	-46.3548	170.093	76.654	68.2621	-0.7	-0.105	4	0.00335446	0.0997683	0.361328	0.000635152	0.00167483	3
2140	2121	C1	Gly	G	155.25	114.068	151.51	29.868	26.1023	-0.4	1.464	4	0.00100463	0.0985094	0.454644	0.000639759	0.00152703	3
2141	2122	C1	Thr	T	1.68821	-81.2722	172.126	100.649	82.7781	-0.7	1.304	2	0	0.0905453	0.730903	0.00037077	0.00042347	2
2142	2123	C1	Leu	L	162.392	-168.692	173.53	46.7895	51.5432	3.8	0.76	6	0.00240235	0.0991018	0.297164	0.000865027	0.00196432	3
2143	2124	C1	Met	M	114.9	-96.9749	163.458	33.519	41.0462	1.9	-0.075	6	0.00147121	0.100785	0.302228	0.000802064	0.00349379	3
2144	2125	C1	Val	V	118.446	-91.0687	151.177	69.2507	62.5731	4.2	0.923	3	1.1032e-05	0.09249	0.487847	0.000450053	0.00103425	3
2145	2126	C1	Phe	F	-161.523	-96.5868	146.625	16.6431	35.2589	2.8	-0.987	8	0.0257655	0.10159	0.201058	0.000956296	0.00306893	4
2146	2127	C1	Phe	F	130.476	-141.588	173.967	131.449	91.394	2.8	1.507	6	0.00302032	0.0939678	0.316994	0.000756977	0.00072598	4
2147	2128	C1	Gly	G	-146.025	-80.9039	158.763	10.3444	15.6732	-0.4	-0.722	4	0.000943597	0.0883404	0.358073	0.000536782	0.00021809	4
2148	2129	C1	Asn	N	-132.645	-117.959	133.121	20.6162	27.9797	-3.5	-1.11	6	0.00235461	0.0845472	0.2562	0.000742666	0.000224041	4
2149	2130	C1	Val	V	55.5761	167.425	164.05	92.8634	58.1571	4.2	0.138	3	0.000444841	0.0781524	0.429847	0.000444354	4.35975e-05	3
2150	2131	C1	Asp	D	167.054	149.932	165.481	61.7045	47.7983	-3.5	-0.381	4	0.000276129	0.0734162	0.317744	0.000569895	3.64361e-05	3
2151	2132	C1	Ser	S	139.867	-75.2935	158.247	37.912	39.2198	-0.8	-0.397	6	0.00143603	0.078938	0.267513	0.000773213	0.000122549	4
2152	2133	C1	Ser	S	38.017	79.7326	177.223	64.3034	44.7731	-0.8	-0.105	5	0.00140968	0.0814919	0.351732	0.000634396	0.000144721	4
2153	2134	C1	Gly	G	-80.514	-65.4712	205.61	24.7551	22.3526	-0.4	1.802	4	0.000519932	0.0811205	0.395547	0.000536322	0.000103325	4
2154	2135	C1	Ile	I	35.1281	91.6377	126.366	88.7399	74.4421	4.5	-0.058	7	0.0075642	0.0878694	0.270815	0.00083547	0.000360569	4
2155	2136	C1	Lys	K	81.99	-60.2454	168.137	81.5438	63.4211	-3.9	-0.33	6	0.00145432	0.0911449	0.269626	0.000731556	0.000514343	4
2156	2137	C1	His	H	86.4726	-65.8199	159.016	84.4431	71.2748	-3.2	0.928	6	0.0109033	0.0953571	0.248787	0.000710562	0.000976387	4
2157	2138	C1	Asn	N	-168.981	-75.5047	147.47	19.2651	24.0481	-3.5	-1.199	7	0.00349106	0.0964805	0.213947	0.00081854	0.00134316	4
2158	2139	C1	Ile	I	99.0559	-171.253	133.92	86.3793	71.3231	4.5	2.884	6	0.00129867	0.0999102	0.238674	0.000701175	0.00341843	4
2159	2140	C1	Phe	F	144.394	-67.529	161.445	1.85017	6.92577	2.8	-0.643	10	0.0153439	0.108466	0.202242	0.00110705	0.00779622	4
2160	2141	C1	Asn	N	82.2021	161.882	163.576	52.2351	55.2725	-3.5	0.073	5	0.000864934	0.10535	0.314222	0.000618067	0.00562449	4
2161	2142	C1	Pro	P	101.597	-20.2039	118.491	15.9284	43.8591	-1.6	-1.169	6	0.00144745	0.106298	0.297701	0.000754614	0.00595568	4
2162	2143	C1	Pro	P	154.767	-74.2596	162.903	7.04865	28.8874	-1.6	-1.204	5	0.0155695	0.113656	0.311324	0.000607603	0.0131767	4
2163	2144	C1	Ile	I	168.973	-113.275	171.283	0.318191	5.65311	4.5	-0.276	7	0.00407713	0.107531	0.216137	0.0007961	0.00648995	4
2164	2145	C1	Ile	I	161.359	-142.945	147.204	56.6424	65.1288	4.5	-0.165	4	4.46308e-05	0.0989475	0.366847	0.000497591	0.00204889	4
2165	2146	C1	Ala	A	-165.252	151.66	152.246	2.01764	12.5948	1.8	-0.983	9	0.0102019	0.104829	0.229219	0.000990506	0.00353772	4
2166	2147	C1	Arg	R	-31.9691	-127.223	163.78	76.9115	54.5565	-4.5	-0.769	9	0.00294542	0.0985458	0.265636	0.00100245	0.00235703	4
2167	2148	C1	Tyr	Y	130.778	-106.694	172.982	37.3897	38.2682	-1.3	-0.393	11	0.0224466	0.10293	0.187497	0.00118461	0.00379725	4
2168	2149	C1	Ile	I	128.395	-129.397	124.104	0	0	4.5	-0.316	8	0.0045035	0.0975592	0.189234	0.000871117	0.00250267	4
2169	2150	C1	Arg	R	161.131	-114.551	145.26	28.3687	29.5838	-4.5	-1.079	9	0.0260743	0.0963551	0.20694	0.000977008	0.00211776	4
2170	2151	C1	Leu	L	129.403	-138.788	144.03	0	0	3.8	-0.259	7	0.00328096	0.0887102	0.241996	0.000780673	0.000956619	4
2171	2152	C1	His	H	89.294	-122.226	135.483	26.8152	38.7345	-3.2	-0.025	8	0.00380568	0.0939281	0.245833	0.000898546	0.00135501	4
2172	2153	C1	Pro	P	111.044	-44.638	164.951	15.9905	23.3399	-1.6	-1.169	6	0.00218868	0.0879273	0.29349	0.000701353	0.000650833	4
2173	2154	C1	Thr	T	-24.7464	-89.0174	146.61	52.347	45.7832	-0.7	0.413	6	0.000459154	0.0879273	0.309265	0.00072173	0.000706637	4
2174	2155	C1	His	H	142.85	-154.046	153.055	100.031	64.8928	-3.2	1.438	6	0.00977089	0.0862737	0.273622	0.000739347	0.000323219	4
2175	2156	C1	Tyr	Y	166.141	-153.862	179.053	67.27	74.6483	-1.3	0.909	8	0.00862748	0.0808258	0.209715	0.000962506	0.000136742	4
2176	2157	C1	Ser	S	101.193	-93.4327	143.885	25.8632	26.5233	-0.8	0.86	6	0.000531336	0.0750211	0.335151	0.000747432	6.78951e-05	4
2177	2158	C1	Ile	I	-44.1215	60.4668	174.35	121.653	95.2557	4.5	0.408	6	0.000629791	0.0750379	0.317252	0.000752116	6.2866e-05	4
2178	2159	C1	Arg	R	119.783	-152.642	178.339	42.8634	52.3105	-4.5	0.28	10	0.00154332	0.0761117	0.202953	0.00117714	0.000120958	4
2179	2160	C1	Ser	S	150.516	-53.9125	131.298	2.01442	10.7925	-0.8	-0.345	6	7.70024e-05	0.076064	0.284264	0.00072189	9.66327e-05	4
2180	2161	C1	Thr	T	166.439	168.472	143.75	0	0	-0.7	-0.848	7	0.00207377	0.0779471	0.221791	0.000802927	0.00019388	4
2181	2162	C1	Leu	L	174.926	177.181	152.868	0.284854	8.85171	3.8	-0.702	9	0.00654925	0.0841581	0.169767	0.000980893	0.000478937	4
2182	2163	C1	Arg	R	174.819	-136.706	153.006	17.5998	27.9265	-4.5	-1.214	11	0.00960464	0.0840574	0.162883	0.00123042	0.00045928	4
2183	2164	C1	Met	M	173.963	172.882	166.994	1.4107	14.9427	1.9	-0.685	10	0.0129498	0.0908472	0.179171	0.00109855	0.000848688	4
2184	2165	C1	Glu	E	29.8483	-158.546	171.64	23.0208	30.0277	-3.5	-1.154	8	0.00962021	0.0927921	0.217323	0.000913287	0.00101066	4
2185	2166	C1	Leu	L	138.67	-16.2285	146.117	0	0	3.8	-0.698	6	0.00394787	0.0936119	0.227589	0.000682645	0.00102123	4
2186	2167	C1	Met	M	150.458	-127.644	159.301	13.3954	19.62	1.9	0.26	9	0.0129341	0.100233	0.190306	0.000982283	0.00315134	4
2187	2168	C1	Gly	G	-157.255	-145.29	122.265	0.241646	2.77284	-0.4	-1.16	8	0.00468997	0.101598	0.237076	0.000867214	0.00420248	4
2188	2169	C1	Cys	C	-8.37183	-143.74	148.373	3.04808	13.4893	2.5	-1.195	6	0.0107618	0.108793	0.253471	0.000693878	0.00625898	4
2189	2170	C1	Asp	D	172.401	82.6388	128.416	20.7135	34.4575	-3.5	-0.985	6	0.00229052	0.101846	0.266473	0.000716245	0.00512379	4
2190	2171	C1	Leu	L	-105.46	-39.682	176.749	62.1588	78.5857	3.8	-0.131	5	0.00719144	0.107306	0.290499	0.000624743	0.00821374	4
2191	2172	C1	Asn	N	85.987	-68.0152	179.554	33.0781	58.1538	-3.5	-0.7	6	0.00312972	0.1089	0.276126	0.000728451	0.0139942	4
2192	2173	C2	Ser	S	74.0792	-8.5368	150.398	5.86124	19.4757	-0.8	-1.013	7	0.0386743	0.117146	0.201531	0.000810031	0.0264301	4
2193	2174	C2	Cys	C	-162.938	-136.755	205.61	10.3113	33.3674	2.5	-1.1	7	0.0294775	0.10898	0.22263	0.000833152	0.00691214	4
2194	2175	C2	Ser	S	77.7308	67.8941	201.117	29.0689	35.0505	-0.8	-0.983	4	0.000736677	0.10109	0.324905	0.000507723	0.00176563	4
2195	2176	C2	Met	M	152.993	-154.964	160.455	70.8159	61.7372	1.9	0.466	8	0.05748	0.103867	0.213384	0.000924604	0.00274093	4
2196	2177	C2	Pro	P	148.279	-54.555	174.223	54.5241	62.5836	-1.6	-0.942	4	0.0146063	0.0958639	0.356742	0.000495094	0.000650331	4
2197	2178	C2	Leu	L	105.102	-130.184	129.699	30.9356	38.919	3.8	-1.121	9	0.0457644	0.0985313	0.189942	0.000990767	0.00120418	4
2198	2179	C2	Gly	G	-125.644	48.3786	205.37	9.73101	15.8254	-0.4	-1.16	7	0.00174622	0.0905146	0.289175	0.000802015	0.0003883	4
2199	2180	C2	Met	M	-84.4072	47.1658	176.381	0.0136005	3.52488	1.9	-0.748	12	0.0293181	0.0918536	0.173696	0.00126505	0.000599063	4
2200	2181	C2	Glu	E	-52.154	-71.4191	171.48	78.2923	68.4566	-3.5	-0.644	7	0.000166988	0.0847404	0.289094	0.00078434	0.000279678	4
2201	2182	C2	Ser	S	-2.33067	-59.758	188.97	74.1657	57.4458	-0.8	1.045	5	1.36801e-05	0.0841899	0.379326	0.000611182	0.000194179	4
2202	2183	C2	Lys	K	15.2335	63.1409	143.304	172.353	105.238	-3.9	1.101	5	1.23076e-05	0.0844509	0.357838	0.0005895	0.000215426	4
2203	2184	C2	Ala	A	32.9406	-81.7803	150.85	71.6804	44.8902	1.8	2.885	3	1.17428e-06	0.0838726	0.481251	0.000411016	0.000118463	3
2204	2185	C2	Ile	I	104.644	-152.15	118.969	23.433	39.7278	4.5	-1.107	9	0.0140533	0.0913758	0.204456	0.00103184	0.000394206	4
2205	2186	C2	Ser	S	125.434	-39.041	180.413	53.9067	39.8637	-0.8	0.903	4	0.000346214	0.0856868	0.410448	0.000546949	9.45361e-05	3
2206	2187	C2	Asp	D	28.8664	-73.9906	198.6	82.5165	59.9523	-3.5	-0.316	4	0.00123473	0.0843709	0.371356	0.000519724	0.000106612	3
2207	2188	C2	Ala	A	-13.8503	-120.286	149.516	92.6837	59.5213	1.8	1.418	3	1.56332e-05	0.0822602	0.500319	0.000431095	6.40794e-05	3
2208	2189	C2	Gln	Q	-15.4567	-87.3311	154.294	28.2256	40.0268	-3.5	0.049	7	0.00399652	0.0890594	0.244629	0.000861716	0.000214518	4
2209	2190	C2	Ile	I	90.0114	-101.696	182.16	8.45694	14.6619	4.5	-0.717	8	0.0132313	0.0865646	0.206384	0.000921936	0.000219256	4
2210	2191	C2	Thr	T	167.226	-96.2871	184.399	56.722	48.1238	-0.7	-0.547	3	2.35262e-05	0.0825654	0.459727	0.000405624	6.7205e-05	3
2211	2192	C2	Ala	A	168.81	-179.387	194.18	22.2868	25.0983	1.8	-1.107	6	0.0021924	0.0821387	0.268165	0.000711568	8.64832e-05	4
2212	2193	C2	Ser	S	-129.679	-62.7271	138.775	30.888	29.0879	-0.8	-1.183	5	0.00112503	0.0767594	0.281737	0.000623772	3.82244e-05	4
2213	2194	C2	Ser	S	118.543	-43.573	161.153	23.1936	25.3642	-0.8	-1.144	5	0.00107325	0.0730986	0.305748	0.000631126	2.7839e-05	4
2214	2195	C2	Tyr	Y	56.2643	-129.789	191.826	122.166	100.955	-1.3	1.344	5	0.00280015	0.0747815	0.255969	0.000635614	2.8836e-05	4
2215	2196	C2	Phe	F	118.159	-28.9419	195.782	57.4583	61.546	2.8	0.288	8	0.00104892	0.0699576	0.214582	0.000985676	2.30524e-05	4
2216	2197	C2	Thr	T	145.74	-119.317	182.861	81.1646	67.5658	-0.7	0.57	4	0.000344006	0.0697529	0.385182	0.000553978	9.37596e-06	4
2217	2198	C2	Asn	N	-171.715	-141.387	177.686	80.6179	60.1449	-3.5	-0.025	6	0.000735242	0.0654572	0.344425	0.000835733	9.03273e-06	4
2218	2199	C2	Met	M	58.3828	-96.6095	193.278	182.046	105.006	1.9	1.186	2	0	0.061757	0.730903	0.000358513	1.89127e-06	2
2219	2200	C2	Phe	F	-63.0013	152.412	199.863	154.033	123.448	2.8	1.018	4	0.00078775	0.0656827	0.454861	0.000601611	6.56009e-06	3
2220	2201	C2	Ala	A	152.77	-69.7161	205.61	18.0326	24.6035	1.8	0.387	6	0.000736015	0.0698295	0.32132	0.000778409	1.72116e-05	4
2221	2202	C2	Thr	T	74.9545	-175.53	187.874	30.132	43.7774	-0.7	0.624	6	0.000711119	0.0697128	0.260409	0.000780171	1.63802e-05	4
2222	2203	C2	Trp	W	36.069	-83.8061	161.424	20.749	36.7128	-0.9	-1.164	9	0.0043441	0.0749874	0.17097	0.00102014	6.09285e-05	4
2223	2204	C2	Ser	S	128.338	-59.7856	201.147	33.1458	36.4895	-0.8	1.261	6	0.00208805	0.0748025	0.255789	0.000718776	4.77728e-05	4
2224	2205	C2	Pro	P	-29.6048	-34.1729	145.987	9.29705	19.9302	-1.6	-0.567	10	0.0130877	0.0806111	0.173022	0.00109438	0.000119317	4
2225	2206	C2	Ser	S	-17.27	-47.2343	205.61	34.7848	43.349	-0.8	-0.146	5	0.00255099	0.0788215	0.298261	0.000604395	8.12465e-05	4
2226	2207	C2	Lys	K	70.5469	-125.007	174.672	62.0587	64.4876	-3.9	0.345	9	0.00398897	0.0753258	0.194797	0.00101443	8.71608e-05	4
2227	2208	C2	Ala	A	51.0313	-141.48	121.632	0	0	1.8	-1.037	8	0.00517385	0.0795448	0.212736	0.000861309	0.000148211	4
2228	2209	C2	Arg	R	140.068	-122.608	167.835	18.7414	36.729	-4.5	-1.16	11	0.0166348	0.0850481	0.175787	0.00117795	0.000308985	4
2229	2210	C2	Leu	L	151.884	-32.0658	152.88	15.3646	24.7161	3.8	-0.872	8	0.00901102	0.0842484	0.213463	0.000907474	0.000188271	4
2230	2211	C2	His	H	-22.0615	46.4409	164.302	120.394	90.9084	-3.2	-0.795	3	7.91559e-06	0.0780428	0.451025	0.000405628	4.6817e-05	3
2231	2212	C2	Leu	L	158.404	-45.7518	97.695	37.2616	41.5202	3.8	0.826	8	0.00359249	0.0788169	0.215989	0.000919204	0.000123465	4
2232	2213	C2	Gln	Q	-161.113	-147.051	155.73	144.078	95.4176	-3.5	0.371	3	0.000331075	0.0731266	0.517554	0.00043822	2.49748e-05	3
2233	2214	C2	Gly	G	-162.269	111.755	190.453	51.2921	36.396	-0.4	-1.076	3	2.41452e-06	0.0688606	0.542485	0.000448907	1.44001e-05	3
2234	2215	C2	Arg	R	119.984	-81.3582	203.268	143.707	109.96	-4.5	0.374	5	0.00012548	0.0701635	0.320571	0.000655183	2.57057e-05	4
2235	2216	C2	Ser	S	56.2113	55.0341	143.557	14.9994	21.9195	-0.8	0.674	6	0.00195056	0.0702484	0.277689	0.000764451	2.59498e-05	4
2236	2217	C2	Asn	N	96.8359	-90.9868	180.11	14.989	24.8436	-3.5	-1.2	8	0.00172482	0.0739162	0.246344	0.000951422	6.80433e-05	4
2237	2218	C2	Ala	A	-170.665	145.369	184.19	0	0	1.8	-1.152	7	0.000423575	0.0754195	0.226022	0.000779121	7.88973e-05	4
2238	2219	C2	Trp	W	137.678	-124.389	175.044	0	0	-0.9	-1.164	11	0.010706	0.0780793	0.144296	0.0011976	9.28307e-05	4
2239	2220	C2	Arg	R	119.612	-144.278	178.476	38.7625	45.8387	-4.5	-0.798	6	0.0020192	0.0726452	0.239385	0.000716294	2.92576e-05	4
2240	2221	C2	Pro	P	170.276	-62.3692	160.447	0.100625	4.24634	-1.6	-1.034	7	0.00138137	0.0726372	0.248864	0.000860051	2.53206e-05	4
2241	2222	C2	Gln	Q	-57.767	-52.282	176.901	129.273	86.8717	-3.5	0.007	4	2.23267e-05	0.0682934	0.399937	0.000549178	1.00952e-05	4
2242	2223	C2	Val	V	130.247	-149.31	163.503	105.196	75.3942	4.2	0.62	4	6.577e-05	0.068262	0.304289	0.000566816	7.01915e-06	4
2243	2224	C2	Asn	N	91.2352	-47.2106	151.681	21.9937	34.4388	-3.5	-0.605	4	5.71495e-05	0.0677081	0.372449	0.000547265	6.69142e-06	4
2244	2225	C2	Asn	N	172.05	-101.66	145.908	42.4005	36.0679	-3.5	-0.567	5	0.000959844	0.0727283	0.233125	0.000688891	1.57631e-05	4
2245	2226	C2	Pro	P	18.0397	-90.5166	190.884	85.1073	60.5847	-1.6	0.102	2	3.75439e-05	0.0720764	0.5	0.000334169	7.14517e-06	2
2246	2227	C2	Lys	K	-87.759	-122.394	168.792	141.614	88.9196	-3.9	1.166	4	0.000631766	0.0767109	0.39446	0.000519634	3.40804e-05	4
2247	2228	C2	Glu	E	-176.212	45.018	170.344	20.7055	33.3584	-3.5	-0.868	8	0.00337002	0.0782486	0.222584	0.000933011	6.30518e-05	4
2248	2229	C2	Trp	W	146.41	-178.032	176.187	62.5913	53.3467	-0.9	-1.079	7	0.00417767	0.0826933	0.241667	0.000792342	0.000108936	4
2249	2230	C2	Leu	L	134.708	-119.763	191.875	0	0	3.8	-0.789	7	0.0101249	0.083401	0.221018	0.000778258	0.000130999	4
2250	2231	C2	Gln	Q	150.075	-112.497	185.284	15.3235	21.8908	-3.5	-1.109	9	0.0209038	0.0886219	0.215646	0.00100151	0.000248341	4
2251	2232	C2	Val	V	92.016	-135.861	156.854	0	0	4.2	-0.85	7	0.00588538	0.0898869	0.209191	0.000792514	0.000364165	4
2252	2233	C2	Asp	D	59.3599	-62.548	205.61	32.0899	32.9049	-3.5	-0.938	4	4.207e-05	0.0882761	0.372876	0.000521963	0.000247415	4
2253	2234	C2	Phe	F	-32.2996	-29.2702	156.879	21.0994	39.659	2.8	-0.421	9	0.0145236	0.0961677	0.20022	0.00103157	0.000849248	4
2254	2235	C2	Gln	Q	-92.1852	81.8473	182.094	99.927	77.8579	-3.5	1.002	5	0.00446987	0.0925862	0.346894	0.000638307	0.000384964	4
2255	2236	C2	Lys	K	138.142	-74.2607	184.669	102.909	89.2853	-3.9	1.259	6	0.00135392	0.0965293	0.308716	0.0007781	0.000717719	4
2256	2237	C2	Thr	T	174.424	-55.8234	179.463	21.0604	33.1264	-0.7	0.281	5	0.000977121	0.0975164	0.298366	0.000641356	0.000798232	4
2257	2238	C2	Met	M	168.309	-166.891	156.351	21.0858	38.5071	1.9	-0.24	9	0.013783	0.100892	0.202613	0.0010581	0.00176593	4
2258	2239	C2	Lys	K	113.535	-108.908	169.38	35.4166	80.8958	-3.9	-0.851	5	0.0219247	0.106163	0.312187	0.000624832	0.00392948	4
2259	2240	C2	Val	V	121.065	-100.404	140.863	0	0	4.2	-0.898	9	0.0167141	0.0973245	0.191242	0.00101191	0.000886059	4
2260	2241	C2	Thr	T	0.417884	-92.0801	196.553	47.9291	60.3157	-0.7	-1.114	6	0.02327	0.102307	0.261604	0.000716324	0.00155453	4
2261	2242	C2	Gly	G	175.33	150.959	161.343	0.837528	6.27877	-0.4	-0.783	6	0.00768124	0.0956167	0.302689	0.00072466	0.000556673	4
2262	2243	C2	Val	V	142.664	-136.917	137.264	0	0	4.2	-0.611	6	0.00603673	0.0881595	0.289964	0.000717921	0.0002036	4
2263	2244	C2	Thr	T	138.9	-108.832	130.434	20.9685	28.4156	-0.7	0.364	5	0.00373143	0.085544	0.343837	0.000623445	0.000125322	4
2264	2245	C2	Thr	T	168.117	-124.594	129.11	0	0	-0.7	-1.093	6	0.00329515	0.0800312	0.245292	0.000734905	6.11274e-05	4
2265	2246	C2	Gln	Q	-132.788	-151.999	131.958	7.42759	17.5698	-3.5	-1.19	9	0.00357522	0.0787657	0.198453	0.00105107	7.42526e-05	4
2266	2247	C2	Gly	G	131.202	153.561	89.335	0	0	-0.4	-1.161	6	0.000727675	0.0734404	0.211375	0.000723585	2.82852e-05	4
2267	2248	C2	Val	V	-172.208	-69.6639	136.45	6.56324	14.9218	4.2	-0.737	9	0.00540918	0.0739899	0.216658	0.001033	4.78457e-05	4
2268	2249	C2	Lys	K	71.4387	-153.249	166.252	70.6866	75.022	-3.9	-0.088	6	0.00445319	0.0737691	0.300087	0.000740063	3.14337e-05	4
2269	2250	C2	Ser	S	150.952	-90.3544	158.66	27.8465	42.6243	-0.8	-0.507	6	0.00235698	0.0689958	0.335749	0.000792863	1.63446e-05	4
2270	2251	C2	Leu	L	102.268	18.5418	144.69	141.726	96.4439	3.8	1.399	3	0.000272449	0.0645551	0.628642	0.000513398	3.10438e-06	2
2271	2252	C2	Leu	L	45.1608	22.0886	205.61	189.491	107.711	3.8	0.854	2	0	0.0617512	0.804444	0.000383536	1.33637e-06	2
2272	2253	C2	Thr	T	90.2425	-178.148	164.664	70.6205	61.3953	-0.7	0.076	5	0.00128088	0.0658089	0.414369	0.000739987	7.91347e-06	3
2273	2254	C2	Ser	S	173.352	-83.3322	147.827	38.7763	39.5012	-0.8	0.171	7	0.0011459	0.0690244	0.294374	0.000871818	1.90954e-05	4
2274	2255	C2	Met	M	132.682	-165.365	182.71	1.28327	13.8032	1.9	-0.833	10	0.00263729	0.0704003	0.2016	0.00118894	2.53628e-05	4
2275	2256	C2	Tyr	Y	-144.987	-113.975	147.076	49.3061	41.7704	-1.3	-0.331	6	0.00102592	0.0714477	0.269483	0.00076894	1.3083e-05	4
2276	2257	C2	Val	V	113.82	-157.314	124.099	0	0	4.2	-1.147	8	0.00175715	0.0738181	0.181045	0.000965467	2.26846e-05	4
2277	2258	C2	Lys	K	-74.5038	-82.041	176.113	72.26	61.765	-3.9	0.112	5	0.000264355	0.0714171	0.304769	0.000685325	1.13871e-05	3
2278	2259	C2	Glu	E	158.855	-93.1536	178.74	52.952	34.2681	-3.5	-0.612	8	0.00192485	0.0748276	0.248816	0.000989027	3.73031e-05	4
2279	2260	C2	Phe	F	170.563	177.633	194.435	0.0596864	5.8726	2.8	-0.749	8	0.00409136	0.0804605	0.228681	0.000917726	7.75477e-05	4
2280	2261	C2	Leu	L	165.838	-128.351	162.969	27.7345	37.0967	3.8	0.463	8	0.00089832	0.0794217	0.226263	0.00092965	9.16905e-05	4
2281	2262	C2	Ile	I	147.194	-130.95	188.263	0	0	4.5	-0.385	9	0.00664805	0.0849831	0.189526	0.000994923	0.000195155	4
2282	2263	C2	Ser	S	-118.976	-98.4827	175.195	4.11629	14.2483	-0.8	-0.392	8	0.0152413	0.0877193	0.225117	0.000915852	0.000240718	4
2283	2264	C2	Ser	S	141.239	139.141	199.9	5.96736	17.4129	-0.8	0.017	8	0.00405207	0.088781	0.223424	0.000930673	0.000423434	4
2284	2265	C2	Ser	S	165.109	-160.13	187.083	5.34939	12.2554	-0.8	-1.105	7	0.00226375	0.0884868	0.268733	0.000899161	0.000343576	4
2285	2266	C2	Gln	Q	28.4559	-116.395	171.784	95.6559	87.8017	-3.5	0.53	4	0.00217489	0.0922025	0.363349	0.000551378	0.000332449	3
2286	2267	C2	Asp	D	170.397	149.489	195.82	50.0361	41.7846	-3.5	0.081	5	0.0028552	0.0856098	0.339706	0.000761561	0.000160155	3
2287	2268	C2	Gly	G	53.7141	-81.9836	205.61	36.4964	35.7123	-0.4	-0.526	2	0	0.0788727	0.804444	0.000396886	2.30872e-05	2
2288	2269	C2	His	H	-23.7449	-146.85	197.41	162.381	95.5186	-3.2	1.262	3	9.85243e-06	0.0790315	0.521111	0.000547572	3.01904e-05	2
2289	2270	C2	Gln	Q	136.603	-128.881	182.104	118.14	87.0165	-3.5	0.774	3	0.000147726	0.0817314	0.40747	0.000484073	6.56666e-05	2
2290	2271	C2	Trp	W	150.161	-132.678	180.254	76.5552	78.7862	-0.9	-1.082	6	0.000302697	0.0824328	0.299261	0.000758604	0.000167631	4
2291	2272	C2	Thr	T	100.468	-134.93	204.601	83.3349	67.3566	-0.7	0.49	4	0.0002851	0.0821842	0.413954	0.000523418	0.0001102	4
2292	2273	C2	Leu	L	153.439	-50.0771	201.138	56.999	61.6033	3.8	1.451	6	0.00142825	0.0812587	0.252803	0.000758683	7.67744e-05	4
2293	2274	C2	Phe	F	90.1245	-97.3463	183.463	16.2139	35.2433	2.8	-0.288	7	0.00446608	0.084499	0.222265	0.000870226	0.000121202	4
2294	2275	C2	Phe	F	159.012	-77.0503	188.211	111.461	86.8707	2.8	0.512	6	0.000438386	0.07802	0.368179	0.000831961	3.80527e-05	4
2295	2276	C2	Gln	Q	127.156	-154.462	203.417	56.0566	63.7871	-3.5	-0.096	7	0.00526834	0.0808699	0.25144	0.00102723	5.47317e-05	4
2296	2277	C2	Asn	N	-17.8965	61.9294	205.15	160.216	90.7776	-3.5	1.25	1	0	0.0748235	1	0.00023701	6.63846e-06	1
2297	2278	C2	Gly	G	-141.602	-172.362	148.78	42.833	35.9883	-0.4	0.778	3	0	0.0748612	0.629094	0.000483979	1.32719e-05	3
2298	2279	C2	Lys	K	-169.03	-63.1415	178.816	157.401	99.732	-3.9	1.193	4	1.01094e-05	0.0751562	0.508474	0.000607564	1.66374e-05	3
2299	2280	C2	Val	V	154.015	-30.4857	175.92	61.2112	53.7693	4.2	0.52	5	0.000194068	0.076203	0.326794	0.000679797	3.1113e-05	4
2300	2281	C2	Lys	K	104.728	-118.852	204.442	78.3327	63.3125	-3.9	-0.573	5	0.000548228	0.0770474	0.2871	0.000672341	3.33603e-05	4
2301	2282	C2	Val	V	108.168	-66.5543	205.456	64.9939	62.7208	4.2	0.063	4	0.000599875	0.0745394	0.400851	0.0005617	1.90805e-05	3
2302	2283	C2	Phe	F	121.756	-78.6747	154.457	11.6061	20.0872	2.8	-1.2	8	0.00559234	0.0802477	0.215773	0.000956502	7.8428e-05	4
2303	2284	C2	Gln	Q	127.412	-97.4426	168.39	76.0522	65.8334	-3.5	1.547	3	1.48963e-05	0.0697529	0.514861	0.000453226	8.21997e-06	3
2304	2285	C2	Gly	G	178.338	-159.596	174.675	6.53769	19.1698	-0.4	-1.044	3	0.000816991	0.0753726	0.411736	0.000448605	9.87261e-06	3
2305	2286	C2	Asn	N	121.278	42.2789	147.843	6.45762	25.7548	-3.5	-1.218	8	0.00671835	0.0760554	0.231244	0.00100281	2.9156e-05	4
2306	2287	C2	Gln	Q	1.69462	-124.474	155.237	135.304	104.507	-3.5	0.636	3	0	0.070751	0.568287	0.000438718	6.57098e-06	3
2307	2288	C2	Asp	D	-163.343	-162.584	178.328	50.9403	52.1728	-3.5	-0.222	6	0.00056538	0.0708185	0.330304	0.000783251	1.19363e-05	4
2308	2289	C2	Ser	S	-21.8747	-133	141.87	8.19197	22.6021	-0.8	0.334	7	0.000115903	0.0695675	0.280998	0.000860688	2.03575e-05	4
2309	2290	C2	Phe	F	21.0949	-75.9904	193.517	166.728	107.161	2.8	0.996	4	7.45553e-06	0.0694336	0.448459	0.000543726	1.00567e-05	4
2310	2291	C2	Thr	T	166.441	-159.491	166.076	64.6611	59.7575	-0.7	0.211	5	0.000618614	0.0730946	0.338357	0.00065374	1.91866e-05	4
2311	2292	C2	Pro	P	157.818	-110.034	155.186	37.0981	61.3173	-1.6	-0.245	4	0.000955801	0.0784371	0.370548	0.00052321	4.15831e-05	4
2312	2293	C2	Val	V	155.328	-140.617	157.709	44.2779	52.6184	4.2	-0.079	5	0.00867898	0.0810909	0.30645	0.000666324	4.08529e-05	4
2313	2294	C2	Val	V	146.125	-135.859	155.197	45.819	63.5712	4.2	0.422	5	0.0198604	0.0874779	0.305156	0.000648813	0.000111339	4
2314	2295	C2	Asn	N	137.509	-105.329	144.744	14.4558	31.412	-3.5	-0.67	5	0.00755621	0.0856593	0.253294	0.000644499	7.12701e-05	4
2315	2296	C2	Ser	S	-119.598	-59.0968	163.127	85.1525	60.5172	-0.8	0.593	3	0.00235431	0.0891367	0.402971	0.000427352	0.000116681	3
2316	2297	C2	Leu	L	58.0871	141.03	159.427	7.14695	27.697	3.8	-0.566	8	0.00964565	0.0904655	0.238072	0.000968012	0.000334045	4
2317	2298	C2	Asp	D	-47.4411	-26.8925	205.564	111.88	78.526	-3.5	0.017	3	0	0.0862403	0.568287	0.000430065	0.000131141	3
2318	2299	C2	Pro	P	92.2136	-112.451	185.509	40.8965	47.5552	-1.6	-0.433	6	0.00672781	0.0868801	0.311275	0.000772444	0.000222079	4
2319	2300	C2	Pro	P	113.436	-45.0358	175.461	37.0415	66.6876	-1.6	-1.13	6	0.00574556	0.0936842	0.328553	0.000744765	0.000525088	4
2320	2301	C2	Leu	L	172.312	-71.5512	196.514	20.3163	32.6556	3.8	-0.788	7	0.0195218	0.0946406	0.221382	0.000819844	0.000664755	4
2321	2302	C2	Leu	L	91.8955	-169.011	177.462	37.5722	63.7162	3.8	-0.452	6	0.024529	0.099168	0.233544	0.000728721	0.00209108	4
2322	2303	C2	Thr	T	156.667	-145.543	137.589	9.03142	14.375	-0.7	-0.608	10	0.00905789	0.0962995	0.19593	0.00114862	0.0010922	4
2323	2304	C2	Arg	R	2.21289	-76.6931	205.61	60.4432	55.2435	-4.5	-0.734	8	0.0508868	0.099612	0.226299	0.00096772	0.00114499	4
2324	2305	C2	Tyr	Y	136.859	-146.305	186.622	39.6805	36.738	-1.3	-0.243	9	0.0271816	0.0935595	0.188421	0.00104943	0.000591115	4
2325	2306	C2	Leu	L	129.282	-138.787	153.047	0	0	3.8	-0.425	6	0.00719784	0.0905637	0.209317	0.000684085	0.000280863	4
2326	2307	C2	Arg	R	159.309	-115.407	193.111	49.1562	39.261	-4.5	-1.106	9	0.00322476	0.0859461	0.209624	0.000980163	0.000198459	4
2327	2308	C2	Ile	I	138.333	-148.495	169.267	0	0	4.5	-0.703	7	0.000740406	0.080816	0.255136	0.00077824	0.000115349	4
2328	2309	C2	His	H	130.326	-130.304	192.201	18.1458	36.2062	-3.2	-0.317	11	0.0153459	0.0826881	0.189831	0.00119614	0.000148227	4
2329	2310	C2	Pro	P	171.666	-87.5776	166.236	0	0	-1.6	-1.204	8	0.00433438	0.0777112	0.215608	0.000928805	5.39387e-05	4
2330	2311	C2	Gln	Q	-63.5398	-138.92	176.917	52.4792	63.0995	-3.5	0.666	7	0.00566335	0.0774901	0.230786	0.000862914	4.31462e-05	4
2331	2312	C2	Ser	S	92.735	-93.5587	156.75	32.4531	27.386	-0.8	0.434	5	0.000123456	0.0723146	0.335358	0.000646271	1.5802e-05	4
2332	2313	C2	Trp	W	-149.508	-73.8172	141.384	92.261	80.3591	-0.9	-1.164	7	0.00188343	0.0723891	0.258184	0.000865061	1.5761e-05	4
2333	2314	C2	Val	V	114.24	-171.559	141.661	35.8946	41.4177	4.2	0.849	5	0.000386043	0.0689317	0.32078	0.000645667	9.23108e-06	4
2334	2315	C2	His	H	-55.7559	63.8476	161.833	135.1	100.928	-3.2	0.623	4	1.56635e-05	0.0665603	0.415753	0.000533871	8.17657e-06	4
2335	2316	C2	Gln	Q	-154.947	-146.808	185.801	60.7997	49.1557	-3.5	-0.085	7	0.000486718	0.0689922	0.283113	0.000863949	1.37235e-05	4
2336	2317	C2	Ile	I	70.0335	-136.666	205.392	0	0	4.5	-0.995	7	0.00150835	0.072511	0.219798	0.000861333	1.86646e-05	4
2337	2318	C2	Ala	A	153.235	-92.4228	144.128	0	0	1.8	-0.967	5	0.00129197	0.0733154	0.23983	0.000605994	2.9234e-05	4
2338	2319	C2	Leu	L	135.788	-159.427	162.775	0	0	3.8	-0.806	6	0.00105828	0.0760944	0.233006	0.00070571	5.22994e-05	4
2339	2320	C2	Arg	R	150.362	-130.325	148.696	8.95685	20.7507	-4.5	-1.213	10	0.0154132	0.0794596	0.162948	0.0010822	0.00014546	4
2340	2321	C2	Met	M	-178.206	-173.273	153.149	0	0	1.9	0.665	9	0.0164929	0.0856868	0.181151	0.000978141	0.000265828	4
2341	2322	C2	Glu	E	164.521	-161.583	165.089	7.68777	16.7528	-3.5	-1.185	9	0.0178488	0.0912509	0.196986	0.000990116	0.000411617	4
2342	2323	C2	Val	V	-144.571	-105.033	127.189	0.118867	4.89852	4.2	-0.088	8	0.0108091	0.0938357	0.187668	0.000883824	0.000693233	4
2343	2324	C2	Leu	L	119.955	-171.238	171.58	31.5683	41.0351	3.8	-0.737	7	0.00213321	0.0968444	0.27116	0.000802909	0.00100501	4
2344	2325	C2	Gly	G	178.901	-167.778	162.19	2.04441	5.12909	-0.4	-1.2	7	0.0106521	0.101846	0.226116	0.000817468	0.00169103	4
2345	2326	C2	Cys	C	123.717	-149.646	171.875	19.1447	31.5593	2.5	-1.195	5	0.00404273	0.104077	0.333425	0.000648118	0.00186082	4
2346	2327	C2	Glu	E	157.198	-32.9228	179.251	126.783	99.0973	-3.5	-0.108	3	0.00293076	0.10352	0.408285	0.000456202	0.00104318	3
2347	2328	C2	Ala	A	143.87	-176.562	189.43	32.7843	41.82	1.8	-0.573	3	0.00369871	0.109597	0.422346	0.000472291	0.0049739	3
2348	2329	C2	Gln	Q	141.668	-14.2712	187.004	55.8593	74.928	-3.5	-1.034	5	0.010858	0.109904	0.280756	0.000702463	0.00826771	4
2349	2330	C2	Asp	D	-150.207	-138.74	205.61	31.5861	42.4538	-3.5	-0.499	5	0.0035834	0.103145	0.374844	0.000696857	0.00186028	4
2350	2331	C2	Leu	L	26.5267	39.6997	182.255	155.78	95.2068	3.8	1.6	3	9.55017e-05	0.0969358	0.527531	0.000457304	0.000879613	3

## Sheet: Amino Acid distances
	ala	cys	asp	glu	phe	gly	his	ile	lys	leu	met	asn	pro	gln	arg	ser	thr	val	trp	tyr
ala	0	1.5	1.57	1.51	1.52	1.59	1.51	1.52	1.52	1.46	1.48	1.51	1.49	1.47	1.6	1.38	1.49	1.44	1.55	1.59
cys	1.5	0	1.6	1.54	1.48	1.68	1.51	1.46	1.61	1.49	1.48	1.59	1.34	1.5	1.61	1.53	1.54	1.42	1.57	1.56
asp	1.57	1.6	0	1.48	1.65	1.61	1.55	1.62	1.59	1.67	1.65	1.51	1.46	1.53	1.63	1.52	1.58	1.6	1.72	1.62
glu	1.51	1.54	1.48	0	1.62	1.63	1.53	1.6	1.58	1.63	1.58	1.5	1.51	1.47	1.61	1.56	1.58	1.57	1.7	1.63
phe	1.52	1.48	1.65	1.62	0	1.63	1.48	1.39	1.61	1.45	1.48	1.56	1.6	1.54	1.61	1.58	1.52	1.42	1.53	1.49
gly	1.59	1.68	1.61	1.63	1.63	0	1.58	1.6	1.57	1.65	1.68	1.53	1.47	1.57	1.59	1.54	1.62	1.57	1.77	1.59
his	1.51	1.51	1.55	1.53	1.48	1.58	0	1.49	1.51	1.52	1.46	1.48	1.44	1.46	1.52	1.51	1.54	1.47	1.62	1.5
ile	1.52	1.46	1.62	1.6	1.39	1.6	1.49	0	1.58	1.42	1.42	1.5	1.58	1.51	1.57	1.57	1.53	1.14	1.55	1.45
lys	1.52	1.61	1.59	1.58	1.61	1.57	1.51	1.58	0	1.59	1.61	1.48	1.54	1.45	1.49	1.44	1.49	1.55	1.65	1.56
leu	1.46	1.49	1.67	1.63	1.45	1.65	1.52	1.42	1.59	0	1.5	1.58	1.64	1.56	1.62	1.47	1.52	1.43	1.53	1.54
met	1.48	1.48	1.65	1.58	1.48	1.68	1.46	1.42	1.61	1.5	0	1.62	1.55	1.52	1.65	1.6	1.6	1.48	1.57	1.57
asn	1.51	1.59	1.51	1.5	1.56	1.53	1.48	1.5	1.48	1.58	1.62	0	1.4	1.45	1.52	1.35	1.49	1.56	1.62	1.54
pro	1.49	1.34	1.46	1.51	1.6	1.47	1.44	1.58	1.54	1.64	1.55	1.4	0	1.45	1.57	1.38	1.46	1.55	1.65	1.58
gln	1.47	1.5	1.53	1.47	1.54	1.57	1.46	1.51	1.45	1.56	1.52	1.45	1.45	0	1.52	1.43	1.44	1.49	1.59	1.53
arg	1.6	1.61	1.63	1.61	1.61	1.59	1.52	1.57	1.49	1.62	1.65	1.52	1.57	1.52	0	1.53	1.56	1.51	1.73	1.55
ser	1.38	1.53	1.52	1.56	1.58	1.54	1.51	1.57	1.44	1.47	1.6	1.35	1.38	1.43	1.53	0	1.21	1.49	1.55	1.5
thr	1.49	1.54	1.58	1.58	1.52	1.62	1.54	1.53	1.49	1.52	1.6	1.49	1.46	1.44	1.56	1.21	0	1.43	1.53	1.56
val	1.44	1.42	1.6	1.57	1.42	1.57	1.47	1.14	1.55	1.43	1.48	1.56	1.55	1.49	1.51	1.49	1.43	0	1.59	1.4
trp	1.55	1.57	1.72	1.7	1.53	1.77	1.62	1.55	1.65	1.53	1.57	1.62	1.65	1.59	1.73	1.55	1.53	1.59	0	1.59
tyr	1.59	1.56	1.62	1.63	1.49	1.59	1.5	1.45	1.56	1.54	1.57	1.54	1.58	1.53	1.55	1.5	1.56	1.4	1.59	0
