# Supplementary material for: Prediction of hemophilia A severity using a small-input machine-learning framework
Source: NPJ Syst Biol Appl. 2021 May 25;7:22. doi: 10.1038/s41540-021-00183-9 (PMC8149871; doi:10.1038/s41540-021-00183-9)
Supplement: Supplementary file 3 — Supplementary Data 2 [file 41540_2021_183_MOESM3_ESM.xlsx]

## Sheet: Definitions
*** Sheets ***
Sheet	Contents
Predictions and clinical reports	This table contains mutations from the the EAHAD databases, and the severity score outputted by the Hema-Class framework. For all the details regarding the mutations listed here (e.g., codon sequences), please visit the EAHAD FVIII database.
Predictions	This sheet contains the predictions for all possible mutations outputted by the Hema-Class framework. Please keep in mind that the accuracy that we obtained with the training data available at present (February 2020) was 62%.
*** Variables ***
AA_HGVS	This is the position of the amino acid considering the FULL protein.
AA_Legacy	This is the position considering only the MATURE form of the protein.
Domain	This is the protein domain in which the mutation was observed.
Protein_Change	This is the reported mutation, in the format “wild-type amino acid” “mature AA position” “new amino acid”.
Calculated_Severity	This sheet has the severity calculated according to the reported FVIII:C activity levels. The values were “severe” (FVIII:C < 1), “moderate” (<= 1 FVIII:C < 5), and “mild” (FVIII:C > 5).
Severity Score	The severity score outputted by the Hema-Class framework (an ensemble of Naive Bayes and Decision Tree classifiers).
		Match between the predictions and the clinical reports.
		Cutoffs →	<=.32	>0.67
			Correct	Incorrect	Accuracy
		Mild/Moderate	108	79	57.754
		Severe	80	42	65.5738
					61.6639

## Sheet: Predictions
AA_HGVS	AA_Legacy	AA	domain	Ala	Cys	Asp	Glu	Phe	Gly	His	Ile	Lys	Leu	Met	Asn	Pro	Gln	Arg	Ser	Val	Trp	Tyr	Thr
21	2	Thr	A1	0.0998211	0.130742	0.139125	0.139359	0.120428	0.136507	0.131358	0.126164	0.100152	0.122781	0.139037	0.100592	0.0858974	0.0691134	0.135308	0.0191829	0.0639387	0.123282	0.136148
22	3	Arg	A1	0.536424	0.53554	0.532035	0.535519	0.535132	0.536887	0.524765	0.536005	0.5145	0.533865	0.526523	0.525298	0.53625	0.524852		0.529119	0.521919	0.498698	0.532113	0.534225
23	4	Arg	A1	0.0190235	0.019023	0.0190209	0.0190229	0.0190227	0.0190238	0.0190167	0.0190232	0.0190109	0.019022	0.0190177	0.019017	0.0190234	0.0190167		0.0190192	0.019015	0.0190026	0.0190209	0.0190222
24	5	Tyr	A1	0.0691691	0.0672413	0.0675594	0.0664327	0.0517036	0.0691872	0.0541834	0.0404536	0.0679571	0.0647142	0.0683941	0.0645098	0.0689383	0.0625438	0.0655669	0.0550375	0.0300327	0.0691403		0.0675473
25	6	Tyr	A1	0.0782814	0.076048	0.0764168	0.0751101	0.0579189	0.0783024	0.0608277	0.044649	0.0768777	0.0731149	0.077384	0.0728774	0.0780142	0.0705911	0.0741053	0.0618281	0.0322479	0.078248		0.0764027
26	7	Leu	A1	0.70756	0.841024	0.850928	0.867356	0.691251	0.858502	0.858267	0.649963	0.870965		0.849144	0.870835	0.863224	0.868811		0.719189	0.665205	0.861967	0.864807	0.859095
27	8	Gly	A1	0.882003	0.844265	0.880002	0.87524	0.87353		0.881476	0.881699	0.880339	0.862916	0.847587	0.866143	0.310964	0.880698	0.881883	0.872337	0.880259	0.701975	0.88201	0.879022
28	9	Ala	A1		0.484474	0.489225	0.48617	0.487134	0.489386	0.48591	0.487214		0.518992	0.523742	0.485609	0.483512	0.521533	0.489292	0.474748	0.513637	0.488559	0.489382	0.524428
29	10	Val	A1	0.323957	0.284644	0.867441	0.865987	0.286874		0.361548	0.071542	0.859798	0.300619	0.376898	0.864578	0.859432	0.386482	0.839832	0.385852		0.868162	0.252061	0.303956
30	11	Glu	A1	0.0553253	0.0610508	0.046095		0.0641382	0.0625728	0.0583888	0.0653462	0.0654474	0.0630562	0.0654922	0.0528603	0.0542531	0.0443747	0.0645794	0.063627	0.0646344	0.0454255	0.0630178	0.0655356
31	12	Leu	A1	0.0787618	0.0991278	0.108454	0.128257	0.07054	0.116799	0.116523	0.0555087	0.133573		0.106653	0.133373		0.13035	0.129043	0.0858111	0.0603049	0.12104	0.124743	0.117505
32	13	Ser	A1	0.0564929	0.184066	0.174604	0.196614	0.201785	0.190144	0.166318	0.199631	0.101308	0.134278	0.201771	0.038885	0.0549864	0.0917929	0.186547		0.148707	0.192952	0.162422	0.0193431
33	14	Trp	A1	0.362709	0.368818	0.279862	0.303872	0.355809	0.186944	0.364387	0.362755	0.353752	0.355484	0.367662	0.365824	0.352038	0.370211	0.272049	0.362432	0.370163		0.370125	0.351548
34	15	Asp	A1	0.347187	0.348445		0.287875	0.327907	0.346412	0.341183	0.343185	0.348912	0.314669	0.330737	0.3163	0.267513	0.332704	0.339328	0.321548		0.268487	0.344754	0.348513
35	16	Tyr	A1	0.405495	0.40212	0.402691	0.400641	0.364602	0.405526	0.372201	0.316534	0.403398	0.397362	0.404163	0.396959	0.405102	0.392938	0.399012	0.374641	0.232453	0.405446		0.40267
36	17	Met	A1	0.126275	0.124604	0.161506	0.178218	0.127394	0.143029	0.111807	0.0755893	0.176114	0.144409		0.174014	0.169123	0.157901	0.159098	0.178185	0.123173	0.175616	0.176566	0.177947
37	18	Gln	A1	0.0190128	0.0190227	0.01903	0.019013	0.0190323	0.0190359	0.0190106	0.019025	0.0190082	0.0190348	0.0190278	0.0190083	0.0190063		0.019027	0.0190019	0.0190174	0.0190366	0.0190295	0.0190046
38	19	Ser	A1	0.0152105	0.0800786	0.0744061	0.0878608	0.0911574	0.0838104	0.0695709	0.0897777	0.0354258	0.0519501	0.0911481	0.00789097	0.0145713	0.0309298	0.0815932		0.0596819	0.0855582	0.0673386	0.000137688
39	20	Asp	A1	0.0909113	0.0917239		0.0558908	0.07884	0.0904123	0.0870753	0.0883468	0.0920268	0.07095	0.0805679	0.0719053	0.0451924	0.0817775	0.0859046	0.0750113	0.0914604	0.0456906	0.0893485	0.0917678
40	21	Leu	A1	0.500655	0.50092	0.167717	0.168013	0.500554	0.167838	0.501167	0.50038	0.168098		0.501024	0.168095	0.167926	0.168046	0.168026	0.500744	0.500435	0.501235	0.501292	0.501182
41	22	Gly	A1	0.353905	0.325956	0.3521	0.347977	0.346553		0.353426	0.353628	0.352401	0.338314	0.327985	0.340715	0.308808	0.352723	0.353796	0.345577	0.35233	0.276028	0.353912	0.351233
42	23	Glu	A1	0.0242397	0.0281749	0.0179635		0.0303103	0.0292264	0.0263412	0.0311485	0.0312187	0.0295609	0.0312499	0.0225555	0.0235064	0.0168029	0.0306163	0.0299561	0.0306545	0.0175115	0.0295343	0.03128
43	24	Leu	A1	0.467492	0.467826	0.46799	0.468364	0.467366	0.468143	0.468138	0.467146	0.468471		0.467958	0.468467	0.468255	0.468406	0.46838	0.467604	0.467215	0.468224	0.468295	0.468157
44	25	Pro	A1	0.000238043	1.98517e-05	0.000164822	0.000276279	0.000372002	0.00019019	0.000126217	0.000372328	0.000340571	0.000329105	0.000342836	6.84905e-05		0.00014424	0.000369731	5.02787e-05	0.000342431	0.000312114	0.000372131	0.000182139
45	26	Val	A1	0.46675	0.466727	0.466892	0.466889	0.466728	0.46689	0.466779	0.466667	0.466876	0.466736	0.466795	0.466886	0.466875	0.466805	0.466839	0.466805		0.466894	0.466713	0.466737
46	27	Asp	A1	0.467053	0.467057		0.466886	0.466992	0.46705	0.467033	0.46704	0.467059	0.466954	0.467001	0.466959	0.466839	0.467007	0.467027	0.466974	0.467056	0.466842	0.467045	0.467057
47	28	Ala	A1		0.47048	0.472196	0.470959	0.471286	0.472281	0.470878	0.471316	0.471277	0.469246	0.469957	0.470788	0.470252	0.469585	0.472231	0.467462	0.468732	0.47187	0.472279	0.470092
48	29	Arg	A1	4.50815e-06	4.44184e-06	4.18183e-06	4.44032e-06	4.41139e-06	4.54296e-06	3.65561e-06	4.47668e-06		4.31708e-06	3.78127e-06	3.6936e-06	4.49509e-06	3.6618e-06		3.96864e-06	3.4543e-06	1.9032e-06	4.18756e-06	4.34379e-06
49	30	Phe	A1	0.467933	0.467587	0.467946	0.468155		0.468073	0.467581	0.466931	0.468168	0.467264	0.467579	0.468152	0.468199	0.468074	0.468162	0.468204	0.467085	0.468001	0.467635	0.467903
50	31	Pro	A1	0.0107279	0.000912209	0.00747632	0.0124093	0.0165694	0.00860767	0.0057449	0.0165834	0.0152111	0.0147137	0.0153092	0.00313352		0.00655473	0.0164715	0.00230407	0.0152917	0.0139748	0.0165749	0.00824918
51	32	Pro	A1	0.107717	0.0278207	0.0839631	0.119122	0.145085	0.0924969	0.0703029	0.145168	0.136939	0.133878	0.137538	0.0482015		0.0767854	0.144508	0.0407711	0.137431	0.129252	0.145118	0.0898251
52	33	Arg	A1	0.000179797	0.000177153	0.000166787	0.000177093	0.000175939	0.000181185	0.000145805	0.000178542	0.000117326	0.000172179	0.000150816	0.00014732	0.000179277	0.000146052		0.000158287	0.000137778	7.592e-05	0.000167015	0.000173244
53	34	Val	A1	0.000384138	0.000279935	0.00104209	0.00102674	0.000285074	0.00103045	0.000520219	8.55146e-08	0.000964938	0.000318633	0.000590882	0.00101218	0.000961458	0.00064094	0.000798049	0.000637488		0.00104983	0.000212988	0.000327299
54	35	Pro	A1	0.041862	0.0209776	0.0350496	0.0453446	0.0538463	0.0374316	0.0313798	0.0538747	0.0510882	0.050074	0.051288	0.0257883		0.0331	0.0536481	0.0239979	0.0512523	0.048563	0.0538575	0.0366782
55	36	Lys	A1	1.69705e-06	2.03738e-06	2.06999e-06	2.06382e-06	2.01633e-06	2.03317e-06	1.58746e-06	2.06531e-06		2.07022e-06	2.02621e-06	1.22593e-06	1.88483e-06	8.74803e-07	1.33904e-06	7.0646e-07	1.902e-06	1.75598e-06	2.01476e-06	1.26399e-06
56	37	Ser	A1	0.000128255	0.000778518	0.000713822	0.000870145	0.00091	0.000822033	0.000660009	0.000893243	0.000311595	0.000473637	0.000909887	6.55555e-05	0.000122705	0.000269465	0.000796086		0.000553595	0.00084268	0.000635566	1.12627e-06
57	38	Phe	A1	1.68241e-08	1.22151e-08	1.69956e-08	1.97859e-08		1.86915e-08	1.21325e-08	3.50258e-09	1.99485e-08	7.91963e-09	1.21098e-08	1.97334e-08	2.03697e-08	1.86993e-08	1.98683e-08	2.04365e-08	5.55172e-09	1.77231e-08	1.28539e-08	1.64241e-08
58	39	Pro	A1	0.000471495	3.93373e-05	0.000326512	0.00054719	0.000736637	0.000376749	0.000250055	0.000737281	0.00067444	0.000651748	0.000678921	0.000135705		0.000285752	0.000732144	9.96245e-05	0.000678121	0.000618119	0.000736892	0.000360806
59	40	Phe	A1	0.0192377	0.0191691	0.0192403	0.0192818		0.0192655	0.0191679	0.0190395	0.0192842	0.0191052	0.0191676	0.019281	0.0192904	0.0192656	0.019283	0.0192914	0.01907	0.0192511	0.0191786	0.0192318
60	41	Asn	A1	7.36152e-05	0.000100592	7.48685e-05	7.11135e-05	9.68781e-05	8.49862e-05	5.7906e-05	7.12303e-05	5.95486e-05	0.000100324	9.65081e-05		1.84034e-05	4.26859e-05	8.16717e-05	7.21675e-06	9.69134e-05	9.61348e-05	9.02805e-05	6.17943e-05
61	42	Thr	A1	0.470234	0.471973	0.47249	0.472505	0.471364	0.472326	0.47201	0.471699	0.470251	0.4715	0.472485	0.470274	0.469529	0.468734	0.472252	0.466674	0.4685	0.471529	0.472304
62	43	Ser	A1	0.0207834	0.0297083	0.0288337	0.0309421	0.0314769	0.0302949	0.0281039	0.0312522	0.0233302	0.0255611	0.0314754	0.0199069	0.0207059	0.0227471	0.0299453		0.026655	0.0305728	0.0277718	0.0190032
63	44	Val	A1	0.0196202	0.0194486	0.0207027	0.0206775	0.0194571	0.0206836	0.0198443	0.0189875	0.0205759	0.0195123	0.0199606	0.0206536	0.0205702	0.0200429	0.0203014	0.0200373		0.0207155	0.0193383	0.0195266
64	45	Val	A1	0.123696	0.0998742	0.228213	0.226406	0.101116	0.226844	0.151023	0.0190168	0.218898	0.109048		0.224671	0.218464	0.172295	0.196567	0.171721		0.229116	0.0829994	0.111048
65	46	Tyr	A1	0.857313	0.854344	0.854847	0.85304	0.820832	0.85734	0.827696	0.838978	0.855469	0.850146	0.856142	0.84979	0.856967	0.84623	0.851604	0.829892	0.757295	0.85727		0.854828
66	47	Lys	A1	0.113004	0.127757	0.129115		0.126876	0.127581	0.108014	0.12892		0.129124	0.12729	0.0906449	0.121279	0.0723096	0.0962346	0.0629507	0.122019	0.115638	0.12681	0.092542
67	48	Lys	A1	0.414884	0.427027	0.428012	0.427827	0.426378	0.426898	0.410065	0.427872		0.428018	0.426684	0.83941	0.422042	0.807658	0.396823	0.784936	0.422637	0.417268	0.426329	0.84202
68	49	Thr	A1	0.910312	0.972696	0.975027	0.975087	0.96934	0.974332	0.972878	0.97128	0.91049	0.97016	0.975004	0.910725	0.901418	0.885077	0.974004	0.461495	0.877967	0.97033	0.974235
69	50	Leu	A1	0.269124	0.310508	0.325838	0.352976	0.248351	0.338073	0.337688	0.201755	0.359246		0.323023	0.359017	0.345938	0.35549	0.353927	0.284885	0.218042	0.343827	0.348617	0.339052
70	51	Phe	A1	0.550169	0.983172	0.55029	0.551976		0.551373	0.983062	0.945848	0.55206	0.974511	0.983031	0.551948	0.552271	0.551378	0.552019		0.964413	0.55078	0.546482	0.549876
71	52	Val	A1	0.341112	0.302184	0.401103	0.399918	0.304454	0.400207	0.376244	0.0418327	0.394846	0.318284	0.390042	0.398768	0.394545	0.398503	0.378181	0.39795		0.40169	0.268079	0.321597
72	53	Glu	A1	0.0273995	0.0288183	0.0251682		0.0295947	0.0292	0.0281553	0.0299007	0.0299263	0.0293217	0.0299377	0.026797	0.0271368	0.0247597	0.0297063	0.0294656	0.0297202	0.025009	0.029312	0.0299487
73	54	Phe	A1	0.928639	0.856736	0.929257	0.937996		0.934839	0.85622	0.727828	0.93844	0.819367	0.856077	0.937852	0.939559	0.934863	0.938222	0.939733	0.782333	0.931765	0.910541	0.927154
74	55	Thr	A1	0.0196307	0.0199471	0.0200417	0.0200444	0.0198362	0.0200117	0.0199539	0.0198971	0.0196339	0.019861	0.0200407	0.0196381	0.0195029	0.0193593	0.0199981	0.0189886	0.0193171	0.0198663	0.0200076
75	56	Asp	A1	0.353727	0.354624		0.314548	0.340329	0.353175	0.349481	0.35089	0.354959	0.331512	0.342254	0.332582	0.302388	0.3436	0.348184	0.336057	0.354333	0.302957	0.351998	0.354673
76	57	His	A1	0.0204748	0.0204888	0.0208442	0.0206418	0.0201657	0.0209625		0.0202648	0.0205116	0.0206074	0.0199562	0.0201329	0.0196589	0.0199262	0.0205851	0.0204255	0.0199721	0.0208591	0.0203371	0.0208019
77	58	Leu	A1	0.480679	0.486143	0.488782	0.494695	0.478581	0.49122	0.491138	0.474895	0.496358		0.488265	0.496295		0.495346	0.494938	0.482526	0.476051	0.492489	0.493613	0.49143
78	59	Phe	A1	0.0189876	0.0189875	0.0189876	0.0189877		0.0189876	0.0189875	0.0189874	0.0189877	0.0189875	0.0189875	0.0189877	0.0189877	0.0189876	0.0189877	0.0189877	0.0189874	0.0189876	0.0189875	0.0189876
79	60	Asn	A1	0.472743	0.474934	0.472846	0.472539	0.474634	0.473669	0.471459	0.472549	0.471594	0.474912	0.474604		0.4682	0.470208	0.4734	0.467269	0.474636	0.474573	0.474099	0.471778
80	61	Ile	A1	0.467184	0.466942	0.467262	0.467289	0.466774	0.467291	0.467069		0.467291	0.466833	0.466837	0.46711	0.46729	0.467145	0.467283	0.46728	0.466667	0.467247	0.466919	0.467205
81	62	Ala	A1		0.0271848		0.0304159	0.0326053	0.0391502	0.0298731	0.0328022	0.0325429	0.018669	0.0236066	0.0292665	0.025631	0.0210337	0.0388258		0.0150458	0.0364693	0.0391383	0.0245337
82	63	Lys	A1	0.019072	0.0190889	0.0190905	0.0190902	0.0190879	0.0190887	0.0190665	0.0190903		0.0190906	0.0190884	0.0190485	0.0190813	0.019031	0.0190541	0.0190226	0.0190822	0.0190749	0.0190878	0.0190504
83	64	Pro	A1	0.731142	0.533436	0.686556	0.749735	0.786679	0.703585	0.656533	0.786786	0.775811	0.771566	0.776631	0.599126		0.671234		0.576816	0.776485	0.764971	0.786721	0.698385
84	65	Arg	A1	0.0192099	0.0192066	0.0191938	0.0192065	0.0192051		0.0191678	0.0192083	0.0191326	0.0192004	0.019174	0.0191697	0.0192092	0.0191681		0.0191833	0.0191579	0.0190813	0.0191941	0.0192018
85	66	Pro	A1	0.567573	0.476987	0.541149	0.580111	0.608303	0.550691	0.525762	0.608392	0.599509	0.596193	0.600157	0.500563		0.533082	0.607682	0.492006	0.600042	0.591168	0.608338	0.547709
86	67	Pro	A1	0.647197	0.516805	0.612055	0.663135	0.364037	0.624995	0.590557	0.364142	0.353589	0.349595	0.354365	0.553573		0.600883	0.363306	0.54048	0.354227	0.343487	0.364079	0.620983
87	68	Trp	A1	0.89087	0.893435	0.849451	0.862894	0.887903	0.781135	0.89158	0.890889	0.887004	0.887762	0.892954	0.892185	0.88625	0.894012	0.844772	0.890752	0.893992		0.893976	0.886033
88	69	Met	A1	0.494184	0.492872	0.444361	0.45174	0.495043	0.434293	0.481607	0.430872	0.450885	0.435129		0.450012	0.447898	0.442574	0.443176	0.451727		0.45068	0.451071	0.451632
89	70	Gly	A1	0.853849	0.811549	0.851556	0.846122	0.84418		0.853245	0.853501	0.851942	0.832209	0.815194	0.835831	0.275808	0.852354	0.853712	0.842826	0.851851	0.668179	0.853857	0.850436
90	71	Leu	A1	0.925046	0.881769	0.888002	0.898066	0.913809	0.892684	0.892541	0.883474	0.900232		0.886889	0.900154		0.898941		0.93282	0.895002	0.894802	0.896527	0.893048
91	72	Leu	A1	0.422447	0.425714	0.437098	0.456236	0.404472	0.445882	0.44561	0.36022	0.460483		0.43504	0.460329	0.451392	0.457946	0.456884	0.435442	0.37635	0.449923	0.453245	0.446573
92	73	Gly	A1	0.878641	0.85577	0.877485	0.874711	0.873706		0.878338	0.878466	0.87768	0.867364	0.857879	0.869311	0.896014	0.877888	0.878572	0.873002	0.877634	0.74287	0.878645	0.876918
93	74	Pro	A1	0.568853	0.313977	0.524631	0.585693	0.616719	0.542205	0.491347	0.616805	0.607908		0.608581	0.418055		0.50803	0.616119	0.385473	0.608462	0.598862	0.616753	0.536932
94	75	Thr	A1		0.309137	0.32051	0.320815	0.294022	0.31704	0.309999	0.30259	0.260034	0.297587	0.320394	0.26084	0.231979	0.1933	0.315427		0.17989	0.298338	0.316558
95	76	Ile	A1	0.854704	0.405594	0.863952	0.866694	0.296845	0.866842	0.835766		0.866884	0.350494	0.35382	0.84347	0.866748	0.849127	0.866071	0.865757	0.0419142	0.862303	0.396771	0.857363
96	77	Gln	A1	0.0384792	0.0456018	0.0508204	0.0386045	0.0524044	0.0548852	0.0368303	0.0472672	0.0350301	0.0541346	0.0492642	0.0351002	0.0336623		0.0486946	0.0302998	0.0418162	0.0553661	0.0504284	0.032388
97	78	Ala	A1		0.369147	0.402053	0.380329	0.38695	0.403256	0.378576	0.387513	0.386771	0.82777	0.854285	0.37656		0.841508	0.40255	0.684559	0.801767	0.397128	0.40323	0.858428
98	79	Glu	A1	0.842008	0.853675	0.419666		0.85895	0.856352	0.848591	0.860855	0.861011	0.85717	0.86108	0.836035	0.839491	0.413172	0.859655	0.858118	0.859743	0.813046	0.857106	0.861146
99	80	Val	A1	0.770813	0.731315	0.422895	0.421543	0.733579	0.421872	0.807741	0.500131	0.415774	0.747475	0.82259	0.420232	0.415433	0.831796	0.397027	0.831192		0.423565	0.697874	0.750831
100	81	Tyr	A1	3.95718e-05	3.78894e-05	3.8166e-05	3.71879e-05	2.48355e-05	3.95877e-05	2.68604e-05	1.59126e-05	3.85124e-05	3.57055e-05	3.88938e-05	3.55299e-05	3.93697e-05	3.38492e-05	3.64397e-05	2.75628e-05	8.01337e-06	3.95466e-05		3.81555e-05
101	82	Asp	A1	0.779238	0.780579		0.208677	0.757927			0.774931	0.781076	0.742431	0.761146	0.74438	0.180628	0.763364	0.770723	0.750575	0.780145	0.682021	0.776627	0.780651
102	83	Thr	A1	0.808903	0.395159	0.404719	0.404973	0.382097	0.401826	0.395892	0.389552	0.809479	0.385215	0.404623	0.810239	0.782137	0.741465	0.400474	0.501634	0.726482	0.385869	0.401423
103	84	Val	A1	0.394522	0.35966	0.870957	0.870094	0.361762	0.870304	0.423975	0.0419332	0.866383	0.374377	0.43506	0.869255	0.866162	0.44173	0.853972	0.441297		0.871383	0.326995	0.377353
104	85	Val	A1	0.111808	0.0902028	0.210198	0.208445	0.0913218	0.208869	0.136957	0.0190127	0.201182	0.0984875	0.148834	0.206763	0.200763	0.156812	0.179769	0.156273		0.211074	0.0750756	0.100299
105	86	Ile	A1	0.68892	0.473512	0.706212	0.711732	0.39924	0.712036	0.658851		0.712121	0.428577	0.430775	0.670316	0.711843	0.679384	0.710461	0.709825	0.333369	0.702982	0.46487	0.693695
106	87	Thr	A1	0.720959	0.418682	0.424892	0.425055	0.409952	0.423029	0.419163	0.41497	0.721384	0.412062	0.424831	0.721944	0.700477	0.666278	0.422153	0.336808	0.652629	0.412503	0.422768
107	88	Leu	A1	0.496861	0.904781	0.908608	0.914694		0.911453	0.911366	0.469158	0.91599		0.907928	0.915943	0.913193	0.915218	0.914893	0.501801	0.477065	0.912732	0.91377	0.911673
108	89	Lys	A1	0.902474	0.91603	0.917133	0.916926	0.915301	0.915885	0.897127	0.916976		0.917141	0.915645	0.87441	0.91045	0.840119	0.882526	0.816038	0.911115	0.905126	0.915247	0.877263
109	90	Asn	A1	0.90686	0.914704		0.905851	0.913871	0.910741	0.911684	0.905899	0.912662	0.914646	0.913785		0.846463	0.899403	0.909715	0.750124	0.913879	0.913697	0.912231	0.913921
110	91	Met	A1	0.0392222	0.0388385	0.0479769	0.0526291	0.0394805	0.0432208	0.0359852	0.0286507	0.0520237	0.043563		0.0514254	0.0500535	0.0470187	0.0473352	0.0526197	0.038512	0.0518814	0.0521533	0.052551
111	92	Ala	A1		0.8588	0.893557	0.870556	0.877544	0.894837	0.868709	0.878139	0.877354	0.387212	0.41469	0.866587	0.85242	0.40141	0.894086	0.243991	0.360564	0.888324	0.89481	0.419012
112	93	Ser	A1	0.0652908	0.210404	0.200249	0.22373		0.216879	0.191281	0.226911	0.118359	0.15592	0.229161	0.0437738	0.0634648	0.10729	0.213051		0.17198	0.219858	0.187039	0.0194349
113	94	His	A1	0.766091	0.767149	0.79022	0.777905	0.372833	0.796575		0.748509	0.768845	0.775608	0.348947	0.369437	0.303205	0.345043	0.774078	0.762259	0.350961	0.791048	0.754953	0.787802
114	95	Pro	A1	0.786613	0.121774	0.312344	0.804613	0.838688	0.330238	0.279376	0.838784	0.828888	0.825011	0.829634	0.210763		0.295753	0.838018	0.181896	0.829501	0.81893	0.838726	0.324833
115	96	Val	A1	0.862635	0.828967	0.480475	0.479672	0.83101	0.479868	0.890737	0.500293	0.476214	0.843234	0.901233	0.478891	0.476008	0.907528	0.464614	0.90712		0.480872	0.797015	0.84611
116	97	Ser	A1	0.387521	0.90334	0.900469	0.906721	0.907992	0.905034	0.897686		0.464183	0.487854	0.907988	0.308749	0.382763	0.454183			0.494906	0.90578	0.896279	0.0513253
117	98	Leu	A1	0.936604	0.930462	0.935791	0.944344	0.926801	0.939778	0.939656	0.899934	0.946177		0.934841	0.946111	0.942225	0.945085	0.944625	0.943339	0.910215	0.941577	0.94304	0.940087
118	99	His	A1	0.923538	0.924145	0.93687	0.930198	0.448822	0.940209		0.91312	0.925114	0.928923	0.433073	0.446665	0.398682	0.430366	0.928069	0.921321	0.434454	0.937308	0.917011	0.935581
119	100	Ala	A1		0.932745	0.945793	0.937348	0.939989	0.946243	0.936638	0.940211	0.939919	0.770045	0.782395	0.935816	0.930159	0.776597	0.945979	0.67315	0.756642	0.943933	0.946234	0.784217
120	101	Val	A1		0.610881	0.888804	0.887716	0.613127	0.887981	0.682719	0.333524	0.883051	0.626744	0.69579	0.886659	0.882774	0.703758	0.867638	0.703238		0.889343	0.576813	0.629992
121	102	Gly	A1	0.791519	0.749241	0.789227	0.783797	0.781855		0.790915	0.79117	0.789612	0.769891	0.752884	0.773512	0.27601	0.790024	0.791381	0.780503	0.789521	0.605861	0.791526	0.788107
122	103	Val	A1	0.443679	0.416327	0.458829	0.458264	0.418029	0.458402	0.465419	0.0421226	0.455822	0.428098	0.473299	0.457713	0.455676	0.477964	0.447536	0.477663		0.459108	0.388948	0.430438
123	104	Ser	A1	0.104276	0.745309	0.734931	0.758315	0.76344	0.751713	0.725408	0.761321	0.1952	0.246679	0.763425	0.0593432		0.178205	0.747947		0.266175	0.754605	0.72078	0.00115402
124	105	Tyr	A1	0.793164	0.787876	0.788764	0.78559	0.735384	0.793213	0.745165	0.681514	0.789865	0.780594	0.791065	0.779987	0.792543	0.774	0.783097	0.748392	0.611501	0.793087		0.78873
125	106	Trp	A1	0.00414027	0.00440372	0.00200093	0.00243642	0.00386926	0.000941876	0.0042103	0.00414216	0.00379335	0.00385713	0.00435202	0.00427162	0.00373172	0.00446719	0.00187886	0.00412887	0.00446499		0.00446324	0.00371434
126	107	Lys	A1	0.310479	0.333278	0.335248	0.334878	0.331988	0.333021	0.302141	0.334967		0.335262	0.332595	0.70774	0.32359	0.668263	0.281029	0.645292	0.324721	0.314746	0.331892
127	108	Ala	A1		0.552802	0.573306	0.5587	0.562653	0.574272	0.557714	0.563007	0.562541	0.0368876	0.0461812	0.55661	0.549939	0.0413615	0.573703	0.0119512	0.0299485	0.569549	0.574251	0.0479058
128	109	Ser	A1	0.347127	0.452577	0.448714	0.45715	0.458875	0.454864	0.444987	0.458167	0.437848	0.468164	0.45887	0.264268	0.341842	0.425384	0.453528		0.477425	0.455874	0.443109	0.0484654
129	110	Glu	A1	0.881462	0.888888			0.892188	0.890567	0.885673	0.893372		0.891079	0.893511	0.877591	0.879837	0.493393	0.892627	0.89167		0.86224	0.891039	0.893552
130	111	Gly	A1	0.485108	0.462971	0.483991	0.481309	0.480338		0.484814	0.484938	0.484179	0.474204	0.465015	0.476088	0.471104	0.48438	0.485041	0.479658	0.484135	0.352365	0.485111	0.483442
131	112	Ala	A1		0.384765	0.422099	0.397302	0.404798	0.42349	0.395326	0.405438	0.404594	0.797991	0.826667	0.393059	0.377999	0.812747	0.422674	0.656006	0.770639	0.416426	0.42346	0.831221
132	113	Glu	A1	0.333334	0.333334	0.333334		0.333334	0.333334	0.333334	0.333334	0.333334	0.333334	0.333334	0.333334	0.333334	0.333334	0.333334	0.333334	0.333334	0.333334	0.333334	0.333334
133	114	Tyr	A1	0.895434	0.89373	0.894019	0.892978	0.87366	0.89545	0.877899	0.448684	0.894377	0.8913	0.894764	0.891093	0.895237	0.889012	0.892146	0.879241	0.385628	0.89541		0.894009
134	115	Asp	A1	0.021341	0.0213667		0.020323	0.0209715	0.0213253	0.0212213	0.0212608	0.0213763	0.0207409	0.0210231	0.0207684	0.0200425	0.0210595	0.0211852	0.0208585	0.0213584	0.0200553	0.021292	0.0213681
135	116	Asp	A1	0.843658	0.844485		0.688449	0.829877	0.843145	0.839595	0.840972	0.844791	0.819035	0.832039	0.820439	0.66299	0.833512	0.8383	0.824825	0.844218	0.768508	0.842035	0.84453
136	117	Gln	A1	0.220424	0.238204	0.250668	0.220745	0.254362	0.260065	0.216175	0.242232	0.211477	0.25835	0.246999	0.211661			0.245646	0.198828	0.228868	0.26116	0.249747	0.204467
137	118	Thr	A1	0.226591	0.776489	0.788062	0.788374	0.7612	0.784525	0.777365	0.769854	0.227196	0.764797	0.787944	0.227996	0.19951	0.161898	0.782882	0.000839295	0.149007	0.765555	0.784034
138	119	Ser	A1	0.496617	0.606247	0.597674	0.617731	0.622502	0.611793	0.590229	0.620512	0.533712	0.561961	0.622489	0.482435	0.495395	0.525714	0.608506		0.57459	0.614366	0.586747	0.466946
139	120	Gln	A1	0.0195955	0.0198299	0.020006	0.0195996	0.0200602	0.0201458	0.0195422	0.0198857	0.0194845	0.0201198	0.0199531	0.0194867	0.0194408		0.0199338	0.0193346	0.0197045	0.0201625	0.0199926	0.0194004
140	121	Arg	A1	0.166829	0.166826	0.166817	0.166826	0.166825	0.16683	0.500131	0.166828	0.500106	0.166822	0.166803	0.500133	0.166828	0.500132		0.500143	0.500124	0.166735	0.166817	0.166823
141	122	Glu	A1	0.150351	0.167549	0.119632		0.176301	0.171907	0.159715	0.179632	0.179909	0.173273	0.180031	0.142529	0.146981	0.113449	0.177523	0.174876	0.177675	0.117244	0.173165	0.18015
142	123	Lys	A1	0.113251	0.128033	0.129393	0.129136	0.12715	0.127856	0.108251	0.129198		0.129402	0.127564	0.0908435	0.121542	0.0724637	0.0964458	0.0630804	0.122284	0.11589	0.127084	0.092745
143	124	Glu	A1	0.0441008	0.0481691	0.0376072		0.0503758	0.0492558	0.0462737	0.0512417	0.0513143	0.0496014	0.0513465	0.0423589	0.0433424	0.0364057	0.0506919	0.0500098	0.0507313	0.0371393	0.0495739	0.0513776
144	125	Asp	A1	0.387089	0.388249		0.779295	0.368197	0.38637	0.381433	0.383341	0.388678	0.353896	0.371107	0.355722	0.749896	0.373101	0.379646	0.361474	0.387874	0.29307	0.384821	0.388311
145	126	Asp	A1	0.880884	0.881428		0.741337	0.871684	0.880546	0.878197	0.87911	0.881629	0.864267	0.873144	0.865237	0.722264	0.874135	0.877336	0.868248	0.881253	0.827469	0.879813	0.881457
146	127	Lys	A1	0.242107	0.254576	0.255732		0.253826	0.254426	0.237929	0.255566		0.25574	0.254178	0.223546	0.249078	0.208622	0.228149	0.201104	0.249704	0.24432	0.25377	0.225106
147	128	Val	A1	0.726314	0.687982	0.783474	0.781885		0.782271	0.764168	0.500092	0.77514	0.703407	0.779976	0.780347	0.774743	0.789953	0.753631	0.789294		0.784263	0.657142	0.706655
148	129	Phe	A1	0.0207214	0.0202475	0.020739	0.0210254		0.0209131	0.020239	0.0193493	0.0210421	0.0198051	0.0202367	0.02102	0.0210853	0.0209139	0.0210339	0.0210921	0.0195609	0.0208137	0.0203133	0.0206803
149	130	Pro	A1	0.0986547	0.0267642	0.0769846	0.10915	0.133267	0.0847404	0.0646376	0.133344	0.125666	0.122818	0.126223	0.0448357		0.0704866	0.132727	0.0382263	0.126124	0.118522	0.133297	0.0823086
150	131	Gly	A1	0.0745318	0.0534179	0.0731427	0.0699835	0.0688967		0.0741624	0.0743182	0.073374	0.0626508	0.0549229	0.0644632	0.0408677	0.0736219	0.0744475	0.0681524	0.0733193	0.0176869	0.0745365	0.0724766
151	132	Gly	A1	0.81955	0.773672	0.816997	0.810978	0.808837		0.818876	0.819161	0.817426	0.795762	0.777526	0.799697	0.236815	0.817884	0.819397	0.807348	0.817324	0.635225	0.819558	0.815753
152	133	Ser	A1	0.0423199	0.133635	0.126138	0.143778	0.148026	0.138519	0.119679	0.146252	0.0721461	0.0955784	0.148014	0.0311903	0.0413551	0.0656255	0.135622		0.106263	0.140794	0.116674	0.0192021
153	134	His	A1	0.0915186	0.092104	0.106438	0.0983909	0.0781993	0.110999		0.0825563	0.0930537	0.0969942	0.0687021	0.0767385	0.0545123	0.0673068	0.0960807	0.0894455	0.0694378	0.107015	0.0856829	0.104779
154	135	Thr	A1		0.0235006	0.0239418	0.0239543	0.0229822	0.023802	0.0235323	0.0232673	0.0220348	0.0230982	0.0239371	0.0220544		0.0207441	0.0237386	0.0189935	0.0205454	0.0231231	0.0237829
155	136	Tyr	A1	0.906279	0.904983	0.905203	0.90441	0.88953	0.906291	0.892823	0.470618	0.905475	0.90313	0.905769	0.902972	0.906129	0.901381	0.903776	0.893862	0.417915	0.90626		0.905195
156	137	Val	A1	0.0765941	0.0582261	0.164743	0.163105	0.0591692	0.163502	0.09841	2.01192e-05	0.156344	0.0652296	0.108879	0.161536	0.155955	0.115972	0.136663	0.115491		0.165563	0.0455648	0.0667679
157	138	Trp	A1	0.475881		0.452355	0.460225	0.474265	0.40842	0.476266	0.475891	0.473773	0.474187	0.47701	0.476593	0.47336	0.477581	0.449561	0.475817	0.47757		0.477562	0.473241
158	139	Gln	A1	0.0245624	0.026681	0.0282622	0.0245992	0.0287472	0.0295113	0.0240783	0.0271829	0.0235525	0.0292795	0.0277881	0.0235729	0.0231548		0.0276151	0.0221841	0.0255493	0.0296601	0.0281426	0.0227858
159	140	Val	A1		0.359403	0.870829	0.869965	0.361506	0.870176	0.423776	0.0419326	0.866248	0.37413	0.434874	0.869125	0.866027	0.441553	0.853818	0.441119		0.871256	0.326724	0.377108
160	141	Leu	A1	0.118835	0.148828	0.161968	0.188719	0.106193	0.173427	0.173052	0.0822326	0.195646		0.159459	0.195387	0.181302	0.191459	0.18975	0.129425	0.0900006	0.179146	0.184083	0.174384
161	142	Lys	A1	0.0190007	0.0190033	0.0190036	0.0190036	0.0190032	0.0190033	0.0189998	0.0190036		0.0190036	0.0190033	0.018997	0.0190021	0.0189942	0.0189979	0.0189929	0.0190023	0.0190011	0.0190032	0.0189973
162	143	Glu	A1	0.0702052	0.0779771	0.0575093		0.0821354	0.0800298	0.0743734	0.0837564		0.0806807	0.0839521	0.0668351	0.0687411	0.0551199	0.0827278	0.0814485	0.0828017	0.0565803	0.080629	0.0840102
163	144	Asn	A1	0.357275	0.39192	0.359236	0.353232	0.387944	0.373659	0.286901	0.353425		0.39164	0.387536		0.149822	0.249049	0.369191	0.0718347	0.387982	0.387122	0.380333	0.294807
164	145	Gly	A1	0.854457	0.824594	0.852917	0.849234	0.847905		0.854052	0.854223	0.853177	0.839575	0.827295	0.842122	0.692539	0.853454	0.854365	0.846976	0.853116	0.693727	0.854462	0.852162
165	146	Pro	A1	0.699862	0.0421378	0.216606	0.718344	0.754068	0.234328	0.184595	0.75417	0.743693	0.739611	0.74448	0.120508		0.200394	0.753356	0.0945194	0.74434	0.733235	0.754108	0.228948
166	147	Met	A1	0.226495	0.224078	0.273321	0.293091	0.228102	0.249704	0.204909		0.29068	0.251537		0.288252	0.282509	0.268866	0.270353	0.293054		0.290106	0.2912	0.292783
167	148	Ala	A1		0.0141866	0.0203789	0.0159248	0.0171091	0.020681	0.015632	0.0172159	0.0170753	0.00965938	0.0122749	0.0153051	0.0133548	0.0109087	0.0205029	0.00300992	0.00775654	0.0192122	0.0206745	0.0127689
168	149	Ser	A1	0.278763	0.385297	0.376895	0.396572	0.401263	0.390739	0.369607	0.399306	0.31459	0.342023	0.40125	0.265125	0.277586	0.306845	0.387514		0.35433	0.393266	0.366203	0.250268
169	150	Asp	A1	0.841502	0.842344		0.685547	0.82749	0.84098	0.837369	0.838769	0.842655	0.816482	0.829687		0.659827	0.831184	0.836051	0.822359	0.842072	0.765358	0.839851	0.842389
170	151	Pro	A1	0.043671	0.0211425	0.0363395	0.0474126	0.0565285	0.0389049	0.0323832	0.0565589	0.053574	0.0524869	0.0537881	0.0263458		0.0342382	0.0563163		0.0537499	0.0508666	0.0565405	0.0380937
171	152	Leu	A1	0.0238396	0.0257817	0.0267298	0.0288794	0.0231016	0.027612	0.0275823	0.0218148	0.0294905		0.0265437	0.0294673	0.0282512	0.0291182	0.0289688	0.0244929	0.0222169	0.0280734	0.0284836	0.0276883
172	153	Cys	A1	0.729764		0.777843	0.764442	0.21412	0.730865	0.743397	0.177643	0.77638	0.723189	0.209016	0.778406	0.0312228	0.736848	0.775448	0.758659	0.125263	0.776602	0.77298	0.766239
173	154	Leu	A1	0.618474	0.763015	0.777756	0.803571		0.789439	0.789072	0.550874	0.809485		0.775058	0.80927	0.79691	0.805944	0.804469	0.633952		0.794907	0.799449	0.79037
174	155	Thr	A1	0.749311	0.917676	0.922445	0.922569	0.910908	0.921018	0.918047	0.914807	0.749652	0.912551	0.922398	0.750101	0.732655	0.703817	0.920346	0.338306	0.691932	0.912894	0.920818
175	156	Tyr	A1	0.457629	0.455914	0.456205	0.455156	0.435719	0.457645	0.439983	0.448085	0.456565	0.453468	0.456954	0.453259	0.45743	0.451165	0.45432	0.441333	0.384779	0.457604		0.456194
176	157	Ser	A1	0.189069	0.836065	0.827097	0.84708	0.851353	0.841519	0.818723	0.849591	0.293653	0.345194	0.851341	0.129687		0.275506	0.838319		0.363476	0.843962	0.814604	0.043495
177	158	Tyr	A1	0.480255		0.479557	0.479042	0.469258	0.480262	0.471443	0.953618	0.479733	0.47821	0.479924	0.478107	0.480157	0.477069	0.47863	0.472131	0.915612	0.480243		0.479552
178	159	Leu	A1	0.921988	0.441888	0.448357	0.458817	0.91039	0.453221	0.453072	0.879203	0.461071		0.447202	0.46099	0.456217	0.459728	0.459163	0.930027		0.455423	0.457216	0.453599
179	160	Ser	A1	0.819019	0.909912	0.907557	0.912677		0.911298	0.90527	0.913289	0.886283	0.906184	0.913711	0.745069		0.877755	0.910489		0.912038	0.911908	0.904112	0.462069
180	161	His	A1	0.426077	0.427009	0.447013	0.436405	0.380892	0.452423		0.410423	0.428498	0.434409	0.358795	0.377791	0.314531	0.355119	0.433076	0.422695	0.360684	0.44772	0.416201	0.444943
181	162	Val	A1	0.412571	0.373428	0.528881	0.527391	0.375639	0.527754	0.450305	0.166774	0.521056	0.389294	0.465801	0.525949	0.520682	0.475503	0.500675	0.474864		0.52962	0.34123	0.392615
182	163	Asp	A1	0.542326	0.54334		0.482228	0.525621	0.541697	0.537363	0.539041	0.543715	0.512733	0.528218	0.51439	0.453981	0.529992	0.535787	0.519589	0.543013	0.455454	0.54034	0.543395
183	164	Leu	A1	0.490564	0.939815	0.944157	0.951084	0.482405	0.947393	0.947294	0.45967	0.952562		0.943385	0.952508	0.949373	0.951681	0.951311	0.496129	0.468434	0.948849	0.950031	0.947643
184	165	Val	A1	0.458984	0.429026	0.889249	0.888597	0.430872	0.888755	0.483228	0.0718116	0.885782	0.441845	0.492112	0.887961	0.885614	0.497395	0.876273	0.497054		0.889571	0.399629	0.444407
185	166	Lys	A1	0.0495053	0.0551826	0.0557193	0.0556178	0.0548354	0.0551131	0.0476476	0.0556423		0.0557231	0.0549983	0.0414133	0.0526548	0.0351983	0.0433813	0.0321609	0.0529407	0.0504983	0.0548095	0.0420773
186	167	Asp	A1	0.988951	0.989068		0.980813	0.986937	0.988878	0.98837	0.988568	0.989111	0.985263	0.987261	0.985485	0.975946	0.98748	0.988182	0.986167	0.98903	0.97622	0.98872	0.989074
187	168	Leu	A1	0.480273	0.931995	0.937165	0.945454	0.47073	0.94103	0.940912	0.444503	0.947229		0.936244	0.947165	0.943402	0.946172	0.945726		0.454551	0.942773	0.944191	0.94133
188	169	Asn	A1	0.885939	0.898695	0.886715	0.884318	0.897327	0.892214	0.4779	0.884396		0.8986	0.897185		0.384138	0.458924	0.890548	0.271762	0.89734	0.897041		0.481429
189	170	Ser	A1	0.79769	0.903886	0.901057	0.907216	0.908468	0.905554	0.898315	0.907954	0.873641		0.908464	0.71923	0.792964	0.863756	0.90458		0.903967	0.906289	0.896928	0.459824
190	171	Gly	A1	0.495803	0.477244	0.494875	0.492643	0.491834		0.495559	0.495662	0.495032	0.486705	0.478973	0.488283	0.6171	0.495199	0.495747	0.491266	0.494995	0.37895	0.495806	0.494419
191	172	Leu	A1	0.881017	0.49056	0.496329	0.505615	0.870509	0.500653	0.500521	0.841916	0.507609		0.4953	0.507537	0.503312	0.506421	0.50592	0.888262	0.852821	0.502607	0.504197	0.500989
192	173	Ile	A1	0.45808	0.759803	0.463166	0.464652	0.679976	0.464732	0.447311		0.464755	0.722302	0.724724	0.451751	0.464682	0.454959	0.464315	0.464145	0.33387	0.462267	0.754154
193	174	Gly	A1	0.765164	0.719944	0.762662		0.754656		0.764504	0.764783	0.763083	0.74179	0.723766	0.745667	0.245689	0.763531		0.753194	0.762983	0.57985	0.765172	0.761443
194	175	Ala	A1		0.66317	0.709911	0.677993	0.687261	0.711813	0.675602	0.688066	0.687005	0.178444	0.207428	0.672884	0.655502	0.192934	0.710695	0.0728715	0.153714	0.702281	0.711772
195	176	Leu	A1	0.668521	0.370431	0.382744	0.403637	0.649635	0.392303	0.392006	0.604002	0.408308		0.380511	0.408139		0.405517	0.404349	0.682303	0.620496	0.396718	0.400357	0.393058
196	177	Leu	A1	0.713862	0.78278	0.798281	0.825822	0.693068	0.810683	0.810292	0.646688	0.832204		0.795432	0.831971	0.818668	0.82838	0.826789	0.729688	0.662858	0.816523	0.82139	0.811676
197	178	Val	A1	0.478541	0.439091	0.428456	0.427148	0.441363	0.427466	0.515073	0.20014	0.421563	0.455278	0.52967	0.42588	0.421233	0.538692	0.40336	0.5381		0.429104	0.405385	0.458632
198	179	Cys	A1	0.424679		0.455695	0.447731	0.871269	0.425471	0.434197	0.839846	0.454849	0.419856	0.867231	0.456019	0.60206	0.429703	0.454306	0.444143	0.781388	0.454977	0.45286	0.448827
199	180	Arg	A1	0.207698	0.20596	0.198955	0.20592	0.205156	0.208603	0.183772	0.206876	0.160703	0.202637	0.187527	0.184916	0.207357	0.183959		0.192972	0.177576	0.120875	0.199112	0.203355
200	181	Glu	A1	0.501233	0.501444	0.500902		0.168227		0.501345	0.168273	0.168277	0.168186	0.168278	0.501143	0.501194	0.500842	0.168244	0.168207	0.168246	0.167545	0.168185	0.16828
201	182	Gly	A1	0.471666	0.455579	0.470594	0.468165	0.467332		0.471381	0.471501	0.470773	0.462562	0.456712	0.463943	0.0295447	0.470964	0.471601	0.466761	0.470731	0.429277	0.471669	0.470081
202	183	Ser	A1	0.316009	0.527335	0.518437	0.538256	0.542491	0.532744	0.510123	0.540745	0.420976	0.472407	0.542479	0.256043	0.311416	0.402822	0.52957		0.490602	0.535166	0.506032	0.168529
203	184	Leu	A1	0.0300161	0.0343534	0.0364553	0.0411834	0.0283564	0.0384021	0.0383366	0.0254475	0.0425181		0.0360435	0.0424674	0.0398069	0.0417055	0.0413788	0.0314798	0.0263586	0.0394167	0.0403167	0.0385698
204	185	Ala	A1		0.147043	0.185865	0.15872	0.16631	0.187576	0.156799	0.16698	0.166097	0.113227	0.133401	0.154633	0.141215	0.123093	0.186569	0.0523099	0.0973244	0.179112	0.187539	0.137011
205	186	Lys	A1	0.0267243	0.0282472	0.0283926	0.0283651	0.0281533	0.0282284	0.0262319	0.0283717		0.0283937	0.0281974	0.0246006	0.0275657	0.0230058	0.0251121	0.0222375	0.0276425	0.0269887	0.0281463	0.0247728
206	187	Glu	A1	0.0743976	0.0827153	0.0607592		0.087156	0.0849082	0.0788614	0.0888853	0.0890298	0.0856033	0.089094	0.0707835	0.072828	0.0581854	0.0877881	0.0864229	0.087867	0.0597588	0.085548	0.0891559
207	188	Lys	A1	0.0191171	0.0191431	0.0191456	0.0191451	0.0191415	0.0191428	0.0191087	0.0191452		0.0191456	0.0191423	0.0190811	0.0191314	0.0190542	0.0190897	0.0190414	0.0191328	0.0191216	0.0191414	0.019084
208	189	Thr	A1	0.0987801	0.129407	0.137721	0.137953	0.119185	0.135124	0.130018	0.124869	0.0991079	0.121516	0.137634	0.099543	0.0850074	0.0684212	0.133935	0.0191799	0.0633109	0.122013	0.134768
209	190	Gln	A1	0.00142681	0.00197532	0.002387	0.00143633	0.00251365	0.0027136	0.00130197	0.00210579	0.00116658	0.0026529	0.00226336	0.00117183	0.00106432		0.00221829	0.000815214	0.00168191	0.00275259	0.00235579	0.000969538
210	191	Thr	A1	0.147949	0.189778	0.20052	0.200815	0.176222	0.197191	0.190576	0.183809	0.148417	0.179349	0.200409	0.149037	0.127889	0.102605	0.195659	0.0193397	0.094554	0.180013	0.196733
211	192	Leu	A1	0.0194112	0.019583	0.0196673	0.0198596	0.0193463	0.0197461	0.0197434	0.0192334	0.0199145		0.0196508	0.0199125	0.0198033	0.0198811	0.0198676	0.0194689	0.0192686	0.0197873	0.0198241	0.0197529
212	193	His	A1	0.161856	0.162818	0.185604	0.172991	0.139254	0.192557		0.146801	0.164373	0.170756	0.122258	0.136689	0.0953756	0.119696	0.169286	0.158428	0.123603	0.186491	0.152123	0.183041
213	194	Lys	A1	0.0376747	0.0412555	0.0415958	0.0415314	0.0410356	0.0412115	0.0365102	0.0415469		0.0415982	0.0411388	0.0326285	0.039657	0.028798	0.0338496	0.0269402	0.0398375	0.0382986	0.0410192	0.03304
214	195	Phe	A1	0.903496	0.445412	0.904132	0.913123		0.909874	0.444884	0.314678	0.91358	0.407241	0.444738	0.912975	0.914732	0.909898	0.913355	0.914911		0.906711	0.884918	0.90197
215	196	Ile	A1	0.362916	0.625446	0.376433	0.380517	0.510256	0.380738	0.33643		0.3808	0.562878	0.566391	0.347017	0.380598	0.354954	0.379585	0.379117	0.333463	0.373992	0.614764	0.366762
216	197	Leu	A1	0.747595	0.399467	0.413682	0.438375	0.727264	0.424889	0.424538	0.680205	0.443997		0.411086	0.443792	0.432029		0.43923	0.762764	0.696887	0.430117	0.43445	0.42578
217	198	Leu	A1	0.405609	0.369555	0.381925	0.402927	0.386671	0.391532	0.391233	0.340967	0.407625		0.379681	0.407454	0.397587	0.404817	0.403643	0.419437	0.357478	0.39597	0.399628	0.39229
218	199	Phe	A1	0.920064	0.466132	0.920575	0.92778		0.925184	0.465697	0.350195	0.928144	0.433987	0.465576	0.927661	0.929061	0.925203	0.927965		0.400982	0.922649	0.904949	0.918833
219	200	Ala	A1		0.395922	0.42349	0.405402	0.410961	0.424479	0.403923	0.411431	0.410811	0.693128	0.716471	0.402219	0.390708	0.70531	0.423899	0.553839	0.669545	0.419427	0.424458	0.720056
220	201	Val	A1	0.418755	0.387119	0.883931	0.883216	0.389056		0.444691	0.0420077	0.880131		0.454271	0.882519	0.879947	0.459988	0.86974	0.459618		0.884285	0.356513	0.403304
221	202	Phe	A1	0.849009	0.457177	0.849744	0.860207		0.856416	0.456578	0.31738	0.860741	0.414641	0.456412	0.860033	0.862088	0.856444	0.860478	0.862298	0.374153	0.852736	0.827679	0.847242
222	203	Asp	A1	0.772778	0.773978		0.339158	0.753308	0.772034	0.766934	0.768904	0.774422	0.738661	0.756298	0.740527	0.309663	0.758348	0.76509	0.746412	0.77359	0.677239	0.770433	0.774043
223	204	Glu	A1	0.915316	0.925904	0.840999		0.930669	0.928324	0.921299	0.932386	0.932527	0.929063	0.932589	0.909868	0.913022	0.834986	0.931305	0.929919	0.931384	0.88873	0.929005	0.932649
224	205	Gly	A1	0.200202	0.15659	0.197559	0.191436	0.189293		0.199502	0.199798	0.198001	0.176604	0.159961	0.180353	0.126676	0.198474	0.200043	0.187815	0.197896		0.200211	0.196281
225	206	Lys	A1	0.467205	0.467313	0.467323	0.467321	0.467306	0.467311	0.46717	0.467321		0.467323	0.467309	0.467056	0.467264	0.466944	0.467091	0.466891	0.46727	0.467224	0.467305	0.467068
226	207	Ser	A1	0.30277		0.851266	0.864515	0.867268	0.860892	0.84552		0.409762	0.451873	0.86726	0.224225	0.297279	0.393472	0.858785		0.465495	0.86249	0.84265	0.0751801
227	208	Trp	A1	0.212147	0.219573	0.135236	0.153805	0.204123	0.0812705	0.214156	0.212202	0.201801	0.203754	0.218143	0.215894	0.199891	0.22131	0.129693	0.211818	0.22125		0.221202	0.199349
228	209	His	A1	0.47008	0.470112	0.470924	0.470462	0.469373	0.471194		0.4696	0.470165	0.470383	0.468893	0.469298	0.468211	0.468824	0.470332	0.469968	0.46893	0.470958	0.469765	0.470828
229	210	Ser	A1	0.0191792	0.0201514	0.0200547	0.0202883	0.0203478	0.0202164	0.0199743	0.0203228	0.0194535	0.0196957	0.0203476	0.0190854	0.0191709	0.0193905	0.0201776		0.0198153	0.0202473	0.0199378	0.018989
230	211	Glu	A1	0.0190377	0.0190464	0.0190242		0.0190511	0.0190487	0.0190423	0.019053	0.0190532	0.0190495	0.0190533	0.0190341	0.0190361	0.0190217	0.0190518	0.0190504	0.0190519	0.0190232	0.0190494	0.0190533
231	212	Thr	A1	0.467401	0.467761	0.467869	0.467872	0.467635	0.467835	0.467769	0.467704	0.467404	0.467663	0.467868	0.467409	0.467255	0.467091	0.467819	0.466668	0.467043	0.467669	0.46783
232	213	Lys	A1	0.0189874	0.0189874	0.0189874	0.0189874	0.0189874	0.0189874	0.0189874	0.0189874		0.0189874	0.0189874	0.0189874	0.0189874	0.0189874	0.0189874	0.0189874	0.0189874	0.0189874	0.0189874	0.0189874
233	214	Asn	A1	0.466672	0.466674	0.466672	0.466672	0.466674	0.466673	0.466671	0.466672	0.466671	0.466674	0.466674		0.466668	0.46667	0.466673	0.466667	0.466674	0.466674	0.466673	0.466671
241	222	Ala	A1		0.333333	0.333334	0.333333	0.333334	0.333334	0.333333	0.333334	0.333334	0.333333	0.333333	0.333333	0.333333	0.333333	0.333334	0.333333	0.333333	0.333334	0.333334	0.333333
242	223	Ala	A1		0.333606	0.333731	0.333641	0.333665	0.333737	0.333635	0.333667	0.333664	0.333518	0.333569	0.333629	0.33359	0.333542	0.333733	0.33339	0.333481	0.333707	0.333737	0.333578
243	224	Ser	A1	0.0232651		0.0419265	0.0466801	0.0478774	0.0452269	0.0402686	0.0473747	0.0292583	0.0344394	0.047874	0.0211828	0.0230815	0.0278936	0.0444395		0.036957	0.0458516	0.0395118	0.0190252
244	225	Ala	A1		0.571146	0.597225	0.578732	0.583779	0.598432	0.577469	0.584229	0.583636	0.0503248	0.0625467	0.576052	0.567438	0.0562305	0.597721	0.016631	0.0410822	0.592507	0.598406	0.0647951
245	226	Arg	A1	0.0859057	0.0850514	0.081669	0.0850318	0.084658	0.0863528	0.0746597	0.0855006	0.0647791	0.083435	0.0763538	0.0751732	0.0857377	0.0747434		0.0788561	0.0719184		0.0817441	0.0837821
246	227	Ala	A1		0.0263628	0.0296473	0.0272807	0.0279079	0.0298087	0.0271259	0.0279646	0.02789	0.0239868	0.0253569	0.0269531	0.0259246	0.0246404	0.0297135	0.0205351	0.0229944	0.0290254	0.0298052	0.0256165
247	228	Trp	A1	0.0190027	0.0190037	0.0189947	0.0189964	0.0190017	0.0189908	0.019003	0.0190027	0.0190014	0.0190017	0.0190035	0.0190032	0.0190012	0.0190039	0.0189943	0.0190027	0.0190039		0.0190039	0.0190011
248	229	Pro	A1	0.505444	0.500458	0.503782	0.506308	0.175125	0.504359	0.502901	0.175133	0.174421	0.174164	0.174472	0.501578		0.503313	0.175075	0.501159	0.174463	0.173782	0.175128	0.504176
249	230	Lys	A1	0.0373348	0.0408534	0.0411879	0.0411246	0.0406373	0.0408102	0.0361908	0.0411398		0.0411902	0.0407387	0.0323778	0.0392826	0.0286164	0.0335771	0.0267923	0.0394599	0.0379478	0.0406212	0.032782
250	231	Met	A1	0.450371	0.447981	0.496947	0.516766	0.451961	0.473392	0.429074	0.36904	0.514343	0.475215		0.511906	0.506146	0.492493		0.516729	0.44592	0.513768	0.514866	0.516456
251	232	His	A1	0.525813	0.526132		0.52928	0.954538	0.534388		0.520274	0.526639	0.528621	0.945756	0.953355	0.925291	0.94421	0.528178	0.524646	0.94654	0.53292	0.52236	0.532042
252	233	Thr	A1	0.747158	0.438784	0.443665	0.443793	0.43186	0.442204	0.439163	0.435849	0.747506	0.433541	0.443617	0.747963	0.73018	0.700869	0.441517	0.338158	0.688819	0.433891	0.442
253	234	Val	A1	0.804026	0.769299	0.434106	0.433251	0.771394	0.433459	0.833322	0.45027	0.42957	0.783966	0.844338	0.432418	0.429351	0.850964	0.417255	0.850534		0.434529	0.736711	0.78693
254	235	Asn	A1	0.430549	0.455199	0.432001	0.427532	0.452475	0.442469	0.438196	0.427676	0.440912	0.455008	0.452194		0.304736	0.406369	0.439267	0.19914	0.452502	0.451909	0.447187	0.444451
255	236	Gly	A1	0.891519	0.87292	0.89059	0.888353	0.887541		0.891275	0.891378	0.890746	0.882401	0.874652	0.883983	0.750239	0.890914	0.891464	0.886973	0.890709	0.774476	0.891523	0.890132
256	237	Tyr	A1	0.482758	0.48202	0.482146	0.481694	0.473078	0.482765	0.475006	0.959213	0.482301	0.480962	0.482468		0.482673	0.47996	0.481332	0.475612	0.925034	0.482748		0.482141
257	238	Val	A1	0.568852	0.530082	0.831027	0.829484	0.532258	0.829859	0.606707	0.333432	0.822927	0.545736	0.622391	0.82799	0.82254	0.632252	0.801928	0.631602		0.831793	0.498565	0.549023
258	239	Asn	A1	0.479966	0.484666	0.480187	0.479526	0.484024	0.481958	0.477188	0.479546	0.47748	0.484619	0.48396		0.470059	0.474465	0.481379	0.468002	0.48403	0.483895	0.48288	0.477878
259	240	Arg	A1	0.0239806	0.0236445	0.0223223	0.0236368	0.0234901	0.0241568	0.0196236	0.0238212	0.0159117	0.023011	0.0202708	0.0198194	0.0239145	0.0196555		0.0212326	0.0185831	0.0104124	0.0223515	0.0231468
260	241	Ser	A1	0.532082		0.830576	0.846304	0.849601	0.841978	0.82383	0.848244	0.641279	0.687903	0.849592	0.459411	0.526808	0.623823	0.839471		0.703467	0.843884	0.820477	0.336213
261	242	Leu	A1	0.443882	0.839557	0.849578	0.866218	0.427433	0.857247	0.85701	0.385876	0.869877		0.847773	0.869744	0.86203	0.867693	0.866777	0.455625	0.401202	0.860757	0.863634	0.857848
262	243	Pro	A1	0.337551	0.18741	0.298874	0.354688	0.390673	0.313262	0.274586	0.390782	0.379808	0.375628	0.380619	0.231635		0.286312	0.389916	0.216065	0.380474	0.369205	0.390716	0.308819
263	244	Gly	A1	0.737029	0.690492	0.734279	0.727875	0.725623		0.736301	0.736608	0.734739	0.712161	0.694179	0.716161	0.157063	0.735232	0.736863	0.724065	0.73463	0.579368	0.737038	0.732946
264	245	Leu	A1	0.430026	0.82797	0.838886	0.857155	0.412551	0.847283	0.847023	0.36914	0.861196		0.836915	0.86105	0.852541	0.858783		0.442603	0.385029	0.85114	0.854307	0.847943
265	246	Ile	A1	0.0243833	0.0218659	0.0251865	0.0254643	0.0201131	0.0254799	0.0231897		0.0254843	0.02073	0.0207798	0.0236179	0.02547	0.0239793	0.0253993	0.025367	0.0189879	0.0250289	0.0216264	0.0245955
266	247	Gly	A1	0.709007	0.66173	0.706322	0.700019	0.697785		0.708298	0.708597	0.706772	0.684241	0.665624	0.688299	0.20851	0.707254	0.708845	0.696234	0.706666	0.530478	0.709016	0.705016
267	248	Cys	A1	0.345889		0.389494	0.377825		0.346944	0.358756	0.322321	0.388238	0.339531	0.35524	0.389976	0.125688	0.352627	0.387435	0.372678	0.261047	0.388428		0.379411
268	249	His	A1	0.084435	0.0849721	0.0981673	0.0907488	0.0722544	0.102384		0.0762308	0.0858436	0.089464	0.0636142	0.070923	0.0507741	0.062348	0.0886241	0.0825342	0.0642822	0.0987002	0.0790891	0.0966358
269	250	Arg	A1	0.0189876	0.0189876	0.0189876	0.0189876	0.0189876	0.0189876	0.0189875	0.0189876	0.0189875	0.0189876	0.0189876	0.0189875	0.0189876	0.0189875		0.0189876	0.0189875		0.0189876	0.0189876
270	251	Lys	A1	0.0194521	0.0195451	0.0195541	0.0195524	0.0195394	0.019544	0.0194221	0.0195528		0.0195541	0.0195421	0.0193231	0.0195034	0.019227	0.0193541	0.0191809	0.0195081	0.0194682	0.019539	0.0193336
271	252	Ser	A1	0.0963024	0.282216	0.271368	0.296054	0.301582	0.288995	0.261559	0.299291	0.172859	0.22065	0.301566	0.0617323	0.0934542	0.157823	0.285001		0.239688	0.292078	0.256843	0.019789
272	253	Val	A1	0.241949	0.202932	0.859031	0.857521	0.205131	0.857888	0.279744	0.00010426	0.8511	0.218724	0.295318	0.856058	0.850721	0.305084	0.830479	0.30444		0.859781	0.170983	0.222033
273	254	Tyr	A1	0.0198058		0.0197768	0.0197566	0.0195013	0.0198061	0.0195432	0.0193168	0.0197839	0.0197259	0.0197918	0.0197223	0.0198016	0.0196876	0.0197411	0.0195577	0.0191533	0.0198053		0.0197765
274	255	Trp	A1	0.936533	0.938801	0.899447	0.911579	0.933905	0.836351	0.937161	0.93655	0.933108	0.933779	0.938376	0.937696	0.932438	0.939311	0.895204	0.936428	0.939293		0.939279	0.932246
275	256	His	A1	0.334887	0.336053	0.362103	0.348046	0.576585	0.369495		0.315867	0.337927	0.345463	0.552228	0.573053	0.508539	0.548352	0.343749	0.330685	0.554239	0.36306	0.322762	0.359316
276	257	Val	A1	0.635008	0.59617	0.840071	0.838899	0.598438	0.839184	0.669963	0.333502	0.833882	0.612246	0.683666	0.837761	0.833584	0.692062	0.817386	0.691514		0.840651	0.562051	0.615553
277	258	Ile	A1	0.376303	0.642105	0.388904	0.392693	0.526447	0.392899	0.351344		0.392956	0.580205	0.583738	0.361364	0.392769	0.368838	0.39183	0.391396	0.333483	0.386636	0.631688	0.379898
278	259	Gly	A1	0.872146	0.847267	0.870882	0.86785	0.866753		0.871814	0.871954	0.871095	0.859843	0.849549	0.861962	0.719161	0.871322		0.865985	0.871045	0.72849	0.87215	0.870261
279	260	Met	A1	0.49821	0.497412	0.946656	0.950913	0.498732	0.940743	0.490469	0.457049		0.941239		0.949922	0.948704	0.945615	0.945966	0.950906	0.496711	0.950306	0.95053	0.950851
280	261	Gly	A1	0.790773	0.748395	0.788474	0.783028	0.781081		0.790167	0.790423	0.788861	0.769087	0.752044	0.772716	0.275119	0.789273	0.790635	0.779725	0.788769	0.605057	0.79078	0.787351
281	262	Thr	A1	0.499758	0.491266	0.495376	0.495483	0.485409	0.494148	0.491586		0.500057	0.486834	0.495336			0.459146	0.493569	0.0774185	0.448318	0.48713	0.493975
282	263	Thr	A1	0.887487	0.418574	0.424791	0.424954	0.409834	0.422925	0.419056	0.414858	0.887912	0.411947	0.424729	0.888473	0.866989	0.832768	0.422049	0.503469	0.819113	0.412388	0.422664
283	264	Pro	A1	0.312158	0.371709	0.537547	0.330755	0.367104	0.555048	0.50625	0.367208	0.356493	0.352329	0.357296	0.444785		0.521647	0.366374	0.420302	0.357153	0.345841	0.367145	0.549722
284	265	Glu	A1	0.230858	0.250435	0.193856		0.260104	0.255274	0.241615	0.263734		0.256781	0.264167	0.221692	0.226929	0.186072	0.261439	0.258543	0.261605	0.190864	0.256662	0.264296
285	266	Val	A1	0.122488	0.0988848	0.226431	0.224628	0.100114	0.225065	0.149603	0.0190164	0.217141	0.10797	0.162275	0.222898	0.216708	0.170741	0.194891	0.17017		0.227331	0.0821852	0.109951
286	267	His	A1	0.413602	0.414272	0.428373	0.420966	0.467044	0.432091		0.402142	0.415342	0.419554	0.449921	0.464688	0.413095	0.446995	0.418608	0.411157	0.451416	0.428861	0.406414	0.426939
287	268	Ser	A1	0.134351	0.387023	0.377592	0.398668	0.403204	0.39278	0.368826	0.401332	0.235869	0.287941	0.403192	0.0790475	0.130048	0.217864	0.3894		0.306749	0.395365	0.364528	0.00160769
288	269	Ile	A1	0.924117	0.450123	0.930427	0.932278	0.35911	0.932378	0.910881		0.932406	0.406349	0.40912	0.916318	0.932315	0.920264	0.931858	0.931647	0.0420795	0.929309	0.443408
289	270	Phe	A1	0.316207	0.28493	0.317272	0.333736		0.327468	0.284319	0.20746	0.334649	0.250299	0.284151	0.333441	0.336987	0.327513	0.334199	0.337355	0.22838	0.32172	0.289594	0.313698
290	271	Leu	A1	0.684323	0.861295	0.872681	0.891822	0.666346	0.881467	0.881194	0.622091	0.89607		0.870623	0.895916		0.893533	0.89247	0.69732	0.638222	0.885508	0.888831	0.882158
291	272	Glu	A1	0.0204894	0.0207469	0.0200869		0.0208883	0.0208164	0.0206264	0.0209442	0.0209488	0.0208385	0.0209509	0.0203804	0.0204418	0.0200135	0.0209087	0.0208648	0.0209112	0.0200583	0.0208368	0.0209529
292	273	Gly	A1	0.750843	0.703695	0.748084	0.741646	0.739378		0.750114	0.750422	0.748546	0.72577	0.707467	0.729822	0.169216	0.749041	0.750677	0.737808		0.587035	0.750852	0.746746
293	274	His	A1	0.246946	0.248113	0.27471	0.260234	0.218399	0.282443		0.228177	0.249993	0.257605	0.195415	0.215018	0.156069	0.191829	0.255867	0.242756	0.197284	0.275707	0.234922	0.271816
294	275	Thr	A1	0.105082	0.142133	0.151904	0.152174	0.129954	0.148865	0.142855	0.136749	0.105488	0.132748	0.151802	0.106026	0.0878571	0.066627	0.147469	0.000269776	0.059976	0.133343	0.148447
295	276	Phe	A1	0.487536	0.902279	0.48818	0.497294		0.494	0.901745		0.497757		0.901597	0.497144	0.498926	0.494024	0.49753	0.499107	0.825844	0.490793	0.468724	0.48599
296	277	Leu	A1	0.729962	0.77243	0.788744	0.818442	0.70947	0.802002	0.801582	0.665374	0.825457		0.785724	0.8252	0.810638	0.821247	0.819502	0.745872	0.680502	0.808311	0.8136	0.803072
297	278	Val	A1	0.153752	0.122222	0.273368	0.271524	0.123911	0.271972	0.187797	4.93834e-05	0.263788	0.134578	0.202969	0.269747	0.263336	0.212856	0.240028	0.212196		0.274286	0.0987558	0.137236
298	279	Arg	A1	0.166934	0.16693	0.166915	0.16693	0.166928	0.166936	0.500217	0.166932	0.500174	0.166923	0.166891	0.500219	0.166933	0.500217		0.500235	0.500205	0.16678	0.166915	0.166924
299	280	Asn	A1	0.125134	0.153569	0.126553	0.122272	0.1499	0.137642	0.106443		0.10848	0.153306	0.149531		0.0505456	0.0865609	0.134079	0.0318561	0.149935	0.149157	0.143198	0.111233
300	281	His	A1	0.2975	0.298672	0.325293	0.310823	0.247907	0.333003		0.278611	0.300558	0.308191	0.224615	0.244488	0.184456	0.220969	0.306449	0.29329	0.226513	0.326287	0.285409	0.322404
301	282	Arg	A1	0.707628	0.705831	0.698567	0.705789	0.704998	0.708562	0.682711	0.706778	0.658318	0.70239	0.686647	0.683911	0.707276	0.682907		0.692338	0.676195	0.615326	0.698731	0.703133
302	283	Gln	A1	0.0757699	0.094381	0.107378	0.0761065	0.111222	0.117151	0.0713099	0.0985855	0.066373	0.115369	0.103557	0.0665665	0.0625734		0.102146	0.0530515	0.0846191	0.118287	0.10642	0.0589955
303	284	Ala	A1		0.416423	0.448275		0.433686	0.449435	0.425574	0.434231	0.433513	0.405785	0.431719	0.423619		0.419242	0.448754	0.262895	0.380197	0.443523	0.44941	0.435757
304	285	Ser	A1	0.426346	0.468491	0.465827	0.471626	0.472803	0.470062	0.463242	0.47232	0.499439	0.521629	0.4728	0.34923		0.490011	0.469145		0.528207	0.470754	0.461934	0.0819412
305	286	Leu	A1	0.525309	0.799294	0.81215	0.834096	0.505947	0.82217	0.821858	0.459696	0.839025		0.809815	0.838846	0.828502	0.836078	0.834847		0.476327	0.82681	0.830639	0.822962
306	287	Glu	A1	0.571855	0.582185	0.554667		0.587653	0.584889	0.577413	0.589774	0.589951	0.585745	0.59003	0.567331	0.569893	0.551387	0.588429	0.586753	0.588526	0.553393	0.585677	0.590106
307	288	Ile	A1	0.810942	0.75784	0.826141	0.830782	0.646632	0.831035	0.781848		0.831105	0.695702	0.699078	0.79337	0.830874	0.802101	0.829722	0.829189	0.500099	0.823379	0.746922	0.815242
308	289	Ser	A1	0.616376	0.881505	0.877036	0.886811	0.888819	0.884157	0.872739	0.887994	0.713448	0.747439	0.888813	0.533346	0.610926	0.699705	0.882606		0.757986	0.885329	0.870579	0.338995
309	290	Pro	A1	0.453519	0.211582	0.453355	0.463824	0.481452	0.465781	0.42762	0.481499	0.476615	0.474651	0.476989	0.358107		0.440902	0.481127	0.31973	0.476922	0.471512	0.481471	0.462131
310	291	Ile	A1	0.477351	0.908971	0.4802	0.481027	0.85671	0.481072	0.471222		0.481084	0.885541	0.887111	0.473765	0.481044	0.475589	0.48084	0.480746	0.451034	0.479698	0.905559	0.47818
311	292	Thr	A1	0.742729	0.435438	0.44055	0.440684	0.428198	0.439019	0.435835	0.432367	0.743091	0.429954	0.440499	0.743567	0.725107	0.694857	0.438299	0.337875	0.682485	0.43032	0.438805
312	293	Phe	A1	0.381618	0.258466	0.382884	0.401786		0.394735	0.257633	0.131666	0.402797	0.207516	0.257404	0.401457	0.405373	0.394787	0.402299	0.405776	0.170728	0.388114	0.348078	0.378611
313	294	Leu	A1	0.0595362	0.0741729	0.0810243	0.0958932	0.05375	0.0872358	0.0870289	0.0433482	0.0999605		0.079694	0.099807	0.0916399	0.0974908	0.0964924	0.0645529	0.0466428	0.090423	0.0932224	0.087765
314	295	Thr	A1	0.237895	0.287664	0.299078	0.299385	0.27251	0.295594	0.288529	0.281097	0.238504	0.276082	0.298962	0.239309	0.210504	0.172005	0.293975	0.000919022	0.158687	0.276835	0.295111
315	296	Ala	A1		0.387385	0.416738	0.397441	0.403356	0.417798	0.39587	0.403858	0.403196	0.349422	0.373887	0.394061	0.381871	0.362159	0.417177	0.208186	0.324942	0.412391	0.417776	0.377665
316	297	Gln	A1	0.121248	0.150347	0.169571	0.121791	0.175094	0.183472	0.113981	0.156661	0.105799	0.180971	0.164008	0.106122	0.0993997		0.161936	0.0829602	0.135324	0.185059	0.168182	0.0932909
317	298	Thr	A1	0.460579	0.461539	0.467674	0.467835	0.452909	0.465833	0.462014	0.45787	0.460999	0.454996	0.467613	0.461553	0.44028	0.406323	0.464968	0.0749646	0.392748	0.455431	0.465576
318	299	Leu	A1	0.0671533	0.0841496	0.0920363	0.109002	0.0603781	0.0991485	0.0989122	0.0481173	0.113607		0.0905083	0.113434		0.110813	0.109681	0.0730016	0.052012	0.102784	0.105969	0.0997528
319	300	Leu	A1	0.441591	0.900155	0.910327	0.92724	0.424962	0.918119	0.917878	0.38307	0.930962		0.908494	0.930828	0.922981	0.92874	0.927808	0.453478	0.3985	0.921687	0.924613	0.91873
320	301	Met	A1	0.0607202	0.0599636	0.0776391	0.0863703	0.0612288	0.0685283	0.0542973	0.0393949	0.085244	0.0691902		0.084128	0.0815581	0.0758186	0.0764208	0.0863529	0.0593188	0.0849788	0.0854853	0.0862252
321	302	Asp	A1	0.0644689	0.0650827		0.0386715	0.0554329	0.0640922	0.0615806	0.0625362	0.0653117	0.0496095	0.0567168	0.0503111	0.0310388	0.0576176	0.0607023	0.0525989		0.0313918	0.0632903	0.0651159
322	303	Leu	A1	0.483971	0.490656	0.493871	0.501047	0.481396	0.496835	0.496736	0.476857	0.503058		0.493242	0.502982	0.498966	0.501834	0.501342	0.486235	0.478282	0.498375	0.499737	0.49709
323	304	Gly	A1	0.832436	0.787657	0.829968		0.822062		0.831785	0.83206	0.830383	0.809333	0.791455	0.813172	0.251006	0.830826		0.820617	0.830285	0.646721	0.832444	0.828765
324	305	Gln	A1	0.0227075	0.0241285	0.0251918	0.0227322	0.0255183	0.0260333	0.0223833	0.0244658	0.0220315	0.025877	0.0248727	0.0220452			0.0247564	0.0211171	0.023369	0.0261336	0.0251113	0.021519
325	306	Phe	A1	0.444507	0.42664	0.445005	0.452016		0.449491	0.426215	0.312566	0.45237	0.395192	0.426097	0.451901	0.453263	0.44951	0.452196		0.362759	0.447023	0.429774	0.443309
326	307	Leu	A1	0.512583	0.697254	0.713691	0.744823	0.493923	0.727391	0.726952	0.45578	0.752416		0.710614	0.752136	0.736486	0.747848	0.745964	0.527508	0.468568	0.734021	0.739637	0.72851
327	308	Leu	A1	0.747136	0.76665	0.782618	0.811323	0.726397	0.79549	0.795083	0.680957	0.818036		0.779672	0.81779	0.803824	0.814011	0.812339	0.763077	0.696673	0.801582	0.806674	0.796524
328	309	Phe	A1	0.346533	0.310566	0.34761	0.363222		0.357496	0.309767	0.159886	0.364034		0.309547	0.362958	0.366092	0.357538	0.363634	0.366413	0.213487	0.352014	0.316525	0.343962
329	310	Cys	A1	0.462516		0.484985	0.479327	0.483461	0.463105	0.469536	0.458975	0.484388	0.458916	0.480388	0.485214	0.218453	0.466236	0.484004	0.476752	0.409639	0.484478	0.482979	0.48011
330	311	His	A1	0.0511661	0.0514506	0.0585534	0.0545329	0.0448093	0.0608706		0.0468648	0.0519129	0.0538438	0.0404074	0.0441253	0.0340239	0.0397696	0.0533944	0.0501622	0.0407446	0.058845	0.048354	0.0577176
331	312	Ile	A1	0.112743	0.0735508	0.123908	0.127636		0.127844	0.0950073		0.127902	0.0534329	0.0543504	0.101535	0.127712	0.106899	0.12677		0.0189987	0.121764	0.0694469
332	313	Ser	A1	0.0467473	0.150605	0.142354	0.161694	0.166312	0.155955	0.135206	0.164385	0.081491	0.10822	0.1663	0.0335705	0.0456097	0.0739651	0.152784		0.120246	0.15844	0.13187	0.0192452
333	314	Ser	A1	0.0344347	0.100144	0.0944089	0.108009	0.111339	0.103916	0.0895186	0.109945	0.0549415	0.0716844	0.11133	0.0270031	0.0337859	0.050383	0.101675		0.0795123	0.105682	0.0872604	0.0191272
334	315	His	A1	0.881719	0.882184	0.891834	0.886793	0.881552	0.89434		0.873694	0.882924	0.885826	0.869119	0.879863	0.841061	0.866956	0.885176	0.88002	0.870219	0.892163	0.876704	0.890863
335	316	Gln	A1	0.178661	0.216005	0.239101	0.179387	0.24552	0.255083	0.168852	0.223722	0.157561	0.252251	0.232539	0.158012	0.148542		0.230071	0.124584	0.197102	0.256871	0.237472	0.139775
336	317	His	A1	0.0190176	0.0190178	0.0190251	0.019021	0.0190113	0.0190275		0.0190133	0.0190183	0.0190203	0.019007	0.0190106	0.019001	0.0190064	0.0190198	0.0190166	0.0190073	0.0190254	0.0190148	0.0190242
337	318	Asp	A1	0.126042	0.126961		0.0858188	0.112316	0.125477	0.121696	0.123138	0.127303	0.103266	0.11429	0.104365	0.0732822	0.11567	0.120367	0.107933	0.126663	0.0738686	0.124273	0.12701
338	319	Gly	A1	0.508643	0.494743	0.507955	0.506299	0.505697		0.508462	0.508539	0.508072	0.501869	0.496051	0.503049	0.510342	0.508195	0.508602	0.505275		0.415409	0.508645	0.507617
339	320	Met	A1	0.990233	0.99004	0.930766	0.931743	0.990359	0.929385	0.98834	0.979553	0.931631	0.929502		0.931517	0.931238	0.930525	0.930606	0.931741	0.98987	0.931604	0.931655	0.931729
340	321	Glu	A1	0.817448	0.831328			0.837672	0.834542	0.825254	0.839974		0.835527	0.840246	0.810422	0.81448	0.413206	0.838524	0.836669	0.838629	0.783867	0.83545	0.840326
341	322	Ala	A1		0.408123	0.441521	0.419458	0.426178	0.442745	0.41768	0.426749	0.425996	0.396061	0.42284	0.415636	0.401954	0.409926	0.442027	0.252777	0.369876	0.436515	0.442719	0.427032
342	323	Tyr	A1	0.162532		0.158859	0.156258	0.119859	0.162573	0.126318	0.0886673	0.159771	0.152244	0.16077	0.151763	0.162008	0.147091	0.154243	0.12851	0.0566847	0.162467		0.158831
343	324	Val	A1	0.38204	0.343631	0.408342	0.407224	0.345886	0.407496	0.41623	0.0716109	0.402431	0.359584	0.429537	0.406137	0.402147	0.437663	0.386623	0.437133		0.408896	0.309517	0.362855
344	325	Lys	A1	0.0335441	0.036362	0.0366303	0.0365795	0.0361886	0.0363273	0.0326297	0.0365917		0.0366321	0.03627	0.0295887	0.0351029	0.0265985	0.0305442	0.0251519	0.035245	0.0340344	0.0361757	0.0299106
345	326	Val	A1	0.595958	0.556491	0.4085	0.407102	0.558742	0.407442	0.63323	0.333456	0.401142	0.572588	0.648321	0.405746	0.400789	0.657706	0.381836	0.65709		0.409193	0.523395	0.575941
346	327	Asp	A1	0.0396903	0.0399075		0.0309259	0.0365414	0.0395573	0.0386742	0.0390094	0.0399886	0.0345579	0.0369835	0.034795	0.0284612	0.0372946	0.038367	0.0355717	0.039837	0.028574	0.0392746	0.0399192
347	328	Ser	A1	0.0191587	0.0200272	0.0199408	0.0201495	0.0202027	0.0200853	0.019869	0.0201803	0.0194037	0.0196201	0.0202025	0.0190749	0.0191513	0.0193474	0.0200506		0.0197269	0.0201128	0.0198363	0.0189888
348	329	Cys	A1	0.034484		0.0414544	0.0392474	0.0326891	0.0346177	0.036214	0.0291422	0.0412017	0.0337066	0.0321427	0.0415524	0.020237	0.0353621	0.0410422	0.038365	0.0251966	0.0412397	0.0406257	0.0395298
349	330	Pro	A1	0.000120576	1.00533e-05	8.34812e-05	0.000139949	0.000188456	9.63328e-05	6.39258e-05	0.000188621	0.000172527	0.000166717	0.000173675	3.46867e-05		7.30554e-05	0.000187305	2.5463e-05	0.00017347	0.000158107	0.000188521	9.22542e-05
350	331	Glu	A1	8.74479e-06	1.02492e-05	6.39621e-06		1.10761e-05	1.06554e-05	9.54509e-06	1.14027e-05	1.14302e-05	1.07851e-05	1.14423e-05	8.10851e-06	8.46719e-06	5.96858e-06	1.11952e-05	1.09384e-05	1.12101e-05	6.22943e-06	1.07747e-05	1.14541e-05
351	332	Glu	A1	3.83575e-08	4.49564e-08	2.80557e-08		4.85836e-08	4.67383e-08	4.18679e-08	5.00164e-08	5.01366e-08	4.73069e-08	5.019e-08	3.55665e-08	3.71398e-08	2.618e-08	4.9106e-08	4.79797e-08	4.91712e-08	2.73241e-08	4.72616e-08	5.02416e-08
352	333	Pro	A1	2.07132e-05	1.7267e-06	1.434e-05	2.4042e-05	3.23776e-05	1.65479e-05	1.09805e-05	3.24059e-05	2.96403e-05	2.86418e-05	2.98375e-05	5.95783e-06		1.25489e-05	3.21798e-05	4.37348e-06	2.98022e-05	2.71622e-05	3.23888e-05	1.58472e-05
379	360	Phe	a1	0.5	0.5	0.166667	0.166667		0.166667	0.5	0.5	0.166667	0.5	0.5	0.166667	0.166667	0.166667	0.166667	0.166667	0.5	0.5	0.5	0.5
380	361	Asp	a1	0.466709	0.466709		0.466691	0.466702		0.466707	0.466708	0.46671	0.466698	0.466703	0.466699	0.466686	0.466704	0.466706	0.4667	0.466709	0.466686	0.466708	0.466709
381	362	Asp	a1	0.467963	0.467977		0.467402	0.467759	0.467955	0.467897	0.467919	0.467983	0.467632	0.467788	0.467647	0.467247	0.467808	0.467877	0.467697	0.467973	0.467254	0.467936	0.467978
382	363	Asp	a1	0.000124907	0.000126274		7.07431e-05	0.000105221	0.00012407	0.000118527	0.000120628	0.000126785	9.29519e-05	0.000107969	9.44133e-05	5.58578e-05	0.000109907	0.000116603	9.92105e-05	0.00012583	5.65354e-05	0.000122293	0.000126348
383	364	Asn	a1	0.00023551	0.000321778	0.000239519	0.00022751	0.000309902	0.000271875	0.000185266	0.000227883	0.00019052	0.000320919	0.000308719		5.88906e-05	0.00013658	0.000261276	2.30947e-05	0.000310015	0.000307525	0.000288805	0.000197703
384	365	Ser	a1	0.473718	0.506663	0.50358	0.510961	0.512805	0.508714	0.500985	0.512032	0.483466	0.491772	0.5128	0.470296	0.473417	0.48126	0.507493		0.495768	0.509681	0.499797	0.466729
385	366	Pro	a1	5.47201e-05	4.56187e-06	3.78841e-05	6.35135e-05	8.55317e-05	4.37168e-05	2.90092e-05	8.56066e-05	7.83013e-05	7.56637e-05	7.88221e-05	1.57401e-05		3.31525e-05	8.50093e-05	1.15545e-05	7.87291e-05	7.17554e-05	8.55613e-05	4.18657e-05
386	367	Ser	a1	5.38113e-05	0.000326885	0.000299698	0.000365396	0.00038215	0.000345174	0.000277087	0.000375106	0.000130762	0.000198801	0.000382103	2.75027e-05	5.14823e-05	0.000113076	0.000334268		0.000232383	0.000353852	0.000266818	4.72472e-07
387	368	Phe	a1	3.60814e-09	2.61968e-09	3.6449e-09	4.24332e-09		4.00862e-09	2.60197e-09	7.5117e-10	4.27821e-09	1.69846e-09	2.5971e-09	4.23207e-09	4.36853e-09	4.01029e-09	4.261e-09	4.38286e-09	1.19063e-09	3.80094e-09	2.75667e-09	3.52235e-09
388	369	Ile	a1	3.05319e-05	1.62059e-05	3.5133e-05	3.67279e-05	6.31587e-06	3.68177e-05	2.3721e-05		3.68428e-05	9.7887e-06	1.00693e-05	2.61606e-05	3.67607e-05	2.82231e-05	3.63547e-05	3.61693e-05	3.00132e-09	3.42293e-05	1.48502e-05	3.17462e-05
389	370	Gln	a1	2.57089e-05	3.56307e-05	4.30915e-05	2.58809e-05	4.53892e-05	4.9019e-05	2.34536e-05	3.79938e-05	2.10091e-05	4.79168e-05	4.08494e-05	2.11039e-05	1.91637e-05		4.00324e-05	1.46712e-05	3.03205e-05	4.97272e-05	4.25253e-05	1.74538e-05
390	371	Ile	a1	0.000105205	5.5845e-05	0.000121056	0.000126551	2.17654e-05	0.00012686	8.17388e-05		0.000126946	3.37327e-05	3.46995e-05	9.01442e-05	0.000126664	9.72503e-05	0.000125265	0.000124626	1.03433e-08	0.000117943	5.11737e-05
391	372	Arg	a1	9.55219e-10	9.41168e-10	8.86075e-10	9.40846e-10	9.34716e-10	9.62596e-10	7.74575e-10	9.4855e-10	6.23247e-10	9.14733e-10	8.01201e-10	7.82625e-10	9.52452e-10	7.75887e-10		8.40902e-10	7.3192e-10	4.03261e-10	8.87289e-10	9.20392e-10
392	373	Ser	A2	0.00212363	0.0126348	0.0116078	0.0140825	0.0147097	0.0133234	0.0107504	0.0144462	0.00513006	0.00775899	0.0147079	0.00108758	0.00203208	0.00444222	0.012913		0.00904656	0.0136494	0.01036	1.87226e-05
393	374	Val	A2	0.467454	0.467241	0.468799	0.468768	0.467251	0.468776	0.467733	0.466667	0.468642	0.46732	0.467877	0.468738	0.468635	0.46798	0.468301	0.467972		0.468815	0.467103	0.467338
394	375	Ala	A2		0.00171433	0.00249052	0.00193045	0.00207848	0.00252885	0.00189395	0.00209186	0.00207425	0.00115777	0.0014782	0.00185325	0.00161138	0.00131045	0.00250625	0.000356513	0.000926531	0.00234294	0.00252803	0.00153906
395	376	Lys	A2	0.466667	0.466667	0.466667	0.466667	0.466667	0.466667	0.466667	0.466667		0.466667	0.466667	0.466667	0.466667	0.466667	0.466667	0.466667	0.466667	0.466667	0.466667	0.466667
396	377	Lys	A2	0.0189941	0.0189955	0.0189956	0.0189956	0.0189954	0.0189955	0.0189937	0.0189956		0.0189956		0.0189922	0.0189949	0.0189908	0.0189927	0.0189902	0.0189949	0.0189944	0.0189954	0.0189924
397	378	His	A2	0.500011	0.500011	0.16668	0.500012	0.500009	0.166681		0.500009	0.500011	0.500012	0.500007	0.500008	0.500005	0.500007	0.500012	0.500011	0.500007	0.16668	0.50001	0.16668
398	379	Pro	A2	0.0220993	0.0192482	0.0211459	0.0225959	0.0238349	0.0214766	0.0206419	0.0238391	0.0234287	0.0232804	0.023458	0.0198864		0.0208773	0.0238056	0.0196476	0.0234528	0.0230604	0.0238366	0.0213717
399	380	Lys	A2	0.0193139	0.0193793	0.0193856		0.0193753	0.0193785	0.0192928	0.0193847		0.0193856	0.0193772	0.0192233	0.01935	0.0191557	0.019245	0.0191233	0.0193533	0.0193252	0.019375	0.0192306
400	381	Thr	A2	0.0312852	0.0371237	0.0388434	0.0388921	0.0350914	0.0382995	0.0372479	0.0362107	0.0313439	0.0355472	0.038825	0.0314219	0.028888	0.0261674	0.0380526	0.0190129	0.0253633	0.035645	0.0382254
401	382	Trp	A2	0.11093	0.115691	0.0678966	0.0773451	0.105919		0.112206	0.110964	0.104494	0.105692	0.114765	0.113317	0.103331	0.116822		0.110721	0.116783		0.116752	0.103002
402	383	Val	A2	0.0263306	0.0243589	0.038444	0.0381679	0.0244565	0.0382345	0.0288831	0.018989	0.0370528	0.0250929	0.0301987	0.0379056	0.0369899	0.0311266	0.0340174	0.0310628		0.0385832	0.0230843	0.025257
403	384	His	A2	0.241111	0.242273	0.268818	0.254353	0.212775	0.27656		0.222463	0.244145	0.251731	0.19007	0.209428	0.151428	0.186536	0.249998	0.236942	0.191912	0.269814	0.229157	0.265922
404	385	Tyr	A2	0.550779	0.546866		0.545155	0.504337	0.550815	0.512809	0.452329	0.548345	0.541374	0.549233	0.540911	0.550322	0.536294	0.543276	0.515545	0.367472	0.550722		0.547502
405	386	Ile	A2	0.37572	0.708272	0.3909	0.395534	0.596991	0.395787	0.346654		0.395857	0.646114	0.649493	0.358166	0.395626	0.366889	0.394475	0.393944	0.450099	0.388142	0.697355	0.380015
406	387	Ala	A2		0.328288	0.371681	0.342533	0.351205	0.373355	0.340267	0.351951	0.350968	0.246244	0.276762	0.337676	0.320733	0.261758	0.372372	0.114892	0.218504	0.364894	0.373319	0.281752
407	388	Ala	A2		0.386779	0.422447	0.398814	0.405982	0.423766	0.396921	0.406592	0.405787	0.509664	0.537585	0.394747	0.380261	0.524071	0.422992	0.366706	0.482739	0.41706	0.423738	0.541992
408	389	Glu	A2	0.260533	0.280222	0.681413		0.289913	0.285074	0.271362	0.293546	0.293846	0.286585	0.293979	0.251284	0.256572	0.673492	0.29125	0.28835	0.291416	0.220036	0.286465	0.294108
409	390	Glu	A2	0.480328	0.500131	0.442254		0.509825	0.504989	0.491238	0.51345	0.513749	0.5065	0.513882	0.470976	0.476326	0.434134	0.511159	0.508263	0.511325	0.439137	0.50638	0.51401
410	391	Glu	A2	0.524225	0.532817	0.510109		0.537399	0.53508	0.528837	0.539183	0.539332	0.535797	0.539398	0.520488	0.522602	0.507442	0.538051	0.536643	0.538132	0.509073	0.53574	0.539462
411	392	Asp	A2	0.428114	0.429364		0.369297	0.408963		0.422146	0.424136	0.429829	0.395831	0.411772	0.397448	0.349172	0.413725	0.420304	0.402653	0.428959	0.350134	0.425696	0.429431
412	393	Trp	A2	0.364245	0.37031	0.281767	0.305713	0.357392		0.365911	0.36429	0.355348	0.357069	0.369163	0.367337	0.353645	0.371692		0.36397	0.371645		0.371607	0.353158
413	394	Asp	A2	0.409444	0.410628		0.354786	0.391418	0.408715	0.403803	0.405682	0.411069	0.379187	0.394049	0.380687	0.336552	0.39588	0.402066	0.385529	0.410245	0.337419	0.407156	0.410692
414	395	Tyr	A2	0.536507		0.535601	0.534933	0.522323	0.536517	0.525125	0.481663	0.53583	0.533854	0.536078	0.53372	0.536381	0.532377	0.534399	0.526008	0.435117	0.536492		0.535594
415	396	Ala	A2		0.329171	0.37324	0.343586	0.352387	0.37495	0.341289	0.353144	0.352146	0.238592	0.269168	0.338665	0.321546	0.254107	0.373946	0.109559	0.210997	0.366317	0.374913	0.274189
416	397	Pro	A2	0.333336	0.333334	0.333335	0.333336	0.333337	0.333335	0.333335	0.333337	0.333337	0.333336	0.333337	0.333334		0.333335	0.333337	0.333334	0.333337	0.333336	0.333337	0.333335
417	398	Leu	A2	0.0456365	0.0556564	0.0604231	0.07094	0.0417356	0.0647875	0.0646415	0.0348066	0.0738587		0.0594936	0.0737483	0.0679072	0.0720843	0.0713688	0.049046	0.0369896	0.0670431	0.0690332	0.0651613
418	399	Val	A2	0.0342078	0.0301691	0.058279	0.057744	0.0303698	0.0578732	0.0393851	0.0189908	0.0555776	0.0316766	0.0420311	0.0572354	0.055455	0.0438885	0.0496275	0.0437609		0.0585483	0.0275396	0.0320129
419	400	Leu	A2	0.0213891	0.022357	0.022831	0.023909	0.0210223	0.0232728	0.0232579	0.020384	0.0242163		0.0227379	0.0242046	0.0235934	0.024029	0.0239539	0.0217143	0.0205833	0.0235042	0.0237101	0.023311
420	401	Ala	A2		0.31528	0.360414	0.329943	0.338943	0.362183	0.3276	0.339719	0.338696	0.224567	0.2551	0.324927	0.307562	0.240007	0.361144	0.100211	0.197369	0.353263	0.362146	0.260154
421	402	Pro	A2	0.0201127	0.0190813	0.019767	0.0202931	0.0207443	0.0198868	0.0195846	0.0207458	0.0205962	0.0205422	0.0206069	0.0193116		0.0196697	0.0207336	0.0192254	0.020605	0.0204621	0.0207449	0.0198488
422	403	Asp	A2	0.166678	0.166678		0.500006	0.166676	0.166678		0.166677	0.166678	0.166675	0.166676	0.500008	0.500005	0.50001	0.166677	0.500009	0.166678	0.166672	0.166677	0.166678
423	404	Asp	A2	0.0196065	0.0196133		0.0193382	0.019509	0.0196024	0.0195749	0.0195853	0.0196158	0.0194482	0.0195226	0.0194555	0.0192644	0.0195322	0.0195654	0.0194792	0.0196111	0.0192677	0.0195936	0.0196136
424	405	Arg	A2	0.305657	0.303842	0.29642	0.303801	0.302999	0.306597	0.279714	0.3048	0.252572	0.300344	0.283927	0.281003	0.305302	0.279925			0.272639	0.199967	0.296589	0.301102
425	406	Ser	A2	0.0291302	0.074878	0.0707079	0.0806548	0.0831215	0.0776401	0.06718	0.0820877	0.0429432	0.0545268	0.0831145	0.024223	0.0286997	0.0398376	0.0759972		0.0600399	0.0789388	0.0655594	0.0190782
426	407	Tyr	A2	0.0190223	0.0190208	0.0190211	0.0190202	0.0190093	0.0190223	0.0190111	0.0190014	0.0190214	0.0190189	0.0190217	0.0190187	0.0190221	0.0190173	0.0190195	0.0190117	0.0189944	0.0190223		0.0190211
427	408	Lys	A2	0.126289	0.142492	0.143975	0.143695	0.141529	0.1423	0.12077	0.143763		0.143985	0.141982	0.101412	0.135398	0.0807183	0.107667	0.0700523	0.13621	0.129194	0.141457	0.103537
428	409	Ser	A2	0.1164	0.357543	0.347516	0.370027	0.374922	0.363701	0.338263	0.3729	0.212226	0.264302	0.374909	0.067129	0.112495	0.194695	0.360082		0.283631	0.366475	0.33375	0.00132844
429	410	Gln	A2	0.0560011	0.0688618	0.0780719	0.0562303	0.080833	0.085125	0.0529747	0.0718203	0.0496494	0.0838305	0.075344	0.0497792	0.0471074		0.0743415	0.0408027	0.0620689	0.0859526	0.0773862	0.0447275
430	411	Tyr	A2	0.899139	0.897572	0.897838	0.89688	0.879038	0.899154	0.882964	0.456035	0.898167	0.895336	0.898523	0.895145	0.898958	0.893228	0.896115	0.884206	0.396182	0.899117		0.897828
431	412	Leu	A2	0.232851	0.691975	0.708241	0.737787	0.212304	0.721442	0.721023	0.167956	0.744755		0.705232	0.744499	0.730031	0.740574	0.73884	0.248777	0.183191	0.727717	0.732976	0.722506
432	413	Asn	A2	0.22529	0.263872	0.227339	0.221113	0.259173	0.24289	0.19693	0.221311	0.200149	0.263538	0.258695		0.0936672	0.163693	0.237981	0.0511961	0.259218	0.258212	0.250384	0.204448
433	414	Asn	A2	0.0321504	0.0368033	0.0323686	0.0317144	0.0361679	0.0341225	0.0293997	0.0317348	0.0296888	0.0367574	0.0361046		0.022344	0.0267049	0.0335493	0.020309	0.036174	0.0360406	0.0350353	0.0300834
434	415	Gly	A2	0.209119	0.168429		0.200825	0.198806		0.208455	0.208735	0.207031	0.186924	0.171523	0.190423	0.107997	0.207479	0.208968	0.197416	0.206932	0.0842994	0.209128	0.205401
435	416	Pro	A2	0.404281	0.40036	0.402971	0.404962	0.406659	0.403426	0.402278	0.406665	0.406103	0.4059	0.406143	0.401239		0.402602	0.406619	0.40091	0.406136	0.405599	0.406662	0.403282
436	417	Gln	A2	0.0818418	0.10207	0.116089	0.0822092	0.120219	0.126573	0.0769672	0.106615	0.0715592	0.124665	0.111976	0.0717714	0.0673882		0.110457	0.0569018	0.0914824	0.12779	0.115059	0.0634536
437	418	Arg	A2	0.074756	0.074026	0.0711403	0.0740093	0.07369	0.0751383	0.0651839	0.0744098	0.0568418	0.072646	0.0666206	0.0656192	0.0746125	0.0652549		0.0687461	0.0628632	0.0441529	0.0712043	0.0729422
438	419	Ile	A2	0.320262	0.250079	0.337223	0.342489	0.150599	0.342777	0.28898		0.342857	0.192436	0.195429	0.301188	0.342594	0.310596	0.341282	0.340677	0.0417328	0.334108	0.239544	0.325017
439	420	Gly	A2	0.451158	0.419397	0.44951	0.445574	0.444155		0.450725	0.450908	0.449788	0.435279	0.422253	0.43799	0.419863	0.450084	0.451059	0.443163	0.449722	0.284877	0.451163	0.448703
440	421	Arg	A2	0.363747	0.362273	0.356173	0.362239	0.361586	0.364508	0.342011	0.363051	0.317641	0.359412	0.34564	0.343126	0.363459	0.342194		0.350753	0.335827	0.264931	0.356313	0.360034
441	422	Lys	A2	0.0466681	0.0518544	0.0523454	0.0522525	0.051537	0.0517909	0.0449735	0.0522749		0.0523489	0.051686	0.0392958	0.0495438	0.0336496	0.0410866	0.0308953	0.0498051	0.0475744	0.0515133	0.0398998
442	423	Tyr	A2	0.477789		0.477009	0.476433	0.465518	0.477798	0.467951	0.948186	0.477206	0.475502	0.47742		0.47768	0.474228	0.475972	0.468717	0.906645	0.477776		0.477003
443	424	Lys	A2	0.331973	0.353844	0.355702	0.355353	0.352624	0.353601	0.323805	0.355437		0.355715	0.353198	0.321442	0.344632	0.279655	0.302704	0.254235	0.345714	0.336118	0.352533	0.325263
444	425	Lys	A2	0.971524	0.976053	0.976413	0.976345	0.975815	0.976006	0.969678	0.976362		0.976415	0.975927		0.974215	0.947566		0.936654	0.974436	0.972427	0.975797
445	426	Val	A2	0.774507	0.736983	0.416984	0.415949	0.739206	0.416201	0.80734	0.450206	0.411509	0.752651	0.819977	0.414943	0.411245	0.827656	0.396795	0.827156		0.417496	0.703074	0.75585
446	427	Arg	A2	0.788216	0.786659	0.780231	0.786623	0.785934	0.78902	0.765385	0.787481	0.740093	0.783641	0.769179	0.76655	0.787912	0.765576		0.774536	0.758936	0.686471	0.780378	0.784298
447	428	Phe	A2	0.917843	0.973321	0.918033	0.920686		0.919737	0.973149	0.917861	0.920819	0.960009	0.973102	0.920643	0.921152	0.919744	0.920754		0.944833	0.918802	0.91208	0.917383
448	429	Met	A2	0.144692	0.142825	0.183438	0.201409	0.145941	0.163265	0.128432	0.086808	0.19916	0.164783		0.196913	0.19166	0.179528	0.180827	0.201374	0.141223	0.198628	0.199644	0.20112
449	430	Ala	A2		0.375098	0.413875	0.388061	0.395841	0.41533	0.386015	0.396505	0.395629	0.358697	0.387957	0.383668	0.368126	0.373717	0.414476	0.218111	0.331064	0.407949	0.415299	0.392632
450	431	Tyr	A2	0.840776	0.836639	0.837338	0.834833	0.792147	0.840814	0.800943	0.738868	0.838203	0.830846	0.839141	0.830358	0.840293	0.8255	0.832851	0.803791	0.654506	0.840716		0.837312
451	432	Thr	A2	0.0423306	0.0530468	0.0561598	0.0562478	0.0493426	0.0551774	0.0532722	0.051386	0.0424394	0.0501758	0.0561267	0.0425841	0.0378637	0.0327459	0.0547307	0.019037	0.0312234	0.0503544	0.0550434
452	433	Asp	A2	0.00870907	0.00880272		0.00496953	0.00735639	0.00865172	0.00827145	0.00841569	0.00883772	0.00650962	0.00754568	0.00661063	0.00393198	0.00767905	0.00813937	0.00694192	0.00877231	0.00397931	0.00852989	0.00880779
453	434	Glu	A2	0.296548	0.316312	0.287428		0.325875	0.321113	0.307474	0.329433	0.329726	0.322603	0.329856	0.287106	0.292516	0.278982	0.327186	0.32434	0.327349	0.254431	0.322485	0.329981
454	435	Thr	A2	9.44612e-05	0.000140982	0.000154899	0.000155295	0.000124663	0.000150487	0.000141984		9.49232e-05	0.000128311	0.00015475	9.55376e-05	7.56791e-05	5.45826e-05	0.000148487	1.91682e-07	4.83918e-05	0.000129095	0.000149886
455	436	Phe	A2	0.0392301	0.0291086	0.0395982	0.0455077		0.0432082	0.0289232	0.00870824	0.0458476	0.0192669	0.0288722	0.045398	0.0467251	0.0432246	0.04568	0.046864	0.0136637	0.0411539	0.0305378	0.038369
456	437	Lys	A2	7.63269e-05	9.16312e-05	9.30976e-05	9.28199e-05	9.06846e-05	9.14417e-05	7.13987e-05	9.28868e-05		9.31079e-05	9.11287e-05	5.51403e-05	8.47712e-05	3.93483e-05	6.02268e-05	3.17767e-05	8.55434e-05	7.89771e-05	9.06142e-05	5.68517e-05
457	438	Thr	A2	0.278757	0.326428	0.336939	0.33722	0.312235	0.333747	0.327229	0.320311	0.279359	0.315605	0.336833	0.280154	0.251169	0.210645	0.332259	0.00127486	0.196124	0.316314	0.333303
458	439	Arg	A2	0.466667	0.466667	0.466667	0.466667	0.466667	0.466667	0.466667	0.466667	0.466667	0.466667	0.466667	0.466667	0.466667	0.466667		0.466667	0.466667	0.466667	0.466667	0.466667
459	440	Glu	A2	0.0521289	0.0573925	0.0436673		0.0602355	0.0587936	0.0549438	0.0613489	0.0614421	0.0592388	0.0614835	0.0498663	0.0511444	0.0420935	0.0606421	0.0597646	0.0606928	0.0430547	0.0592034	0.0615234
460	441	Ala	A2		0.48373	0.491115	0.485807	0.487221	0.491475	0.485458	0.487348	0.48718	0.478307	0.481443	0.485067	0.482735	0.479806	0.491263	0.470304	0.476021	0.489727	0.491467	0.482034
461	442	Ile	A2	0.0189988	0.0189934	0.0190005	0.0190011	0.0189897	0.0190011	0.0189962		0.0190011	0.018991	0.0189911	0.0189971	0.0190011	0.0189979	0.0190009	0.0190009	0.0189873	0.0190001	0.0189929	0.0189992
462	443	Gln	A2	0.0189975	0.0190014	0.0190043	0.0189975	0.0190052	0.0190066	0.0189966	0.0190023	0.0189956	0.0190062	0.0190034	0.0189957	0.0189949		0.0190031	0.0189931	0.0189993	0.0190069	0.0190041	0.0189942
463	444	His	A2	0.0219009	0.0219283	0.022622	0.022227	0.0212968	0.0228525		0.0214905	0.0219729	0.0221599	0.0208871	0.0212327	0.0203049	0.0208283	0.0221162	0.0218045	0.0209182	0.0226509	0.0216319	0.0225394
464	445	Glu	A2	0.331098	0.349067	0.298588		0.358147	0.353593	0.340902	0.361593	0.361878	0.355011	0.362005	0.322871	0.327558	0.291978	0.359412	0.356672	0.35957	0.296038	0.354898	0.362127
465	446	Ser	A2	0.19895	0.837707	0.828041	0.849677	0.854351	0.84362	0.819081	0.852422	0.298512	0.350695	0.854338	0.145885	0.194792	0.280646	0.840147		0.369734	0.846278	0.814696	0.0729269
466	447	Gly	A2	0.868532	0.842579	0.86721	0.864039	0.862892		0.868185	0.868332	0.867433	0.855678	0.844952	0.857889	0.713591	0.867671	0.868453	0.86209	0.86738	0.720892	0.868537	0.86656
467	448	Ile	A2	0.803558	0.295966	0.816868	0.820885	0.180576	0.821103	0.777411		0.821164	0.233499	0.237019	0.787873	0.820965	0.795708	0.819969		0.000134282	0.814467	0.285336	0.807348
468	449	Leu	A2	0.447817	0.866915	0.874574	0.887063	0.434462	0.880366	0.880187	0.399277	0.889771		0.873203	0.889673	0.883947	0.888156	0.887477	0.457161	0.412502	0.882996	0.885143	0.880817
469	450	Gly	A2	0.946755	0.925698	0.945696	0.943151	0.942228		0.946477	0.946594	0.945874	0.936398	0.927648	0.93819	0.476433	0.946065	0.946692	0.941582	0.945832	0.818608	0.946758	0.945175
470	451	Pro	A2	0.165098	0.0356231	0.130134	0.180973	0.215108	0.143003	0.108771	0.215213	0.204685	0.200702	0.20546	0.0720611		0.119029	0.214378	0.0590789	0.205322	0.194612	0.21515	0.139012
471	452	Leu	A2	0.0257419	0.0284308	0.0297406	0.0327028	0.0247179	0.0309576	0.0309166	0.0229296	0.0335431		0.0294836	0.0335112	0.0318381	0.0330313	0.0328258	0.0266473	0.0234889	0.0315933	0.0321582	0.0310626
472	453	Leu	A2	0.385473	0.377878	0.389694	0.409642	0.367061	0.398837	0.398553	0.322119	0.414084		0.387555	0.413922	0.404583	0.41143	0.410319	0.398842	0.338437	0.40305	0.406518	0.399557
473	454	Tyr	A2	0.0307912	0.0303007	0.0303814	0.0300959	0.026461	0.0307959	0.0270606	0.0238017	0.0304825	0.0296625	0.0305937	0.0296111	0.0307324	0.0291187	0.0298772	0.0272682	0.0214234	0.0307839		0.0303784
474	455	Gly	A2	0.340188	0.293504	0.337565	0.331394	0.329202		0.339495	0.339788	0.338005	0.315865	0.29739	0.319871	0.223339	0.338476	0.34003	0.32768	0.337901	0.158121	0.340196	0.336288
475	456	Glu	A2	0.187176	0.205327	0.154223		0.214484	0.209893	0.197086	0.217955	0.218242	0.211322	0.21837	0.178851	0.183595	0.147505	0.215758	0.212996	0.215917	0.151632	0.211209	0.218493
476	457	Val	A2	0.177592	0.143195	0.299701	0.297913	0.145062	0.298348	0.213658	6.12568e-05	0.29038	0.156791	0.229384	0.296188	0.28994	0.239521	0.266933	0.238847		0.300591	0.116949	0.159696
477	458	Gly	A2	0.563074	0.526873	0.560799	0.555572	0.553756		0.562471	0.562725	0.561179	0.543142	0.529573	0.546253	0.0869106	0.561586	0.562937	0.552507	0.561089	0.456549	0.563082	0.559703
478	459	Asp	A2	0.468653	0.469329		0.884038	0.457295	0.468232	0.465322	0.466452	0.469578	0.448237	0.459088	0.449417	0.861681	0.460307	0.464257	0.453088	0.469111	0.404551	0.467324	0.469365
479	460	Thr	A2	0.850722	0.422392	0.430307	0.430516	0.411407	0.427923	0.423002	0.417701	0.851233	0.414047	0.430229	0.851906	0.826524	0.78791	0.426805	0.502372	0.773089	0.4146	0.42759
480	461	Leu	A2	0.67316	0.416117	0.428165	0.448552	0.654523	0.437501	0.437211	0.609244	0.4531		0.425982	0.452935		0.450382	0.449245	0.686724	0.62565	0.441808	0.445355	0.438237
481	462	Leu	A2	0.19214	0.232408	0.248757	0.279879	0.173808	0.262427	0.261988	0.13656	0.287502		0.245691	0.28722	0.271524	0.282915	0.281024	0.206854	0.149015	0.269057	0.27468	0.263546
482	463	Ile	A2	0.405581	0.743333	0.419032	0.423095		0.423316	0.379201		0.423377	0.680793	0.684309	0.389749	0.423176	0.397654	0.422169	0.421703	0.450131	0.416604	0.732667	0.409409
483	464	Ile	A2	0.317662	0.269123	0.334865	0.340228	0.172978	0.340522	0.286203		0.340604	0.213005	0.215891	0.298438	0.340335	0.307903	0.338998	0.338382	0.0714891	0.331698	0.258782	0.322474
484	465	Phe	A2	0.454087	0.428519	0.454817	0.465192		0.461433	0.427925	0.289189	0.465721	0.386229	0.42776	0.46502	0.467057	0.461461	0.465461	0.467264	0.34589	0.457784	0.432919	0.452335
485	466	Lys	A2	0.421415	0.43649	0.437724	0.437492	0.435676	0.436328	0.41551	0.437548		0.437732	0.43606	0.399011	0.430267	0.362293	0.399502	0.337042	0.431007	0.424353	0.435615
486	467	Asn	A2	0.303928	0.342264	0.306033	0.299613	0.337737	0.321749	0.232293	0.299818	0.235776	0.341944	0.337274		0.108074	0.195052	0.316836		0.337781	0.336806	0.329166	0.240393
487	468	Gln	A2	0.0323918	0.0437985	0.0520163	0.0325944	0.0544878	0.0583372	0.0297191	0.0464338	0.0267874	0.0571753	0.049578	0.0269017	0.0245498		0.0486829	0.0190134	0.0377637	0.0590806	0.051403	0.0224577
488	469	Ala	A2		0.254844	0.301448	0.269528	0.278754	0.303363	0.267154	0.279558	0.278499	0.166974	0.195227	0.264457	0.247283	0.181058	0.302238	0.0667786	0.143127	0.29378	0.303323	0.200063
489	470	Ser	A2	0.0315987	0.0869358	0.0819936	0.093749	0.0966467	0.0901982	0.0777969	0.0954331	0.0485704	0.0626254	0.0966386		0.031066	0.0447747	0.0882588		0.0692589	0.0917292	0.0758642	0.0191009
490	471	Arg	A2	0.0747734	0.0740431	0.0711566	0.0740264	0.073707	0.0751558	0.0651986	0.074427	0.056854	0.0726627	0.0666357	0.065634	0.0746297	0.0652696		0.0687617	0.0628771	0.0441613	0.0712206	0.072959
491	472	Pro	A2	0.208142	0.0199729	0.128406	0.225083	0.260806	0.142541	0.104618	0.260914	0.249998	0.245846	0.250804	0.0627711		0.116092	0.260052	0.0476699	0.250661	0.23947	0.260849	0.138173
492	473	Tyr	A2	0.486328	0.485738	0.485838	0.485477	0.478562	0.486333	0.480114	0.967326	0.485962	0.484892	0.486096	0.484819	0.486259	0.48409	0.485187	0.480601	0.939044	0.486319		0.485834
493	474	Asn	A2	0.408634	0.435539		0.405369	0.432545	0.421592	0.393181	0.405526	0.396084	0.435329	0.432237		0.256329	0.35952	0.418101	0.155568	0.432574	0.431924	0.426748	0.399875
494	475	Ile	A2	0.886527	0.363603	0.898368	0.901916	0.248344	0.902108	0.862879		0.902162	0.302666	0.306189	0.872404	0.901986	0.879481	0.901108	0.900702	0.041834	0.896241	0.353466	0.889912
495	476	Tyr	A2	0.360407	0.355994		0.35407	0.309185	0.360448	0.318344	0.296348	0.35766	0.349831	0.358662	0.349312	0.359891	0.344162	0.351961	0.321319	0.213323	0.360343		0.35671
496	477	Pro	A2	0.868584	0.213028	0.447867	0.876971	0.891109	0.458296	0.425818	0.891146	0.887255	0.885685	0.887554	0.363042		0.437274		0.326216	0.887501	0.883169	0.891124	0.455246
497	478	His	A2	0.032076	0.0321965	0.035233	0.0335075	0.0294064	0.0362356		0.030265	0.0323925	0.0332135	0.0275827	0.0291217	0.0249733	0.0273201	0.033022	0.0316516	0.0277217	0.0353588	0.0308898	0.0348728
498	479	Gly	A2	0.742978	0.697641	0.740468	0.734545	0.732435		0.742316	0.742596	0.74089	0.719532	0.701469	0.723419	0.244196	0.74134	0.742828	0.730968	0.74079	0.557803	0.742987	0.739244
499	480	Ile	A2	0.833065	0.833908	0.844191	0.847514	0.71965	0.847694	0.810683		0.847744	0.774195	0.77769	0.819724	0.84758	0.82642	0.846757	0.846377	0.500186	0.842197	0.82408	0.836251
500	481	Thr	A2	0.0442329	0.0557551	0.0590943	0.0591887	0.0517772	0.0580409	0.0559971	0.0539722	0.0443502	0.0526724	0.0590589	0.044506	0.0394177	0.0338916	0.0575618	0.0190413	0.0322458	0.0528642	0.0578972
501	482	Asp	A2	0.167043	0.16818		0.115186	0.149811	0.166343	0.161637	0.163436	0.168603	0.138191	0.152317	0.139613	0.0981475	0.154064	0.159974	0.144208	0.167812	0.0989542	0.164848	0.168242
502	483	Val	A2	0.324948	0.285566	0.431793	0.430513	0.287841	0.430825	0.361205	0.041812	0.425043	0.301754	0.375635	0.429271	0.424719	0.384538	0.40718	0.383955		0.432428	0.251728	0.305103
503	484	Arg	A2	0.0404402	0.040138	0.0389493	0.0401311	0.0399991	0.0405987	0.0365255	0.0402968	0.0331965	0.0395684	0.0371065	0.0367013	0.0403807	0.0365542		0.0379703	0.0355918	0.0282743	0.0389756	0.0396904
504	485	Pro	A2	0.371389	0.140919	0.357804	0.387706	0.417501	0.375117	0.324697	0.417583	0.409075	0.405709	0.40972	0.250288		0.341344	0.416929	0.216527	0.409605	0.400395	0.417534	0.369934
505	486	Leu	A2	0.194816	0.236477	0.253032	0.283995	0.175421	0.266721	0.266284	0.135158	0.291469		0.249944	0.291194	0.275753	0.286976	0.28512	0.210187	0.148751	0.27331	0.278872	0.267835
506	487	Tyr	A2	1.91064e-07	1.82941e-07	1.84276e-07	1.79553e-07	1.1991e-07	1.91141e-07	1.29687e-07	7.68271e-08	1.85949e-07	1.72395e-07	1.8779e-07	1.71548e-07	1.90088e-07	1.63432e-07	1.75941e-07	1.33078e-07	3.86885e-08	1.90942e-07		1.84225e-07
507	488	Ser	A2	0.0393605	0.121586	0.114682	0.130973	0.134921	0.1261	0.108755	0.133271	0.065775	0.0868253	0.134909	0.0296111	0.0385131	0.0599642	0.123421		0.0965125	0.128206	0.106006	0.0191737
508	489	Arg	A2	0.0189876	0.0189876	0.0189876	0.0189876	0.0189876	0.0189876	0.0189876	0.0189876	0.0189875	0.0189876	0.0189876	0.0189876	0.0189876	0.0189876		0.0189876	0.0189876	0.0189875	0.0189876	0.0189876
509	490	Arg	A2	0.0189874	0.0189874	0.0189874	0.0189874	0.0189874	0.0189874	0.0189874	0.0189874	0.0189874	0.0189874	0.0189874	0.0189874	0.0189874	0.0189874		0.0189874	0.0189874	0.0189874	0.0189874	0.0189874
510	491	Leu	A2	0.0383543	0.0457912	0.0493595	0.057303	0.0354822	0.0526442	0.052534	0.0304123	0.0595249		0.0486622	0.0594407	0.0550023	0.0581732	0.057629	0.0408752	0.0320053	0.0543482	0.0558556	0.0529263
511	492	Pro	A2	0.0487359	0.0216102	0.0399664	0.0531899	0.0639818	0.0430412	0.0352109	0.0640177	0.0604934	0.0592076	0.0607465	0.0279225		0.0374427	0.0637316	0.0255777	0.0607013	0.0572889	0.063996	0.0420697
512	493	Lys	A2	0.5	0.166667	0.166667	0.166667	0.166667	0.166667	0.5	0.166667		0.166667	0.166667	0.5	0.166667	0.5	0.5	0.5	0.166667	0.166667	0.166667	0.5
513	494	Gly	A2	0.438549	0.431819	0.438092	0.43706	0.436707		0.438427	0.438479	0.438168	0.434705	0.432284	0.435282	0.0113636	0.438249	0.438521	0.436466	0.43815	0.421412	0.438551	0.437873
514	495	Val	A2	0.627272	0.594857	0.747889	0.746058	0.5966	0.746502	0.661978	0.466719	0.738363	0.607591	0.677347	0.744292	0.737914	0.687332	0.71464	0.686665		0.748801	0.57056	0.610325
515	496	Lys	A2	0.0190035	0.0190067	0.0190071	0.019007	0.0190065	0.0190067	0.0190025	0.019007		0.0190071	0.0190066	0.018999	0.0190053	0.0189957	0.0190001	0.0189941	0.0190055	0.0190041	0.0190065	0.0189994
516	497	His	A2	0.558622	0.55933	0.57651	0.566903	0.542367	0.581913		0.547715	0.560478	0.565226	0.530609	0.540568	0.512774	0.52887	0.564127	0.55611	0.531525	0.577195	0.551534	0.574538
517	498	Leu	A2	0.427011	0.454324	0.463471	0.478552	0.411643	0.470438	0.470223	0.3722	0.48185		0.461827	0.481731	0.47477	0.479882	0.479056	0.437897	0.386851	0.473618	0.47622	0.470983
518	499	Lys	A2	0.120237	0.133113	0.134305	0.13408	0.132339	0.132958	0.115917	0.134134		0.134313	0.132702	0.392681	0.12744	0.377173	0.105788	0.369344	0.128086	0.122525	0.132281	0.394299
519	500	Asp	A2	0.0598415	0.0602518		0.0429732	0.0538504	0.05959	0.0579166	0.0585525	0.060405	0.050037	0.0546962	0.0504945	0.0381189	0.0552906	0.0573332	0.05199	0.0601186	0.038342	0.0590549	0.060274
520	501	Phe	A2	0.0322259	0.0286694	0.0323572	0.0344842		0.0336522	0.0286052	0.0218025	0.0346077	0.0253077	0.0285876	0.0344444	0.0349269	0.0336582	0.0345468	0.0349776	0.0234348	0.0329136	0.0291654	0.0319193
521	502	Pro	A2	0.372316	0.141415	0.358816	0.388586	0.418272	0.376102	0.325731	0.418353	0.409879	0.406526	0.410522	0.25124		0.342371	0.417701	0.217381	0.410407	0.401232	0.418304	0.370929
522	503	Ile	A2	0.103401	0.0676461	0.113712	0.117168	0.0391479	0.117361	0.0871358		0.117415	0.0495559	0.0503771	0.093106	0.117239	0.0980261	0.116365	0.115965	0.0189973	0.111728	0.0639415	0.106173
523	504	Leu	A2	0.444589	0.460176	0.468072	0.480968	0.430899	0.474049	0.473865	0.394982	0.483769		0.466657	0.483667	0.477748	0.482099	0.481397	0.454185	0.408457	0.476766	0.478984	0.474515
524	505	Pro	A2	0.0260977	0.0195879	0.0239315	0.0272217	0.0300138	0.0246841	0.022782	0.0300232	0.0291004		0.0291663	0.0210534		0.0233193	0.0299479	0.0205056	0.0291545	0.0282705	0.0300175	0.0244455
525	506	Gly	A2	0.580285	0.541329	0.577865	0.572289	0.570347		0.579643	0.579914	0.578269	0.558952	0.544267	0.562301	0.0990873	0.578702		0.569011	0.578174	0.462874	0.580293	0.576697
526	507	Glu	A2	0.0250345	0.0260601	0.0234248		0.026622	0.0263363	0.0255806	0.0268436	0.0268622	0.0264244	0.0268705	0.0245994	0.0248447	0.0231306	0.0267028	0.0265286	0.0267129	0.0233101	0.0264174	0.0268785
527	508	Ile	A2	0.038559	0.0295698	0.0413765	0.0423455	0.0231655	0.0424	0.0343268		0.0424152	0.0254333	0.0256156	0.0358512	0.0423654	0.0371326	0.0421191	0.0420066	0.0189893	0.0408258	0.0287017	0.0393058
528	509	Phe	A2	0.102029	0.0821536	0.102734	0.113874		0.109576	0.0817803	0.0388934	0.114505	0.061845	0.0816776	0.11367	0.11613	0.109607	0.114194	0.116386	0.0498211	0.105697	0.0850206	0.100376
529	510	Lys	A2	0.0441285	0.0488692	0.0493184		0.0485787	0.048811	0.0425816	0.0492539		0.0493216	0.048715	0.0374062	0.0467559	0.0322708	0.0390374	0.0297698	0.0469948	0.0449562	0.0485571	0.0379563
530	511	Tyr	A2	0.514493	0.513355	0.513548	0.512851	0.499721	0.514503	0.502636	0.937474	0.513787	0.511727	0.514046	0.511588	0.514361	0.510188	0.512294	0.503555	0.889463	0.514477		0.513541
531	512	Lys	A2	0.559451	0.580491	0.582265	0.581932	0.579325	0.580259	0.551519	0.582013		0.582278	0.579874	0.519921	0.571664	0.477839	0.530836	0.45168	0.572703	0.563461	0.579238	0.523713
532	513	Trp	A2	0.911362	0.912861	0.88608	0.894514	0.909618	0.839417	0.911777	0.911373	0.909088	0.909535	0.91258	0.912131	0.908643	0.913197	0.883091	0.911293	0.913185		0.913176	0.908514
533	514	Thr	A2	0.729157	0.320711	0.332251	0.332562	0.305447	0.328725	0.321584	0.314089	0.729763	0.30904	0.332134	0.730565	0.701997	0.664172	0.327087	0.500857	0.65118	0.309797	0.328236
534	515	Val	A2	0.354485	0.315099	0.431636	0.430355	0.317374	0.430667	0.390756	0.0715736	0.424879	0.331288	0.405194	0.429111	0.424555	0.414102	0.407	0.413519		0.432271	0.281267	0.334637
535	516	Thr	A2	0.123822	0.160817	0.170576	0.170846	0.148654	0.16754	0.161538	0.15544	0.124227	0.151445	0.170474	0.124764	0.106629	0.0854422	0.166147	0.0192563	0.078806	0.152038	0.167123
536	517	Val	A2	0.0319879	0.0285266	0.0527932	0.0523275	0.0286985	0.0524399	0.0364372	0.0189903	0.0504431	0.0298176	0.0387166	0.0518848	0.0503366	0.0403188	0.0452806	0.0402087		0.0530276	0.0262776	0.0301058
537	518	Glu	A2	0.135333	0.150101	0.109759		0.157743	0.153895	0.143333	0.160676	0.16092	0.15509	0.161028	0.128726	0.132478	0.104731	0.158818	0.156493	0.158952	0.107812	0.154995	0.161132
538	519	Asp	A2	0.425971	0.426936		0.397883	0.41002	0.425372	0.421242	0.422842	0.427293	0.397646	0.412506	0.399241	0.37024	0.414203	0.419739	0.404236	0.426624	0.341927	0.424079	0.426988
539	520	Gly	A2	0.435073	0.399626	0.43321	0.42877	0.427173		0.434582	0.43479	0.433524	0.417229	0.402773	0.420258	0.826107	0.433858	0.434961	0.426058	0.43345	0.259596	0.435079	0.432298
540	521	Pro	A2	0.446396	0.202187	0.444559	0.457364	0.476228	0.457635	0.417678	0.476278	0.471038		0.471439	0.346396		0.431518	0.475879		0.471368	0.465574	0.476247
541	522	Thr	A2	0.30389	0.390744	0.400478	0.400736	0.377472	0.397531	0.39149	0.385043	0.304472	0.380638	0.40038	0.305239	0.276929	0.236194	0.396154		0.221258	0.381302	0.39712
542	523	Lys	A2	0.0190246	0.0190321	0.0190328	0.0190327	0.0190317	0.019032	0.0190222	0.0190327		0.0190329	0.0190319	0.0190143	0.0190288	0.0190066	0.0190168	0.0190029	0.0190292	0.0190259	0.0190316	0.0190151
543	524	Ser	A2	0.0436226	0.621236	0.61126	0.634369	0.639749	0.627612	0.602471	0.63751	0.0942569	0.130514	0.639734	0.0232875	0.0418926	0.0836386	0.623841		0.146125	0.630548	0.598321	0.000419227
544	525	Asp	A2	0.439522	0.440529		0.650596	0.422933	0.438898	0.434595	0.436261	0.440901	0.410122	0.425512	0.41177	0.622435	0.427275	0.43303	0.416937	0.440204	0.353071	0.43755	0.440583
545	526	Pro	A2	0.6642	0.519582	0.626454	0.681035	0.716611	0.640455	0.602927	0.716719	0.705837	0.7017	0.70664	0.561651		0.614269		0.54679	0.706497	0.695351	0.716654	0.636127
546	527	Arg	A2	0.0212511	0.021218	0.021088	0.0212172	0.0212028	0.0212685	0.0208246	0.0212354	0.0204667	0.0211556	0.0208875	0.0208436	0.0212446	0.0208277		0.0209813	0.0207238	0.0199455	0.0210908	0.021169
547	528	Cys	A2	0.915304		0.922193	0.920506		0.915491	0.917512	0.508227	0.922016	0.914151	0.515606	0.92226	0.355539	0.916481		0.919729	0.48883			0.920742
548	529	Leu	A2	0.79511	0.816497	0.828236	0.848038	0.776774	0.837314	0.837033	0.731948	0.852446		0.826112	0.852286	0.843019	0.849813	0.848711	0.808413	0.748236	0.841497	0.844939	0.83803
549	530	Thr	A2	0.759815	0.885734	0.889943	0.890053	0.879738	0.888685	0.886061	0.883195	0.76012	0.881196	0.889902		0.744797	0.718437	0.888092	0.33915	0.707438	0.881499	0.888508
550	531	Arg	A2	0.247926	0.246922	0.242941	0.246899	0.24646	0.248451	0.234648	0.24745	0.222859	0.245021	0.236658	0.235258	0.247728	0.234747		0.23962	0.231389	0.204527	0.24303	0.24543
551	532	Tyr	A2	0.04061		0.0398739	0.0393604	0.0327796	0.0406184	0.0338707	0.0279126	0.0400555	0.0385801	0.0402553	0.0384875	0.0405043	0.0375993	0.0389669	0.0342481	0.0235221	0.0405968		0.0398684
552	533	Tyr	A2	0.46782	0.466487	0.466714	0.465898	0.450611	0.467833		0.468628	0.466994	0.464583	0.467296	0.46442	0.467666	0.462785	0.465247	0.455059	0.414884	0.467801		0.466705
553	534	Ser	A2	0.796136	0.44913	0.44502	0.454001	0.455841	0.451566	0.44106	0.455086	0.889635	0.921484	0.455836	0.713037	0.790772	0.876629	0.450142		0.931275	0.452642	0.439067	0.506296
554	535	Ser	A2	0.743345	0.926066	0.920423	0.932816	0.935382	0.929433	0.915029	0.934327	0.848684	0.888984	0.935375	0.663201	0.737822	0.832922	0.927463		0.901884	0.930925	0.912331	0.504128
555	536	Phe	A2	0.487481	0.449268	0.488645	0.505667		0.499394	0.448434	0.302432	0.506559	0.39534	0.448204	0.505377	0.508825	0.49944	0.50612	0.509178	0.352361	0.493421	0.455509	0.484705
556	537	Val	A2	0.263111	0.227305		0.35397	0.229264	0.354392	0.30001	0.0714977	0.346622	0.241531	0.315897	0.352289	0.346191	0.326073	0.32358	0.325397		0.356575	0.199568	0.244557
557	538	Asn	A2	0.102182	0.12614	0.103359	0.099811	0.123006	0.112627	0.0868356	0.0999223	0.0884928	0.125915	0.122691		0.0427484	0.0708506	0.109637	0.028582	0.123036	0.122373	0.117314	0.0907381
558	539	Met	A2	0.00335499	0.00328917	0.00488084	0.00571101	0.00339935	0.0040461	0.00280252	0.00157328	0.00560221	0.0041057		0.0054949	0.00524972	0.00471153	0.00476739	0.00570933	0.00323324	0.00557666	0.00562547	0.00569697
559	540	Glu	A2	0.0211624	0.0215347	0.0205801		0.0217391	0.0216351	0.0213605	0.0218198	0.0218266	0.0216672	0.0218296	0.0210048	0.0210937	0.0204739	0.0217685	0.0217051	0.0217722	0.0205387	0.0216646	0.0218325
560	541	Arg	A2	0.0232404	0.0231784	0.022935	0.023177	0.0231499		0.0224417	0.023211	0.0217706	0.0230616	0.0225596	0.0224773	0.0232282	0.0224475		0.0227353	0.0222527	0.0207917	0.0229404
561	542	Asp	A2		0.50365			0.496726			0.502012	0.503792	0.491389	0.49777		0.871566	0.498477	0.500754	0.494261	0.503526	0.464027		0.503671
562	543	Leu	A2	0.567564	0.590041	0.266912	0.288393	0.558413	0.275994	0.609027	0.541567	0.294116		0.598279	0.293902		0.290649	0.28924	0.575375	0.546959	0.613926	0.617933	0.610094
563	544	Ala	A2		0.376284	0.414891	0.389198	0.396944	0.416338	0.387159	0.397605	0.396733	0.288575	0.31777	0.384822	0.369337	0.303566	0.415489	0.147794	0.26097	0.408995	0.416307	0.322431
564	545	Ser	A2	0.297588	0.458606	0.452412	0.466041	0.468876	0.462311	0.446511	0.46771	0.405161		0.468868	0.219831	0.29212	0.388658	0.460142		0.461967	0.463955	0.443566	0.0750278
565	546	Gly	A2	0.471365	0.459151	0.470763	0.469312	0.468785		0.471207	0.471274	0.470865	0.465425	0.460305	0.466462	0.896606	0.470973	0.471329	0.468414	0.470841	0.387538	0.471367	0.470467
566	547	Leu	A2	0.453838	0.871685	0.878898	0.89062	0.441127	0.884339	0.884172	0.407382	0.893156		0.877607	0.893064	0.887699	0.891644	0.891008	0.462699	0.42011	0.886807	0.888821	0.884763
567	548	Ile	A2	0.423659	0.331641	0.437289	0.44141		0.441634	0.396988		0.441696	0.269029	0.272537	0.407643	0.441492	0.415636	0.44047	0.439998	0.0417945	0.434827	0.320931
568	549	Gly	A2	0.848479	0.805479	0.846138	0.840596	0.838616		0.847862	0.848123	0.846531	0.826433	0.809169	0.830116	0.269438	0.846952	0.848338	0.837237	0.846439	0.662493	0.848487	0.844995
569	550	Pro	A2	0.517111	0.269176	0.478647	0.522898	0.532482	0.486122	0.462422	0.532507	0.529891	0.52883	0.530092	0.412829		0.470925	0.532309	0.38114	0.530056	0.527126	0.532492	0.483949
570	551	Leu	A2	0.870145	0.877413	0.887586	0.904501	0.853514	0.895378	0.895137	0.811619	0.908224		0.885753	0.908089	0.900242	0.906001	0.90507	0.882032	0.82705	0.898947	0.901873	0.895989
571	552	Leu	A2	0.601097	0.746719	0.762094	0.789338	0.580318	0.774373	0.773987	0.533773	0.795638		0.75927	0.795407	0.78227	0.791863	0.790293	0.616877	0.550031	0.78015	0.78496	0.775356
572	553	Ile	A2	0.453543	0.460783	0.45913	0.460766		0.460854	0.441757		0.460879	0.420596	0.423171	0.446609	0.460798	0.450122	0.460395	0.460208	0.042146	0.458142	0.454684	0.455161
573	554	Cys	A2	0.41707		0.44046	0.434558		0.417681	0.424364	0.454048	0.439836	0.413333	0.476169	0.440699	0.212741	0.420933	0.439436	0.431875	0.403487	0.439931		0.435374
574	555	Tyr	A2	0.0202562	0.0202024	0.0202112	0.0201799	0.0197844	0.0202567	0.0198493	0.0194983	0.0202223	0.0201325	0.0202345	0.0201269	0.0202497	0.0200731	0.020156	0.0198718	0.0192448	0.0202554		0.0202109
575	556	Lys	A2	0.467205	0.467313	0.467323	0.467321	0.467306	0.467311	0.46717	0.467322		0.467323	0.467309	0.467056	0.467264	0.466944	0.467091	0.466891	0.46727	0.467224	0.467306	0.467068
576	557	Glu	A2	0.0190708	0.0190852	0.0190484		0.019093	0.019089	0.0190784	0.0190962		0.0190903	0.0190965	0.0190647	0.0190682	0.0190443	0.0190942	0.0190917	0.0190943	0.0190468	0.0190902	0.0190967
577	558	Ser	A2	0.0205358	0.028253	0.0274951	0.0293229	0.0297869	0.0287617	0.026863	0.0295919	0.0227341	0.0246622	0.0297856	0.0197799	0.020469	0.0222305	0.0284585		0.0256086	0.0290026	0.0265754	0.019001
578	559	Val	A2		0.0190037	0.0190483	0.0190474	0.019004	0.0190477	0.0190178	0.0189873	0.0190438	0.019006	0.0190219	0.0190466	0.0190436	0.0190248	0.019034	0.0190246		0.0190488	0.0189998	0.0190065
579	560	Asp	A2	0.0191072	0.0191085		0.0190552	0.0190883	0.0191064	0.0191011	0.0191031	0.019109	0.0190765	0.0190909	0.0190779	0.0190409	0.0190928	0.0190992	0.0190825	0.0191081	0.0190416	0.0191047	0.0191086
580	561	Gln	A2	0.0190746	0.0191082	0.0191335	0.0190751	0.0191413	0.0191536	0.0190669	0.0191162	0.0190586	0.0191499	0.0191259	0.0190589	0.0190524		0.0191231	0.0190371	0.0190902	0.019156	0.0191316	0.0190466
581	562	Arg	A2	1.35099e-06	1.33112e-06	1.2532e-06	1.33066e-06	1.32199e-06	1.36142e-06	1.0955e-06	1.34156e-06	8.81474e-07	1.29373e-06	1.13316e-06	1.10689e-06	1.34708e-06	1.09736e-06		1.18931e-06	1.03517e-06	5.70343e-07	1.25491e-06	1.30173e-06
582	563	Gly	A2	0.534946	0.503982	0.532964	0.528429	0.52686		0.53442	0.534642	0.533295	0.517748	0.506251	0.520408	0.0680142	0.533649	0.534826	0.525782	0.533217	0.447124	0.534953	0.532011
583	564	Asn	A2	0.0465015	0.0558431	0.0469439	0.0456162	0.0545789	0.0504845	0.0408866	0.0456576	0.04148	0.0557519	0.0544526		0.0261611	0.0353181	0.0493304		0.0545909	0.0543251	0.0523162	0.0422888
584	565	Gln	A2	0.00240911	0.00333273	0.00402503	0.00242515	0.00423784	0.00457368	0.0021987	0.00355221	0.00197043	0.00447174	0.00381718	0.00197928	0.00179796		0.0037414	0.00137762	0.00283883	0.00463915	0.00397255	0.00163806
585	566	Ile	A2	0.0192868	0.0191463	0.0193318	0.0193475	0.0190493	0.0193484	0.01922		0.0193486	0.0190834	0.0190861	0.0192439	0.0193478	0.0192641	0.0193438	0.019342	0.0189874	0.019323	0.019133	0.0192987
586	567	Met	A2	0.0191939	0.0191899	0.0192888	0.0193406	0.0191967	0.0192368	0.0191597	0.0190839	0.0193338	0.0192405		0.0193271	0.0193118	0.0192782	0.0192817	0.0193405		0.0193322	0.0193352	0.0193397
587	568	Ser	A2	0.0199676	0.0248865	0.0244009	0.0255729	0.0258709	0.0252127	0.0239963	0.0257456	0.021363	0.0225908	0.02587	0.0194888	0.0199252	0.021043	0.0250182		0.0231946	0.0253673	0.0238124	0.018996
588	569	Asp	A2	0.0386795	0.0388865		0.0303329	0.0356789	0.0385527	0.037711	0.0380305	0.0389638	0.0337899	0.0361001	0.0340156	0.0279884	0.0363965	0.0374183	0.0347553	0.0388193	0.0280956	0.0382832	0.0388977
589	570	Lys	A2	0.0239058	0.0248805	0.0249737	0.0249561	0.0248203	0.0248685	0.0235911	0.0249603		0.0249744	0.0248486	0.0225501	0.0244441	0.0215349	0.0228762	0.0210466	0.0244932	0.0240748	0.0248159	0.0226599
590	571	Arg	A2	0.0206193	0.0205954	0.0205015	0.0205948	0.0205844	0.0206319	0.0203115	0.020608	0.0200534	0.0205504	0.0203569	0.0203252	0.0206146	0.0203137		0.0204246	0.0202388	0.0196776	0.0205036	0.02056
591	572	Asn	A2	0.281847	0.320724	0.283928	0.277599	0.316023	0.299661	0.190357	0.277801	0.193665	0.32039	0.315545		0.0817175	0.155923	0.294706	0.0355789	0.316069	0.31506	0.307206	0.198076
592	573	Val	A2	0.673172	0.635013	0.820528	0.818923	0.63714	0.819313	0.711002	0.45009	0.812117	0.65035	0.726843	0.81737	0.811716	0.736854	0.790443	0.736193		0.821324	0.604419	0.653583
593	574	Ile	A2	0.851778	0.756497	0.864507	0.868337	0.640841	0.868545	0.826602		0.868603	0.69447	0.698002		0.868413	0.844243	0.867465	0.867026	0.450147	0.862215	0.746038
594	575	Leu	A2	0.265005	0.306596	0.322061	0.349516	0.244214	0.334428	0.334038	0.197783	0.355874		0.319219	0.355642	0.342387	0.352065	0.35048	0.280818	0.21398	0.340249	0.3451	0.335417
595	576	Phe	A2	0.799709	0.734336	0.800868	0.817812		0.81157	0.733504	0.587168	0.8187	0.680429	0.733274	0.817523	0.820954	0.811616	0.818263		0.637347	0.805624	0.767837	0.796944
596	577	Ser	A2	0.459371	0.398484	0.388769	0.410524		0.404431	0.379768	0.413286	0.558475	0.610666	0.415215	0.406802	0.455246	0.540646	0.400938		0.62975	0.407105	0.375365	0.334808
597	578	Val	A2	0.043739	0.0372666	0.0809571	0.0801543	0.0375899	0.0803482	0.051938	0.0189931	0.0768924	0.0396904	0.0560865	0.07939	0.0767073	0.0589818	0.0678416	0.0587833		0.0813607	0.0330159	0.0402299
598	579	Phe	A2	0.805582	0.66809	0.806565	0.820717		0.815547	0.667339	0.517057	0.821448	0.617206	0.667132	0.820479	0.8233	0.815585	0.821089	0.823588	0.573017	0.810575	0.777847	0.803232
599	580	Asp	A2	0.642164	0.643513		0.158751	0.621155	0.641332		0.637856	0.644014	0.606354	0.62428	0.608195	0.134319	0.626443	0.633678	0.614085	0.643076	0.552173	0.639549	0.643586
600	581	Glu	A2	0.437598	0.450075	0.439248		0.455738	0.452947	0.44463	0.457787		0.453826	0.458028	0.431235	0.434914		0.456496	0.454844	0.45659	0.406901	0.453757	0.4581
601	582	Asn	A2	0.0958809	0.118458	0.096986	0.0936577	0.115494	0.1057	0.0815228	0.0937621	0.0830695	0.118245	0.115196		0.0407143	0.0666515	0.102885	0.0277384	0.115522	0.114895	0.110118	0.0851665
602	583	Arg	A2	0.0195358	0.0195277	0.0194961	0.0195276	0.019524		0.0194322	0.019532	0.0193453	0.0195126	0.0194474	0.0194368	0.0195342	0.0194329		0.0194702	0.0194077	0.019219	0.0194968	0.0195158
603	584	Ser	A2	0.263612	0.456218	0.449885	0.463827	0.46673	0.460009	0.443857	0.465536	0.371596	0.415077	0.466722	0.186537	0.258165	0.354926	0.45779		0.429264	0.461692	0.44085	0.0451461
604	585	Trp	A2	0.0641734		0.0418009	0.0465157	0.0614458	0.029969	0.0648735	0.0641923	0.0606764	0.061323	0.0662842	0.0654849	0.06005	0.0674248		0.0640593	0.0674031		0.0673858	0.0598731
605	586	Tyr	A2	0.497094	0.495299	0.495604	0.494506	0.474213	0.497111	0.478658	0.443792	0.49598	0.49274	0.496388	0.492522	0.496886	0.490332	0.493631	0.480066	0.378746	0.497068		0.495592
606	587	Leu	A2	0.0214121	0.0223892	0.0228676	0.0239558	0.0210417	0.0233137	0.0232986	0.0203974	0.024266		0.0227736	0.0242542	0.0236373	0.024077	0.0240011	0.0217403	0.0205986	0.0235472	0.0237551	0.0233522
607	588	Thr	A2	0.0457768	0.0579458	0.0614657	0.0615652	0.0537486	0.0603556	0.0582009	0.0560651	0.0459008	0.0546935	0.0614283	0.0460656	0.0406805	0.0348241	0.0598507	0.0190448	0.0330784	0.0548959	0.0602042
608	589	Glu	A2	0.0436401	0.0476383	0.0372611		0.0498075	0.0487065	0.0457755	0.0506588	0.0507301	0.0490462	0.0507618	0.0419286	0.0428949	0.0360811	0.0501182	0.0494477	0.050157	0.0368015	0.0490192	0.0507924
609	590	Asn	A2	0.485924	0.499618	0.486755	0.484188	0.498146	0.492652	0.764547	0.484271	0.766189	0.499515	0.497993		0.666231	0.744381	0.490865	0.552623	0.49816	0.497839	0.49526	0.768312
610	591	Ile	A2	0.258271	0.182771	0.27581	0.281351	0.0987651	0.281656	0.227109		0.281741	0.132659	0.135161	0.239092	0.281463	0.248481	0.280077	0.279439	0.0190324	0.272554	0.173298	0.263141
611	592	Gln	A2	0.019047	0.0190701	0.0190874	0.0190474	0.0190927	0.0191012	0.0190418	0.0190756	0.0190361	0.0190986	0.0190822	0.0190363	0.0190318		0.0190803	0.0190214	0.0190577	0.0191028	0.0190861	0.0190279
612	593	Arg	A2	0.022957	0.022899	0.0226717	0.0228977	0.0228724	0.0229874	0.0222111	0.0229295	0.0215846	0.02279	0.0223212	0.0222444	0.0229456	0.0222165		0.0224852	0.0220347	0.0206709	0.0226768	0.0228134
613	594	Phe	A2	0.176394	0.144059	0.17749	0.194384		0.187961	0.143424	0.0626387	0.195318	0.107898	0.143249	0.194082	0.19771	0.188008	0.194858	0.198086	0.0848143	0.182062	0.1489	0.173811
614	595	Leu	A2	0.38	0.388574	0.402281	0.425925	0.359989	0.413038	0.412702	0.313092	0.431279		0.399783	0.431084	0.419868	0.428076		0.394836	0.32981	0.418041	0.42218	0.413891
615	596	Pro	A2	0.0308158	0.0199952	0.0272363	0.0326649	0.0372342	0.0284823	0.0253282	0.0372496	0.0357431	0.0351969	0.0358509	0.0224478		0.0262208	0.0371268	0.0215323	0.0358316	0.0343853	0.0372403	0.0280875
616	597	Asn	A2	0.191367	0.226007	0.193144	0.187765	0.22165	0.206854	0.125789	0.187935	0.128441	0.225696	0.22121		0.0482565	0.0992894	0.202482	0.0201024	0.221692	0.220764	0.213607	0.132006
617	598	Pro	A2	0.000562811	4.69638e-05	0.00038977	0.000653147	0.000879214	0.000449731	0.00029851	0.000879983	0.000804998	0.00077792	0.000810345	0.000162009		0.000341119	0.000873853	0.000118936	0.00080939	0.00073779	0.000879518	0.000430703
618	599	Ala	A2		0.00702819	0.0101613	0.00790359	0.00850184	0.0103152	0.0077559	0.00855585	0.00848474	0.00476297	0.00606905	0.00759116	0.00661039	0.00538596	0.0102244	0.00147404	0.00381718	0.00956787	0.0103119	0.00631654
619	600	Gly	A2	0.443665	0.435423	0.443107	0.441846	0.441415		0.443517	0.443579	0.4432	0.438964	0.435994	0.439671	0.0140929	0.443299	0.443631	0.441121	0.443178	0.422571	0.443667	0.44284
620	601	Val	A2	0.118371	0.0921655	0.228637	0.226793	0.0935418	0.22724	0.147929	3.44956e-05	0.219109	0.102306		0.225021	0.218663	0.170575	0.196034	0.169968		0.229558	0.0733494	0.104508
621	602	Gln	A2	0.00132764	0.00183817	0.00222139	0.0013365	0.00233929	0.00252544	0.00121145	0.00195961	0.00108545	0.00246893	0.00210629	0.00109034	0.000990294		0.00206433	0.000758486	0.00156506	0.00256174	0.00219233	0.000902091
622	603	Leu	A2	0.0189915	0.0189932	0.0189941	0.018996	0.0189909	0.0189948	0.0189948	0.0189898	0.0189965		0.0189939	0.0189965	0.0189954	0.0189962	0.018996	0.0189921	0.0189901	0.0189952	0.0189956	0.0189949
623	604	Glu	A2	0.0193927	0.0194623	0.0192839		0.0195006	0.0194811	0.0194297	0.0195157	0.019517	0.0194871	0.0195176	0.0193632	0.0193798	0.0192641	0.0195061	0.0194942	0.0195068	0.0192761	0.0194867	0.0195181
624	605	Asp	A2	0.125339	0.126159		0.056622	0.113151	0.124835	0.121467	0.12275	0.126465	0.10518	0.114896	0.106145	0.0457981	0.116118	0.120285	0.109283	0.125893	0.0796356	0.123762	0.126204
625	606	Pro	A2	0.0200678	0.0190776	0.0197359	0.0202411	0.0206743	0.0198509	0.0195607	0.0206758	0.0205321	0.0204802	0.0205423	0.0192986		0.0196425	0.020664	0.0192159	0.0205405	0.0204033	0.0206749	0.0198144
626	607	Glu	A2	0.0510714	0.0561805	0.0428661		0.0589416	0.0575411	0.0538033	0.0600232	0.0601137	0.0579735	0.0601539	0.0488765	0.0501163	0.041341	0.0593365	0.0584842	0.0593858	0.0422724	0.0579391	0.0601927
627	608	Phe	A2	0.460605	0.466217	0.461292	0.471025		0.467503	0.465653	0.330575	0.47152	0.425776	0.465496	0.470864	0.472771	0.467529	0.471277	0.472965	0.386615	0.464079	0.440627	0.458958
628	609	Gln	A2	0.309193	0.347589	0.368324	0.310004	0.373735	0.381535	0.297938	0.354748	0.28429	0.379257	0.36264	0.28485	0.272816		0.36046	0.23956	0.328977	0.38296	0.366928	0.261136
629	610	Ala	A2		0.261417	0.308123	0.276183	0.285438	0.310032	0.273799	0.286242	0.285182	0.172981	0.201635	0.271089	0.253795	0.187286	0.30891	0.0699381	0.148659	0.30047	0.309991	0.206523
630	611	Ser	A2	0.289669	0.454067	0.447611	0.46183	0.464795	0.457933	0.44147	0.463575	0.397967	0.441975	0.464786	0.213225	0.284243	0.381157	0.45567		0.456384	0.459651	0.438408	0.0748056
631	612	Asn	A2	0.431602	0.448042	0.432593	0.429535	0.446263	0.43965	0.457823	0.429634	0.459757	0.447917	0.446079		0.347668	0.434341	0.437507	0.232744	0.446281	0.445893	0.442785	0.462261
632	613	Ile	A2	0.752873	0.530647	0.770084	0.77545	0.434625	0.775744	0.721411		0.775826	0.474587	0.477468	0.733646	0.775558	0.743112	0.77422	0.773603	0.333394	0.766916	0.520313	0.757687
633	614	Met	A2	0.466172	0.464884	0.922957	0.93018	0.467015	0.913094	0.453821	0.403827	0.929343	0.913914		0.928489	0.92642	0.921207	0.921797	0.930167	0.463756	0.929142	0.929524	0.930073
634	615	His	A2	0.182586	0.183446	0.204048	0.192592	0.433412	0.210419		0.169214	0.184839	0.190576	0.418628	0.431166	0.395689	0.416418	0.189252	0.179525	0.419789	0.204859	0.173921	0.201709
635	616	Ser	A2	0.373796	0.888951	0.885007	0.893622	0.895385	0.891288	0.881204	0.894662	0.465459	0.496284	0.89538		0.368484	0.452814	0.889922		0.50572	0.892319	0.879288	0.0780554
636	617	Ile	A2	0.87463	0.377986	0.885608	0.888885	0.264008	0.889063	0.85251		0.889112	0.318561	0.322047	0.86145	0.88895	0.868066	0.88814	0.887764	0.0418569	0.883641	0.368227	0.877774
637	618	Asn	A2	0.911227	0.917999	0.911644	0.910352	0.917281	0.914581	0.508734	0.910395	0.509584	0.917949	0.917207		0.450874	0.498016	0.913695	0.36099	0.917288	0.917131	0.915867	0.510678
638	619	Gly	A2	0.896994	0.88033		0.894168	0.893444		0.896776	0.896868	0.896305	0.888845	0.881889	0.890261	0.759413	0.896454	0.896944		0.896272	0.789339	0.896997	0.895757
639	620	Tyr	A2	0.422056	0.419154	0.419646	0.417879	0.386319	0.422082	0.393057	0.384301	0.420253	0.415049	0.420912	0.414701	0.421718	0.411217	0.416475	0.395211	0.303168	0.422014		0.419627
640	621	Val	A2	0.382921	0.346829	0.489394	0.488461	0.348989	0.488689	0.413856	0.0419056	0.484451	0.361997	0.425605	0.487554	0.484212	0.432702	0.471088	0.432241		0.489856	0.313513	0.365076
641	622	Phe	A2	0.92922	0.477799	0.929659	0.935817		0.933602	0.47742	0.372637	0.936127	0.449541	0.477315	0.935716	0.936909	0.933618	0.935974		0.419822	0.931434	0.916191	0.928165
642	623	Asp	A2	0.266048	0.267408		0.197059	0.244681	0.265207	0.259496	0.261691	0.267913	0.229439	0.247878	0.231342	0.170977	0.250088	0.257454	0.23742	0.266968	0.172256	0.263404	0.267482
643	624	Ser	A2	0.710454	0.40771	0.400991	0.415804	0.418899	0.411739	0.394611	0.417626	0.819266	0.864352	0.418891	0.635426	0.70508	0.802178	0.40938		0.879226	0.413531	0.391434	0.50317
644	625	Leu	A2	0.415797	0.815861	0.827644	0.847528	0.397417	0.836758	0.836475	0.352525	0.851955		0.825511	0.851795	0.842487	0.849311	0.848204	0.429137	0.36883	0.840958	0.844415	0.837476
645	626	Gln	A2	0.0169194	0.0231472	0.0277257	0.0170287	0.0291181	0.0313011	0.015481	0.0246069	0.0139123	0.0306403	0.026359	0.0139733			0.0258591	0.00979743	0.0198341	0.0317247	0.0273813	0.0116126
646	627	Leu	A2	0.8796	0.885298	0.891178	0.900649	0.868916	0.895588	0.895453	0.8399	0.902684		0.890129	0.902611	0.8983	0.901472	0.900961	0.886971	0.850957	0.897581	0.899202	0.89593
647	628	Ser	A2	0.0422917	0.133523	0.126032	0.143659	0.147905	0.138404	0.119577	0.146132	0.0720859	0.0954962	0.147893	0.0311752	0.0413281	0.0655719	0.135508		0.106172	0.140677	0.116575	0.0192018
648	629	Val	A2	0.462431	0.438975	0.905085	0.904631	0.440453	0.904741	0.480642	0.0422566	0.902668	0.449145	0.487151	0.904189	0.902551	0.490981	0.895976	0.490735		0.905309	0.414869	0.451153
649	630	Cys	A2	0.663229		0.708108	0.695116	0.149607	0.664206	0.675479	0.119526	0.706671	0.657449	0.14526	0.708662	0.0182901	0.669549	0.705757	0.689628	0.0800282	0.706888	0.703348	0.696835
650	631	Leu	A2	0.0207816	0.021506	0.0218609	0.0226689		0.022192	0.0221808	0.0200302	0.0228994		0.0217912	0.0228906		0.0227589	0.0227026	0.0210249		0.0223654	0.0225198	0.0222206
651	632	His	A2	0.00416788	0.00420695	0.00519613	0.00463298	0.00330544	0.00552458		0.00358209	0.00427055	0.0045373	0.00271993	0.00321383		0.00263588	0.00447505	0.00403033	0.00276446	0.0052373	0.00378385	0.00507836
652	633	Glu	A2	0.14067	0.155873	0.114213		0.16372	0.15977	0.148912	0.166727	0.166977	0.160997	0.167088	0.13385	0.137724	0.108993	0.164822	0.162437	0.164959	0.112193	0.160899	0.167195
653	634	Val	A2	0.0203447	0.019977	0.0226573	0.0226036	0.0199952	0.0226165	0.0208243	0.0189876	0.0223869	0.0201136	0.021073	0.0225525	0.0223747	0.0212492	0.0218013	0.021237		0.0226844	0.0197406	0.0201442
654	635	Ala	A2		0.403148	0.437437		0.421656	0.438698	0.412937	0.422242	0.421469	0.81887	0.846112	0.410841	0.396841	0.832956	0.437958	0.675583	0.792375	0.432282	0.438671	0.85039
655	636	Tyr	A2	0.0959046		0.0935795	0.0919468	0.0701932	0.0959307		0.0530487	0.0941548	0.0894481	0.0947863	0.0891502	0.0955718	0.0862776	0.0906892	0.0751847	0.0367403	0.095863		0.093562
656	637	Trp	A2	0.631168	0.637874	0.565401	0.580689	0.623995	0.522936	0.632976	0.631217	0.621934	0.623667	0.636579	0.634544	0.620243	0.639453	0.560907	0.630872	0.639398		0.639355	0.619763
657	638	Tyr	A2	0.53908		0.538259	0.537653	0.526192	0.539089	0.528744	0.487215	0.538467	0.536675	0.538691	0.536554	0.538965	0.535335	0.537169	0.529548	0.44402	0.539066		0.538253
658	639	Ile	A2	0.410808	0.688182	0.420636	0.423555	0.577282	0.423713	0.390791		0.423757	0.631445	0.634837	0.398917	0.423613	0.404899	0.422891		0.33356	0.41888	0.67902	0.413631
659	640	Leu	A2	0.0560529	0.08249	0.0851948	0.0912533	0.0539006	0.0876937	0.0876097	0.0501175	0.0929573		0.0846654	0.0928926		0.0919201	0.091503	0.0579474	0.051304	0.0889936	0.0901455	0.0879087
660	641	Ser	A2	0.132309	0.384784	0.375282	0.396526	0.401104	0.390588	0.366457	0.399215	0.233269	0.285387	0.401092	0.0776678	0.128049	0.2153	0.38718		0.304268	0.393195	0.362132	0.00157458
661	642	Ile	A2	0.409909	0.333961	0.427448	0.432982	0.248594	0.433286	0.378651		0.43337	0.283148	0.285692		0.433093	0.400102	0.43171	0.431073	0.166713	0.424195	0.324381	0.414783
662	643	Gly	A2		0.452846	0.466922	0.46464	0.463857		0.46766	0.467773	0.467089	0.459384	0.453906	0.460678	0.0274304	0.467269		0.463322	0.46705	0.428344	0.467932	0.46644
663	644	Ala	A2		0.109149	0.140227	0.118293	0.124329	0.141643	0.116777	0.124866	0.124159	0.0836013	0.0986785	0.115073	0.104648	0.0909158	0.140809	0.0408047		0.134679	0.141612	0.101427
664	645	Gln	A2	0.0254055	0.0278388	0.0296529	0.0254479	0.0302089	0.0310847	0.0248491	0.0284149	0.0242445	0.030819	0.0291092	0.024268	0.0237872		0.0289107	0.0226702	0.0265395	0.0312552	0.0295157	0.0233626
665	646	Thr	A2	0.325429	0.371586	0.383063	0.383377	0.356886	0.379523	0.372443	0.365143	0.325959	0.360299	0.382945	0.32666	0.30243	0.272599	0.377888	0.167138	0.262896	0.361021	0.379034
666	647	Asp	A2	0.233449	0.234804		0.16577	0.212272	0.232612	0.226935	0.229115	0.235307	0.197284	0.215428	0.19915	0.140703	0.217612	0.224908	0.205119	0.234366	0.141925	0.230818	0.234877
667	648	Phe	A2	0.925747	0.903156	0.926386	0.935427		0.932159	0.902626	0.772074	0.935886	0.86483	0.902479	0.935277	0.937044	0.932183	0.93566	0.937224	0.827112	0.928979	0.907075	0.924213
668	649	Leu	A2	0.245633	0.287909	0.303913	0.332714	0.224908	0.316823	0.316415	0.179571	0.339455		0.30096	0.339209	0.325187	0.335413	0.333734	0.261578	0.19524	0.322936	0.328047	0.317861
669	650	Ser	A2	0.458957	0.812771	0.803042	0.824831	0.829543	0.818727	0.79403	0.827598	0.557931	0.610122	0.82953	0.406527		0.540112	0.815229		0.629219	0.821405	0.789622	0.334802
670	651	Val	A2	0.308579	0.269742	0.355106	0.353571	0.271924	0.353944	0.346424	0.0715289	0.347047		0.362082	0.352084	0.346663	0.371919	0.326143	0.371271		0.355868	0.238112	0.288726
671	652	Phe	A2	0.842799	0.711599	0.843574	0.854625		0.850616	0.710973	0.568922	0.855189		0.7108	0.854441	0.856616	0.850646	0.854912	0.856838	0.626059	0.84673	0.820398	0.840938
672	653	Phe	A2	0.407582	0.422676	0.408343	0.41918		0.41525	0.42206	0.280999	0.419733	0.379119	0.421889	0.419	0.421131	0.415279	0.419461		0.338026	0.411439	0.385569	0.405755
673	654	Ser	A2	0.352468	0.454481	0.450756	0.458887	0.460548	0.456685	0.44716	0.459866	0.441515	0.470952	0.460544	0.26986	0.347237	0.429366	0.455397		0.479913	0.457658	0.445348	0.0487751
674	655	Gly	A2	0.919388	0.890168	0.917884	0.914286	0.912988		0.918992	0.919159	0.918137	0.904841	0.892815	0.907333	0.56277	0.918408	0.919298	0.912079	0.918078	0.760661	0.919393	0.917146
675	656	Tyr	A2	0.931671	0.931415	0.931459	0.931302	0.928276	0.931673	0.928959	0.98575	0.931512	0.931048	0.93157	0.931016	0.931641	0.930699	0.931176	0.929173	0.972477	0.931667		0.931457
676	657	Thr	A2	0.781363	0.901445	0.904471	0.90455	0.897106	0.903569	0.901682	0.899612	0.78159	0.898164	0.904442	0.781889	0.770095	0.749736	0.903143		0.741015	0.898384	0.903442
677	658	Phe	A2	0.918854	0.516342	0.919035	0.921556		0.920654	0.516178	0.463229	0.921682		0.516133	0.921515	0.921999	0.920661	0.92162	0.922048	0.489139	0.919766	0.913373	0.918417
678	659	Lys	A2	0.410832	0.423447	0.42447	0.424279	0.422771	0.423312	0.405836	0.424325		0.424478	0.423089	0.426149	0.418263	0.39352	0.392135	0.370316	0.418882	0.413306	0.42272	0.428842
679	660	His	A2	0.911746	0.912428	0.926778	0.919237	0.843472	0.930566		0.9001	0.913515	0.917801	0.826108	0.841082	0.788867	0.823144	0.916838	0.90926	0.827623	0.927275	0.90444	0.925318
680	661	Lys	A2	0.0969086	0.1097	0.110885	0.110661	0.108932	0.109547	0.0926177	0.110715		0.110894	0.109293	0.0778224	0.104064	0.0624352	0.0825603	0.054671	0.104706	0.0991805	0.108874	0.0794279
681	662	Met	A2	0.0466219	0.0461058	0.0583157	0.0644667	0.0469691	0.0519821	0.0422586		0.0636687	0.0524394		0.0628794	0.0610667	0.0570432	0.0574637	0.0644544	0.0456663	0.063481	0.0638396	0.0643638
682	663	Val	A2	0.511329	0.476889	0.777397	0.77561	0.478759	0.776044	0.547423	0.333395	0.768082	0.490504	0.563155	0.773886	0.767641	0.573294	0.744644	0.57262		0.778286	0.450598	0.493412
683	664	Tyr	A2	0.0724916	0.0720749	0.0721435	0.071901	0.0688176	0.0724956	0.0693257	0.504066	0.0722293	0.071533	0.0723238	0.0714893	0.0724416	0.0710714	0.0717153	0.0695017	0.502056	0.0724854		0.0721409
684	665	Glu	A2	0.347214	0.366422	0.287512		0.375589	0.371035	0.357877	0.378978	0.379257	0.372461	0.37938	0.337908	0.34325	0.278873	0.376839	0.374122	0.376994	0.305044	0.372349	0.379499
685	666	Asp	A2	0.406821	0.407643		0.397677	0.393111	0.40631	0.402779	0.404148	0.407947	0.382321	0.395262	0.383719	0.3723	0.396728	0.401491	0.388084	0.407378	0.331982	0.405206	0.407687
686	667	Thr	A2	0.444911	0.555755	0.561184	0.561326	0.548083	0.559557	0.556177	0.552499	0.445291	0.549942	0.56113	0.445792	0.426429	0.394953		0.0458589	0.38217	0.55033	0.559329
687	668	Leu	A2	0.284444	0.326013	0.341464	0.368885	0.263654	0.353816	0.353427	0.217204	0.375233		0.338625	0.375001	0.361765	0.371429	0.369847	0.300252	0.233411	0.35963	0.364475	0.354805
688	669	Thr	A2	0.841514	0.421713	0.427731	0.427889	0.41324	0.425926	0.422179	0.418112	0.841928	0.41529	0.427672	0.842474	0.821505	0.787934	0.425077	0.453634	0.774477	0.415717	0.425673
689	670	Leu	A2	0.305827	0.344435	0.358273	0.382185	0.285728	0.369145	0.368805	0.238772	0.387606		0.35575	0.387409	0.376054	0.384363	0.383009	0.320752	0.255488	0.374205	0.378394	0.370008
690	671	Phe	A2	0.0226547	0.0216554	0.0226918	0.0232947		0.0230584	0.0216374	0.0197553	0.0233298	0.0207204	0.0216325	0.0232834	0.0234207	0.0230601	0.0233125	0.0234351	0.0202035	0.0228491	0.0217941	0.0225681
691	672	Pro	A2	0.377747	0.0729815	0.293338	0.393729	0.422759	0.31046	0.260407	0.422838	0.414569	0.411293	0.415196	0.185478		0.276997	0.422203	0.151055	0.415085	0.406116	0.42279	0.305342
692	673	Phe	A2	0.207604	0.197071	0.207986	0.214126		0.211738	0.196878	0.17578	0.214479	0.18681	0.196825	0.214012	0.21539	0.211755	0.214305	0.215535	0.180959	0.209603	0.198559	0.206708
693	674	Ser	A2	0.270987	0.47454	0.464163	0.487544	0.492668	0.480943	0.45464	0.490549	0.361931		0.492654	0.226038	0.267381	0.344934	0.477177		0.432909	0.483834	0.450013	0.167821
694	675	Gly	A2	0.762659	0.717224	0.760141	0.7542	0.752085		0.761994	0.762275	0.760564	0.739151	0.721056	0.743047	0.242927	0.761016	0.762508	0.750615	0.760464	0.57761	0.762667	0.758913
695	676	Glu	A2	0.00346191	0.00405266	0.00253685		0.00437678		0.00377635	0.00450469	0.00451542	0.00426274	0.00452019	0.00321163	0.00335275	0.00236805	0.00442342	0.00432284	0.00442925	0.00247103	0.0042587	0.00452479
696	677	Thr	A2	0.629452	0.404667	0.414657	0.414923	0.391085	0.411629	0.405431		0.630041	0.39432	0.414556		0.602234	0.561472	0.410216	0.334802	0.546634	0.394999	0.411208
697	678	Val	A2	0.0451683	0.0337361	0.106224	0.104986	0.0343133	0.105285	0.0592867	1.10449e-05	0.099919	0.0380475	0.0662804	0.103803	0.0996299	0.0711032	0.0855725	0.0707741		0.106846	0.0260857	0.0390023
698	679	Phe	A2	0.892772	0.840593	0.893482	0.903556		0.899908	0.840012	0.702926	0.90407	0.799154	0.839851	0.903389	0.905365	0.899935	0.903817	0.905567	0.759348	0.896365	0.872159	0.891069
699	680	Met	A2	0.732343	0.730726	0.90337	0.91282	0.733405	0.89064	0.716965	0.657657	0.91172	0.891691		0.910598	0.907886	0.901096	0.901862	0.912803	0.729311	0.911456	0.911958	0.91268
700	681	Ser	A2	0.108825	0.751687	0.741435	0.764504	0.769544	0.758002	0.732005	0.767461	0.201694		0.76953	0.0622401		0.184475	0.75429		0.272916	0.760851	0.727417	0.00121821
701	682	Met	A2	0.961102	0.96038	0.949948	0.953771	0.961574	0.944627	0.954091	0.923535	0.953331	0.945074		0.952881	0.951788	0.949013	0.949328	0.953764	0.959746	0.953226	0.953426	0.953715
702	683	Glu	A2	0.794187	0.809853	0.772722		0.817088	0.813513	0.802971	0.819725	0.819941	0.814637	0.820037	0.786341	0.790867	0.764727	0.818063	0.815941	0.818184	0.757188	0.814548	0.820129
703	684	Asn	A2	0.459252	0.478568	0.460407	0.456844	0.476463	0.46867	0.471138	0.45696	0.473362	0.47842	0.476246		0.350829	0.444456	0.466155	0.23735	0.476484	0.476025	0.472358	0.476247
704	685	Pro	A2	0.4032	0.160801	0.393339	0.417616	0.443269	0.409402	0.361706	0.443338	0.4361	0.433217	0.436651	0.285875		0.377766	0.442783	0.249113	0.436553	0.428645	0.443296	0.404627
705	686	Gly	A2	0.901876	0.868303	0.900124	0.895941	0.894436		0.901415	0.90161	0.900419	0.885036	0.871303	0.887903	0.837718	0.900734	0.901771	0.893384	0.900349	0.730801	0.901882	0.899265
706	687	Leu	A2	0.453069	0.433578	0.440848	0.452668	0.440275	0.446335	0.446166	0.406341	0.455226		0.439547	0.455134	0.449723	0.453701	0.45306	0.461993	0.419134	0.448824	0.450854	0.446762
707	688	Trp	A2	0.477845	0.480134	0.440455	0.45268	0.475193	0.376979	0.478479	0.477862	0.474389	0.475067	0.479705	0.479018	0.473714	0.480648		0.47774	0.48063		0.480616	0.47352
708	689	Ile	A2	0.573517	0.5297	0.585784	0.589859	0.49328	0.590086	0.553836		0.590149	0.50674	0.507794	0.561108	0.589942	0.567059	0.588913	0.588442	0.46668	0.583435	0.525043	0.57683
709	690	Leu	A2	0.464151	0.879775	0.886206	0.896602	0.452611	0.891041	0.890892	0.421561	0.898842		0.885057	0.898761	0.894018	0.897507	0.896945	0.472147	0.433343	0.893229	0.895011	0.891416
710	691	Gly	A2	0.772973	0.728496	0.770527	0.764749	0.762688		0.772328	0.772601	0.770938	0.750053	0.732276	0.753865	0.254429	0.771377	0.772826	0.761254	0.770841	0.587076	0.772981	0.769334
711	692	Cys	A2	0.410326		0.444179	0.435422	0.556017	0.411183	0.420643	0.52265	0.443246	0.405122	0.551692	0.444536	0.290125	0.415764	0.442649	0.431491	0.462305	0.443387	0.441056	0.436624
712	693	His	A2	0.858546	0.859499	0.879999	0.869118	0.833707	0.885558		0.842565	0.861022	0.867073	0.811273	0.830552	0.766635	0.807551	0.865708	0.855089	0.813187	0.880725	0.848457	0.877874
713	694	Asn	A2	0.360345	0.396574	0.362375	0.356168	0.392376	0.377382	0.601735	0.356367	0.605209	0.396277	0.391946		0.467913	0.563686	0.372719	0.39643	0.392417	0.39151	0.384371	0.609793
714	695	Ser	A2	0.320423	0.370918	0.361018	0.383219	0.388035	0.376989	0.351867	0.386046	0.417682		0.388021	0.269759	0.316424	0.400014	0.373422		0.489079	0.379721	0.347398	0.201389
715	696	Asp	A2	0.416025	0.416783		0.701946	0.403348	0.415554	0.412296	0.41356	0.417062	0.39331	0.405343	0.394614	0.67782	0.4067	0.411106	0.398678	0.416538	0.345776	0.414536	0.416823
716	697	Phe	A2	0.532614	0.52411	0.199591	0.204587		0.20264	0.523955	0.50716	0.204875	0.515901	0.523912	0.204494	0.205619	0.202654	0.204733	0.205736	0.511254	0.534238	0.525307	0.531888
717	698	Arg	A2	0.0191316	0.0191295	0.0191212	0.0191294	0.0191285	0.0191327	0.0191043	0.0191306	0.0190815	0.0191255	0.0191084	0.0191055	0.0191312	0.0191045		0.0191143	0.0190979	0.0190483	0.0191214	0.0191264
718	699	Asn	A2	0.824181	0.849209	0.825654	0.821122	0.84644	0.836275	0.697614	0.821269	0.700362	0.849014	0.846154		0.563496	0.665465	0.833025	0.458655	0.846467	0.845864	0.841067	0.703944
719	700	Arg	A2	0.0212927	0.021259	0.0211266	0.0212582	0.0212435	0.0213105	0.0208584	0.0212767	0.0204939	0.0211954	0.0209225	0.0208778	0.0212861	0.0208615		0.021018	0.0207557	0.0199632	0.0211295	0.0212091
720	701	Gly	A2	0.144527	0.112126	0.142463	0.137734	0.136096		0.143979	0.14421	0.142807	0.126571	0.114511	0.129355	0.0917646	0.143176	0.144402	0.134972	0.142726	0.0517768	0.144534	0.14147
721	702	Met	A2	0.138629	0.136823	0.176291	0.193888	0.139836	0.156635	0.122935	0.0830587	0.191682	0.158111		0.189478	0.184332	0.172473	0.173742	0.193854	0.135275	0.19116	0.192156	0.193605
722	703	Thr	A2	0.50137	0.692462	0.704072	0.704389	0.677525	0.700495	0.693331	0.685924	0.501915	0.680999	0.703953	0.502636	0.477595	0.446477	0.698843	0.333846	0.436285	0.681734	0.700001
723	704	Ala	A2		0.425291	0.446138	0.432551	0.436764	0.446871	0.431425	0.437119	0.436651	0.468127	0.486772	0.430125	0.421256	0.477935	0.446441	0.342136	0.448632	0.443116	0.446855	0.48958
724	705	Leu	A2	0.0972715	0.126735	0.13968	0.166101		0.150986	0.150616	0.0614682	0.172957		0.137207	0.172701	0.158766	0.168812	0.16712	0.107661	0.0690525	0.156635	0.161515	0.151931
725	706	Leu	A2	0.513039	0.916793	0.91927	0.923179	0.508201	0.921102	0.921046	0.494298	0.924006		0.918831	0.923976	0.922218		0.923306	0.516295	0.499733	0.921923	0.922588	0.921243
726	707	Lys	A2	0.298121	0.319682	0.321509	0.321166	0.318483	0.319443	0.290036	0.321248		0.321521	0.319047	0.258077	0.310615	0.216107	0.269074	0.190353	0.311681	0.302216	0.318393	0.261892
727	708	Val	A2	0.835642	0.799025	0.423632	0.422665		0.422901	0.867245	0.500227	0.41851	0.814381	0.879301	0.421725	0.418263	0.886598	0.404691	0.886124		0.424111	0.765467	0.817504
728	709	Ser	A2	0.635873	0.847001	0.837623	0.858573	0.863078	0.852723	0.828901	0.861219	0.737794	0.789824	0.863066	0.580081	0.631539	0.719764	0.849364		0.808577	0.855291	0.824623	0.501633
729	710	Ser	A2	0.307959	0.812996	0.802719	0.825849	0.830906	0.819328	0.79327	0.828816	0.400469	0.452187	0.830892	0.261687	0.304261	0.38329	0.815605		0.471652	0.822185	0.788674	0.201206
730	711	Cys	a2	0.105517		0.136677	0.127237	0.0968169	0.106154	0.113628	0.0787079	0.135615	0.101785	0.094108	0.137088	0.0270522	0.109667	0.134942	0.123356	0.0569987	0.135775		0.128466
731	712	Asp	a2	0.467001	0.467005		0.466856	0.466948	0.466999	0.466984	0.46699	0.467006	0.466916	0.466956	0.46692	0.466816	0.466961	0.466979	0.466932	0.467004	0.466818	0.466994	0.467005
732	713	Lys	a2	0.466681	0.466684	0.466685	0.466685	0.466684	0.466684	0.46668	0.466685		0.466685	0.466684	0.466677	0.466683	0.466674	0.466678	0.466673	0.466683	0.466682	0.466684	0.466678
733	714	Asn	a2	0.466865	0.466937	0.466868	0.466858	0.466927	0.466895	0.466823	0.466858	0.466827	0.466937	0.466926		0.466716	0.466782	0.466886	0.466686	0.466927	0.466925	0.46691	0.466833
734	715	Thr	a2	8.69367e-05	0.000129753	0.000142561	0.000142926	0.000114733	0.000138501	0.000130675	0.00012299	8.7362e-05	0.000118091	0.000142424	8.79274e-05	6.96506e-05	5.02344e-05	0.00013666	1.7641e-07	4.45368e-05	0.000118812	0.000137948
735	716	Gly	a2	0.0543506	0.0478784	0.0539106	0.0529177	0.0525785		0.0542334	0.0542828	0.0539837	0.050653	0.0483249	0.0512076	0.0109048	0.0540621	0.0543238	0.0523469	0.0539664	0.0378843	0.054352	0.0537004
736	717	Asp	a2	0.000597921	0.000604458		0.000338781	0.000503762	0.000593919	0.000567406	0.000577458	0.000606902	0.000445063	0.000516909	0.000452055	0.000267528	0.000526178	0.000558206	0.000475007	0.000602335	0.000270772	0.000585421	0.000604812
737	718	Tyr	a2	0.000171197	0.000163921	0.000165117	0.000160887	0.000107455	0.000171266	0.000116215	6.88526e-05	0.000166615	0.000154475	0.000168265	0.000153715	0.000170323	0.000146446	0.00015765	0.000119253	3.46751e-05	0.000171088		0.000165071
738	719	Tyr	a2	6.79315e-08		6.5518e-08	6.38389e-08	4.26329e-08	6.79588e-08	4.61092e-08	2.73153e-08	6.61127e-08	6.12939e-08	6.67674e-08	6.09925e-08	6.75845e-08	5.8107e-08	6.25543e-08	4.7315e-08	1.37554e-08	6.78882e-08		6.54999e-08
739	720	Glu	a2	1.17404e-06	1.37602e-06	8.58725e-07		1.48704e-06	1.43056e-06	1.28148e-06	1.53089e-06		1.44796e-06	1.53621e-06	1.08861e-06	1.13677e-06	8.01313e-07	1.50303e-06	1.46855e-06	1.50502e-06	8.36333e-07	1.44657e-06	1.53779e-06
740	721	Asp	a2	0.0034433	0.00348073		0.0019558	0.00290366	0.00342038	0.00326852	0.0033261	0.00349472	0.00256676	0.00297907	0.00260691	0.0015455	0.00303222	0.0032158	0.00273867	0.00346857	0.00156419	0.00337171	0.00348276
741	722	Ser	a2	0.000441524	0.00267159	0.00245035	0.00298469	0.00312079	0.00282032	0.00226622	0.00306357	0.00107172	0.00162777	0.0031204	0.000225746	0.000422429	0.000927003	0.00273164		0.00190182	0.00289087	0.00218255	3.87963e-06
742	723	Tyr	a2	0.000151101		0.000145734	0.000142	9.48396e-05	0.000151161	0.000102571	6.07687e-05	0.000147056	0.000136341	0.000148512	0.00013567	0.000150329	0.000129254	0.000139144	0.000105253	3.06037e-05	0.000151004		0.000145694
743	724	Glu	a2	0.000670381	0.000785531	0.000490512		0.000848802	0.000816616	0.000731644	0.00087379	0.000875888	0.000826533	0.000876819	0.000621663	0.000649127	0.000457747	0.000857913	0.000838269	0.000859051	0.000477734	0.000825744	0.000877718
1709	1690	Ser	A3	0.333383	0.333635	0.33361	0.33367	0.333685	0.333651	0.333589	0.333679	0.333454	0.333517	0.333685	0.333359	0.333381	0.333438			0.333547	0.333659	0.333579	0.333334
1710	1691	Phe	A3	0.333333	0.333333	0.333333	0.333333		0.333333	0.333333	0.333333	0.333333	0.333333	0.333333	0.333333	0.333333	0.333333	0.333333	0.333333	0.333333	0.333333	0.333333	0.333333
1711	1692	Gln	A3	0.0189987	0.019003	0.0190063	0.0189987	0.0190073	0.0190089	0.0189977	0.0190041	0.0189966	0.0190084	0.0190053	0.0189966	0.0189958		0.019005	0.0189938	0.0190007	0.0190092	0.0190061	0.018995
1712	1693	Lys	A3	0.0189877	0.0189877	0.0189877	0.0189877	0.0189877	0.0189877	0.0189876	0.0189877		0.0189877	0.0189877		0.0189877	0.0189875	0.0189876	0.0189875	0.0189877	0.0189877	0.0189877	0.0189876
1713	1694	Lys	A3	0.468096	0.468382	0.468409	0.468404	0.468364	0.468378	0.468004	0.468405		0.468409	0.468372	0.4677	0.468254	0.467404	0.467795	0.467263	0.468268	0.468145	0.468363	0.467732
1714	1695	Thr	A3	0.547702	0.578679	0.587075	0.587309	0.568347	0.584453	0.579296	0.574093	0.548034	0.570704	0.586987	0.548474	0.533749	0.516927	0.583252	0.466863	0.51174	0.571207	0.584093
1715	1696	Arg	A3	0.245884	0.244049	0.236609	0.244007	0.243198	0.246838	0.220247	0.245016	0.194749	0.240529	0.224324	0.221492	0.245525	0.220451		0.230201	0.213475	0.14882	0.236777	0.24129
1716	1697	His	A3	0.0190581	0.0190588	0.0190757	0.0190661	0.0190434	0.0190814		0.0190481	0.0190598	0.0190644	0.0190334	0.0190418	0.0190192	0.0190319	0.0190634	0.0190557	0.0190341	0.0190764	0.0190515	0.0190737
1717	1698	Tyr	A3	0.197515	0.19256	0.193385	0.190448	0.148213	0.197562	0.155865	0.110259	0.194413	0.185895	0.195536	0.185347	0.196928	0.180011	0.188165	0.158446	0.0695296	0.197442		0.193354
1718	1699	Phe	A3	0.0368819	0.0321083	0.0370577	0.0399003		0.0387895	0.0320219	0.0228214	0.040065		0.0319982	0.0398472	0.0404909	0.0387974	0.0399838	0.0405584	0.0250374	0.0378021	0.0327755	0.0364713
1719	1700	Ile	A3	0.430673	0.425313	0.438639	0.440989	0.322849	0.441116	0.414183		0.441151	0.374531	0.377661	0.42092	0.441035	0.425843	0.440455	0.440186	0.0419718	0.437222	0.417332	0.43297
1720	1701	Ala	A3		0.856096	0.891317	0.867994	0.875074	0.892617	0.866124	0.875677	0.874882	0.312686	0.340393	0.863976	0.849645	0.326992	0.891854	0.169576	0.285894	0.886006	0.89259	0.344758
1721	1702	Ala	A3		0.857083	0.879305	0.864803	0.869292	0.880089	0.863605	0.86967	0.869171	0.460803	0.480466	0.862221	0.852801	0.471131	0.879629	0.331286	0.440382	0.876073	0.880073	0.483439
1722	1703	Val	A3	0.675906	0.641692	0.339593	0.3378	0.643547	0.338236	0.711854	0.50006	0.330248	0.655207	0.727553	0.33607	0.329806	0.73768	0.306762	0.737006		0.340485	0.615631	0.658096
1723	1704	Glu	A3	0.758054	0.777785	0.719121		0.787318	0.782573	0.768967	0.790862	0.791155	0.784057	0.791284	0.748614	0.754024	0.710643	0.788624	0.785788	0.788786	0.715874	0.78394	0.791409
1724	1705	Arg	A3	0.0190109	0.0190105	0.0190092	0.0190105	0.0190104	0.019011	0.0190064	0.0190107	0.0190027	0.0190099	0.0190071	0.0190066	0.0190108	0.0190065		0.0190081	0.0190054	0.0189973	0.0190092	0.01901
1725	1706	Leu	A3	0.0200194	0.020437	0.0206418	0.0211084	0.0198614	0.0208329	0.0208265	0.0195868	0.0212417		0.0206015	0.0212366	0.0209717	0.0211605	0.0211279	0.0201596	0.0196725	0.0209331	0.0210223	0.0208495
1726	1707	Trp	A3	0.881385		0.803709	0.826728	0.875101	0.710442	0.882909	0.881427	0.87322	0.874804	0.885876	0.884211	0.871652	0.888181	0.796126		0.888138		0.888103	0.871203
1727	1708	Asp	A3	0.0754092	0.0759564		0.0525835	0.0673758	0.0750735	0.0728369	0.0736875	0.0761606	0.0622204	0.0685147	0.0628406	0.0458941	0.0693142	0.0720555	0.0648648		0.0462028	0.074359	0.075986
1728	1709	Tyr	A3	0.362115	0.3574	0.358195	0.35535	0.308259	0.362158	0.317752	0.252961	0.359179	0.35084	0.360248	0.350289	0.361563	0.34483	0.353104	0.320848	0.172464	0.362046		0.358165
1729	1710	Gly	A3	0.477007	0.473774	0.476786		0.476117		0.476948	0.476973	0.476823	0.475154	0.473996	0.475431	0.471975	0.476862	0.476994	0.476001	0.476814	0.468867	0.477008	0.47668
1730	1711	Met	A3	0.333334	0.333334	0.333335	0.333335	0.333334	0.333335	0.333334	0.333334	0.333335	0.333335		0.333335	0.333335	0.333335	0.333335	0.333335		0.333335	0.333335	0.333335
1731	1712	Ser	A3	0.333338	0.333361	0.333358	0.333364	0.333365	0.333362	0.333356	0.333365	0.333344	0.33335	0.333365	0.333336	0.333338	0.333343	0.333361		0.333353	0.333363	0.333356	0.333333
1732	1713	Ser	A3	0.333337	0.333357	0.333355	0.33336	0.333361	0.333358	0.333354	0.333361	0.333343	0.333348	0.333361	0.333335	0.333337	0.333342	0.333358		0.33335	0.333359	0.333353	0.333333
1733	1714	Ser	A3	0.0716529	0.227539	0.217059	0.2412	0.246752	0.23419	0.207752	0.244444	0.130225	0.170574	0.246736	0.0473645	0.069604	0.118162	0.230261		0.187555	0.237241	0.203333	0.0195036
1734	1715	Pro	A3	0.0259025	0.00226685	0.0182228	0.0298172	0.0393423	0.0209114	0.0140738	0.039374	0.0362572	0.0351215	0.0364808	0.00773571		0.0160196	0.0391208	0.00570202	0.0364409	0.0334283	0.0393548	0.0200614
1735	1716	His	A3	3.19196e-08	3.22213e-08	3.98771e-08	3.55149e-08	2.52706e-08	4.24259e-08		2.7401e-08	3.27126e-08	3.47747e-08	2.07699e-08	2.45658e-08	1.43883e-08	2.01246e-08	3.42933e-08	3.08576e-08	2.11118e-08	4.01964e-08	2.89561e-08	3.8964e-08
1736	1717	Val	A3	0.00152221	0.00110997	0.00411341	0.00405319	0.00113032	0.00406772	0.00205979	3.39638e-07	0.00381059	0.00126312	0.00233859	0.00399605	0.00379693	0.00253596	0.00315465	0.00252236		0.00414377	0.000844856	0.00129741
1737	1718	Leu	A3	8.21306e-05	0.000115447	0.000131806	0.000169127	6.95369e-05	0.000147085	0.000146569	4.76663e-05	0.000179796		0.00012859	0.00017939	0.000158187	0.000173293	0.000170686	9.33086e-05	5.44893e-05	0.000155096	0.000162232	0.000148407
1738	1719	Arg	A3	7.26783e-05	7.16093e-05	6.74182e-05	7.15849e-05	7.11185e-05	7.32394e-05	5.89355e-05	7.21709e-05	4.74224e-05	6.95983e-05	6.09612e-05	5.95479e-05	7.24678e-05	5.90353e-05		6.39816e-05	5.56904e-05	3.06849e-05	6.75105e-05	7.00289e-05
1739	1720	Asn	A3	0.000143579	0.000196185	0.000146023	0.0001387	0.000188942	0.000165753	0.000112943	0.000138928	0.000116147	0.000195661	0.000188221		3.58977e-05	8.32593e-05	0.00015929	1.40773e-05	0.000189011	0.000187493	0.000176077	0.000120526
1740	1721	Arg	A3	3.88547e-10	3.82831e-10	3.60422e-10	3.827e-10	3.80207e-10	3.91547e-10	3.15068e-10	3.85834e-10	2.53513e-10	3.72078e-10	3.25898e-10	3.18342e-10	3.87421e-10	3.15601e-10		3.42047e-10	2.97717e-10	1.64031e-10	3.60915e-10	3.7438e-10
1741	1722	Ala	A3		0.47965	0.485337	0.481245	0.482332	0.485615	0.480976	0.48243	0.482301	0.4755	0.477896	0.480676	0.478887	0.476644	0.485451	0.469416	0.473757	0.484264	0.485609	0.478349
1742	1723	Gln	A3	0.000164175	0.00022751	0.000275127	0.000165273	0.00028979	0.000312952	0.000149776	0.000242593	0.000134169	0.000305919	0.000260818	0.000134774	0.000122386		0.000255604	9.37e-05	0.000193615	0.000317471	0.000271514	0.000111468
1743	1724	Ser	A3	0.0014672	0.00878668	0.00806725	0.00980232	0.0102429	0.00926951	0.00746737	0.0100577	0.00355096	0.00537947	0.0102417	0.000750918	0.00140387	0.00307353	0.00898172		0.0062772	0.00949829	0.00719446	1.29185e-05
1744	1725	Gly	A3	0.697401	0.651978	0.694685	0.688376	0.686162		0.696682	0.696986	0.69514	0.672987	0.655536	0.676892	0.142769	0.695626	0.697237	0.684633	0.695032	0.54796	0.69741	0.69337
1745	1726	Ser	A3	0.0242275	0.0492277	0.0468514	0.0525537	0.0539861	0.050813	0.0448568	0.0533849	0.0315349	0.0378204	0.0539821	0.0216792	0.024003	0.0298744	0.049869		0.0408639	0.0515616	0.0439454	0.0190338
1746	1727	Val	A3	0.0234253	0.0222285	0.0308615	0.0306904	0.0222877	0.0307317	0.0249802	0.0189883	0.0300001	0.0226736	0.0257841	0.0305279	0.0299611	0.0263521	0.0281272	0.026313		0.0309478	0.0214569	0.0227731
1747	1728	Pro	A3	0.0586099	0.022549	0.0471037	0.0643996	0.0782782	0.0511544	0.040804	0.078324	0.073815	0.0721643	0.0741395	0.0310657		0.0437658	0.0779587	0.027911	0.0740816	0.0696957	0.0782963	0.0498764
1748	1729	Gln	A3	0.034042	0.0396128	0.0437184	0.0341397	0.0449686	0.0469304	0.0327577	0.0409208	0.0313579	0.0463364	0.042492	0.0314123	0.0302958		0.0420435	0.0276909	0.0366473	0.0473113	0.0434093	0.0293076
1749	1730	Phe	A3	0.385805	0.355195	0.386696	0.399461		0.394813	0.354497	0.206462	0.400118		0.354303	0.399248	0.401777	0.394848	0.399795	0.402035	0.263576	0.390327	0.360382	0.383671
1750	1731	Lys	A3	0.0615971	0.0692828	0.0700057	0.0698689	0.0688149	0.0691892	0.0590661	0.0699019		0.0700107	0.0690345	0.0505141	0.0658699	0.041898	0.0532236	0.0376538	0.0662566	0.0629467	0.06878	0.0514293
1751	1732	Lys	A3	0.8794	0.888147	0.888849	0.888718	0.887683	0.888055	0.875883	0.888749		0.888854	0.887902	0.464677	0.884575	0.440055	0.866084	0.421653	0.885003	0.88113	0.887648	0.466647
1752	1733	Val	A3	0.809027	0.774902	0.436853	0.436028	0.776967	0.436229	0.837638	0.450283	0.432477	0.789342	0.848355	0.435225	0.432265	0.854789	0.420576	0.854372		0.437261	0.742668	0.792256
1753	1734	Val	A3	0.261401	0.225754	0.354014	0.352267	0.227703	0.352692	0.298213	0.0714967	0.344895	0.239908	0.314086	0.35058	0.344463	0.324262	0.321796	0.323586		0.354882	0.198192	0.242921
1754	1735	Phe	A3	0.881781	0.497783	0.882281	0.889318		0.886783	0.497356	0.38346	0.889673		0.497237	0.889202	0.890569	0.886802	0.889499	0.890709	0.433733	0.884307	0.866998	0.880579
1755	1736	Gln	A3	0.756915	0.297145	0.319596	0.757748	0.325543	0.334177	0.745441	0.304838	0.731713	0.331647	0.313389	0.732273			0.31102	0.688108	0.777431	0.335764	0.318068	0.708882
1756	1737	Glu	A3	0.358007	0.37358	0.657534		0.380768	0.377216	0.36674	0.383387	0.383601	0.378333	0.383696	0.350203	0.354705	0.649568	0.381736	0.379628	0.381856	0.321177	0.378245	0.383788
1757	1738	Phe	A3	0.86103	0.826762	0.862045	0.876703		0.871342	0.825993	0.675504	0.877462	0.77507	0.825781	0.876456	0.879384	0.871381	0.877089	0.879684	0.730788	0.866193	0.832487	0.858603
1758	1739	Thr	A3	0.0576851	0.0746273	0.0794567	0.0795927	0.0688272	0.0779371	0.0749784	0.072034	0.0578597	0.070137	0.0794056	0.0580916	0.0504741	0.0421016	0.0772447	0.0190724	0.0395878	0.0704172	0.0777295
1759	1740	Asp	A3	0.067447	0.0680848		0.040569	0.0580492	0.0670557	0.0644451	0.0654385	0.0683227	0.0519831	0.0593857	0.0527143	0.0325882	0.060323	0.0635319	0.0550981	0.0678779	0.0329575	0.0662223	0.0681193
1760	1741	Gly	A3	0.754421	0.707159	0.751662	0.745222	0.742951		0.753691	0.753999	0.752124	0.729319	0.710949	0.733381	0.172435	0.752618	0.754254	0.741379	0.752015	0.589111	0.75443	0.750323
1761	1742	Ser	A3	0.102524	0.805276	0.794852	0.818352	0.823508	0.811712	0.785295	0.821376	0.192665	0.24401	0.823494	0.0582351	0.0989646	0.175763	0.807927		0.263515	0.81462	0.780654	0.00112969
1762	1743	Phe	A3	0.0202076	0.0198739	0.02022	0.0204218		0.0203427	0.0198679	0.0192419	0.0204335	0.0195625	0.0198663	0.020418	0.020464	0.0203432	0.0204277	0.0204688	0.0193907	0.0202726	0.0199202	0.0201786
1763	1744	Thr	A3	0.500931	0.501389	0.168192	0.168196	0.501228	0.168149	0.168065	0.501317	0.500936	0.501264	0.168191	0.500942	0.500746	0.500539	0.168129	0.500002	0.500477	0.501272	0.168143
1764	1745	Gln	A3	0.01928	0.0193928	0.0194777	0.0192819	0.0195038	0.0195451	0.0192543	0.0194197	0.0192265	0.0195325	0.0194522	0.0192276	0.0192055			0.0191544	0.0193325	0.0195531	0.0194712	0.0191861
1765	1746	Pro	A3	0.744498	0.036938	0.199246	0.763115	0.799668	0.216633	0.168277	0.799773	0.788974	0.784784	0.789783	0.107917		0.183492	0.798932	0.0840421	0.789639	0.778259	0.799709	0.211336
1766	1747	Leu	A3	0.354466	0.823563	0.838386	0.864383	0.333841	0.850146	0.849777	0.286864	0.870346		0.835672	0.870128	0.857671	0.866775	0.865288	0.369989	0.303397	0.855653	0.860229	0.851083
1767	1748	Tyr	A3	0.0191214	0.0191157	0.0191167	0.0191134	0.0190715	0.0191215	0.0190784	0.0190413	0.0191178	0.0191083	0.0191191	0.0191077	0.0191207	0.019102	0.0191108	0.0190807	0.0190145	0.0191213		0.0191166
1768	1749	Arg	A3	0.0205525		0.0204395	0.020529	0.020519	0.0205646		0.0205416	0.0200097	0.0204864	0.0203008	0.0202704	0.020548	0.0202594		0.0203657	0.0201875	0.0196493	0.0204415	0.0204956
1769	1750	Gly	A3	0.186815	0.154652	0.184764	0.180068	0.178441		0.18627	0.1865	0.185106	0.168984	0.157018	0.171748	0.0719685	0.185473		0.177324	0.185026	0.0948914	0.186822	0.183778
1770	1751	Glu	A3	0.5	0.5	0.0416667		0.5	0.5	0.5	0.5		0.5	0.5	0.5	0.5	0.0416667	0.5	0.5	0.5	0.5	0.5	0.5
1771	1752	Leu	A3	0.0191646	0.0192365	0.0192718	0.0193523	0.0191374	0.0193048	0.0193037	0.0190902	0.0193753		0.0192649	0.0193745		0.0193613	0.0193557	0.0191887	0.019105	0.019322	0.0193374	0.0193076
1772	1753	Asn	A3	0.133458	0.163305	0.134955	0.130435	0.159473	0.146628	0.113653		0.115819	0.163031	0.159087		0.0535333	0.0924237	0.142883	0.0331278	0.15951	0.158696	0.152458	0.118742
1773	1754	Glu	A3	0.0412972	0.0449361	0.0355033		0.0469128	0.0459093	0.0432399	0.0476891	0.0477541	0.0462189	0.047783	0.0397412	0.0406196	0.0344332	0.0471961	0.0465848	0.0472315	0.0350865	0.0461943	0.0478109
1774	1755	His	A3	0.917416	0.917596	0.921294	0.919375	0.516563	0.922238		0.914258	0.917883	0.919004	0.511452	0.51588	0.49919	0.510544	0.918754	0.916753	0.511912	0.921418	0.915451	0.920926
1775	1756	Leu	A3	0.663899	0.843676	0.856247	0.877637	0.644782	0.866024	0.86572	0.598837	0.882429		0.853965	0.882255	0.872192	0.879565	0.878367	0.677888	0.615403	0.870545	0.874273	0.866796
1776	1757	Gly	A3	0.458393	0.42847	0.45685	0.453159	0.451827		0.457987	0.458159	0.45711	0.443479	0.431175	0.446032	0.858869	0.457388	0.458301	0.450896	0.457049	0.297478	0.458398	0.456093
1777	1758	Leu	A3	0.421463	0.820709	0.832153	0.851402	0.403426	0.840986	0.840712	0.359074	0.855676		0.830084	0.855521	0.846529	0.853123	0.852054	0.434511	0.375232	0.845051	0.848394	0.841682
1778	1759	Leu	A3	0.422597	0.886319	0.89577	0.911389	0.406845	0.90298	0.902757	0.366634	0.914811		0.89407	0.914688	0.907467	0.912769	0.911912	0.433785	0.381534	0.906274	0.908971	0.903545
1779	1760	Gly	A3	0.844174	0.811728	0.842487		0.837006		0.84373	0.843918	0.842771	0.827933	0.814639	0.830702	0.677772	0.843074		0.835992	0.842704	0.676021	0.844179	0.84166
1780	1761	Pro	A3	0.425947	0.132457	0.365772	0.440231	0.46561	0.381735	0.334278	0.465679	0.458523	0.455672	0.459068	0.258467		0.350276	0.465131	0.221556	0.458971	0.451149	0.465637	0.376992
1781	1762	Tyr	A3	0.46439	0.460918	0.461506	0.459397	0.422475	0.464421	0.430239	0.811116	0.462232	0.456028	0.46302	0.455614	0.463985	0.451485	0.457723	0.432735	0.726695	0.464339		0.461483
1782	1763	Ile	A3	0.833092	0.375611	0.844215	0.847538	0.261357	0.847718	0.810714		0.847768	0.315902	0.319396	0.819754	0.847603	0.826448		0.846401	0.0418528	0.842222	0.365784	0.836277
1783	1764	Arg	A3	0.507936	0.506085	0.498546	0.506042	0.505225	0.508896	0.481767	0.507061	0.455057	0.502525	0.485974	0.483053	0.507573	0.481978		0.492008	0.474741	0.405136	0.498717
1784	1765	Ala	A3		0.479538	0.497241	0.485737	0.489317	0.497859	0.484778	0.489618	0.489221	0.484539	0.500749	0.483669	0.476078	0.493096	0.497497	0.368316	0.467328	0.494693	0.497846	0.50317
1785	1766	Glu	A3	0.866509	0.87564	0.449417		0.879725	0.877716	0.871677	0.881193	0.881313	0.87835	0.881366	0.861781	0.864521	0.444098	0.880269	0.879082	0.880336	0.843246	0.8783	0.881417
1786	1767	Val	A3	0.710952	0.673572	0.37402	0.372359	0.675641		0.74857	0.500081	0.365325	0.688529	0.764492	0.370753	0.364911	0.774606	0.343053	0.773936		0.374845	0.644005	0.691693
1787	1768	Glu	A3	0.000244521	0.000286563	0.000178873		0.00030967	0.000297915	0.000266887	0.000318796	0.000319562	0.000301537	0.000319903	0.000226737	0.000236762	0.000166918	0.000312997	0.000305823	0.000313413	0.00017421	0.000301249	0.000320231
1788	1769	Asp	A3	0.946058	0.94658		0.483445	0.937231	0.945734	0.943482	0.944357	0.946772	0.930102	0.938633	0.931035	0.464988	0.939584	0.942656	0.93393	0.946411	0.894566	0.945032	0.946608
1789	1770	Asn	A3	0.83299	0.865759	0.834862	0.829122	0.862031	0.84857	0.376748	0.829306	0.380063	0.865496	0.861649		0.237737	0.339523	0.844337	0.153171	0.862068	0.86126	0.854874	0.384416
1790	1771	Ile	A3	0.890185	0.459404	0.895866	0.897529	0.373827	0.897619	0.878209		0.897644	0.418733	0.421334	0.883138	0.897562	0.886707	0.897152	0.896962	0.0421364	0.89486	0.453222	0.891829
1791	1772	Met	A3	0.443781	0.441876	0.904885	0.916516	0.445034	0.88945	0.425825	0.359835	0.915154	0.890714		0.913768	0.910425	0.902109	0.903042	0.916495	0.440212	0.914828	0.915449
1792	1773	Val	A3		0.469646	0.448457	0.447324	0.471905	0.4476	0.542588	0.200179	0.44247		0.556005	0.446224	0.442182	0.564207	0.426474	0.563672		0.449018	0.435521	0.488919
1793	1774	Thr	A3	0.481938	0.5318	0.543303	0.543613	0.516567	0.53979	0.532671	0.525194	0.482545	0.520155	0.543186	0.483348	0.454697	0.416649	0.538158	0.250876	0.403551	0.520911	0.539303
1794	1775	Phe	A3	0.896159	0.56737	0.89699	0.90887		0.904553	0.566708	0.421331	0.909478	0.521164	0.566525	0.908672	0.911017	0.904585	0.909179	0.911256	0.478654	0.900376	0.872278	0.894165
1795	1776	Arg	A3	0.170693	0.169132	0.162872	0.169096	0.16841	0.171507	0.149492	0.169954	0.129638	0.166156	0.152778	0.150491	0.170387	0.149655		0.15757	0.144104	0.096648	0.163012	0.166797
1796	1777	Asn	A3	0.820564	0.854707	0.822502	0.816567	0.850798	0.836735	0.79212	0.816757	0.795509	0.854431	0.850397		0.654354	0.754402	0.83233	0.574509	0.850836	0.849991	0.84331	0.799968
1797	1778	Gln	A3	0.34748	0.31539	0.33693	0.348305	0.342587	0.350765	0.336082	0.322803	0.322339	0.348373	0.331005	0.322902	0.310853		0.328737	0.277902	0.367662	0.352262	0.335473	0.299222
1798	1779	Ala	A3		0.344646	0.381739	0.357111	0.36456	0.383119	0.355147	0.365195	0.364357	0.299725	0.328296	0.352894	0.337916	0.314433	0.382309	0.157557	0.272428	0.376107	0.38309	0.332829
1799	1780	Ser	A3	0.0462642	0.691306	0.681154	0.70463	0.710075	0.69778	0.672188	0.70781	0.0992975	0.136839	0.71006	0.0247645		0.088235	0.693953		0.152894	0.700758	0.667948	0.000447177
1800	1781	Arg	A3	0.674427	0.67263	0.665364	0.672588	0.671797	0.675362	0.649504	0.673576	0.625102	0.669188	0.653441	0.650705	0.674075	0.6497		0.659134	0.642986	0.582089	0.665528	0.669931
1801	1782	Pro	A3		0.285224	0.515256	0.870501	0.896972	0.531604	0.483237	0.897044	0.889558	0.886581	0.890128	0.407425		0.499463	0.89647	0.371146	0.890027	0.881863	0.897	0.526738
1802	1783	Tyr	A3	0.901299	0.899812	0.900065	0.899156	0.882193	0.901312	0.885933	0.460387	0.900377	0.897691	0.900714	0.89751	0.901126	0.89569	0.89843	0.887114	0.402555	0.901277		0.900055
1803	1784	Ser	A3	0.582783	0.429091	0.423637	0.435606	0.438082	0.432342	0.41842	0.437064	0.687122	0.726479	0.438075	0.50195	0.577253	0.671645	0.43044		0.739013	0.433782	0.415807	0.337666
1804	1785	Phe	A3	0.823472	0.688724	0.824362	0.837114		0.832471	0.688026	0.540025	0.837769	0.640534	0.687833	0.836901	0.839427	0.832506	0.837447	0.839685	0.597146	0.827989	0.798073	0.82134
1805	1786	Tyr	A3	0.46989	0.466567	0.46713	0.46511	0.429548	0.469921	0.437057	0.819419	0.467825	0.46188	0.468579	0.461483	0.469503	0.45752	0.463506	0.439467	0.735555	0.469842		0.467108
1806	1787	Ser	A3	0.728479	0.459894	0.453776	0.467234	0.470032	0.463552	0.447944	0.468881	0.835803	0.878336	0.470024	0.650363		0.819394	0.461411		0.89213	0.465176	0.445033	0.503667
1807	1788	Ser	A3	0.401239	0.907312	0.904751	0.910323	0.911453	0.908821	0.902266	0.91099	0.472445	0.493877	0.91145	0.325087	0.396728	0.463312	0.90794		0.500213	0.909485	0.901008	0.0526594
1808	1789	Leu	A3	0.439077	0.439728	0.450065	0.467275		0.457989	0.457744	0.380009	0.471068		0.448201	0.47093		0.468804	0.467854	0.451119	0.395548	0.461621	0.4646	0.458611
1809	1790	Ile	A3	0.8378	0.411738	0.848534	0.851735	0.298281	0.851908	0.816121		0.851957	0.352819	0.35629	0.824891	0.851798	0.831374	0.851007	0.85064	0.0716258	0.846612	0.402096	0.840876
1810	1791	Ser	A3	0.161151	0.413151	0.404681	0.423502	0.427502	0.418283	0.396738	0.425854	0.268073	0.318677	0.427491	0.0977652	0.156357	0.249935	0.415273		0.336309	0.420578	0.392819	0.00207894
1811	1792	Tyr	A3	0.482484	0.481832	0.481939	0.481559	0.476712	0.48249	0.477513	0.473149	0.482073	0.480982	0.482221		0.482405	0.480258	0.481268	0.47779	0.469952	0.482474		0.481935
1812	1793	Glu	A3	0.460416	0.479349	0.421776		0.488346	0.483879	0.47094	0.491666	0.491939	0.485279	0.49206	0.451205	0.456496	0.413127	0.489571	0.486908	0.489723	0.418474	0.485169	0.492177
1813	1794	Glu	A3	0.501004	0.501176	0.500734		0.167937	0.167889	0.501095	0.167975	0.167978	0.167904	0.167979	0.500931	0.500972	0.500685	0.167951	0.167921	0.167953	0.167382	0.167903	0.16798
1814	1795	Asp	A3	0.740591	0.74195		0.172179	0.719299	0.739752	0.734052	0.736242	0.742454	0.704167	0.722479	0.706054	0.146567	0.724678	0.732016	0.712084	0.74151	0.64782	0.737952	0.742023
1815	1796	Gln	A3	0.000216297	0.000299729	0.00036245	0.000217744	0.000381763	0.000412271	0.00019733	0.000319596	0.000176769	0.000403007	0.000343603	0.000177566	0.000161246		0.000336735	0.000123454	0.000255079	0.000418223	0.000357691	0.000146863
1816	1797	Arg	A3	3.98004e-09	3.92149e-09	3.69194e-09	3.92015e-09	3.89461e-09	4.01077e-09	3.22736e-09	3.95225e-09	2.59683e-09	3.81135e-09	3.3383e-09	3.2609e-09	3.96851e-09	3.23283e-09		3.50372e-09	3.04964e-09	1.68024e-09	3.697e-09	3.83493e-09
1817	1798	Gln	A3	0.0446087	0.0538088	0.0604954	0.0447713	0.0625162	0.0656725	0.0424666	0.0559476	0.0401227	0.0647186	0.0585062	0.040214	0.038338		0.0577771	0.0339372	0.0489297	0.0662832	0.0599947	0.0366725
1818	1799	Gly	A3	0.905853	0.873211	0.904155	0.900099	0.898639		0.905406	0.905595	0.904441	0.889508	0.876138	0.892295	0.543282	0.904746	0.905752	0.897618	0.904374	0.737178	0.905859	0.903323
1819	1800	Ala	A3		0.912318	0.936242	0.920604	0.925434	0.937091	0.919316	0.925842	0.925304	0.451589	0.472474	0.917829	0.907734	0.462536	0.936593	0.318297	0.430085	0.932749	0.937073	0.475646
1820	1801	Glu	A3	0.812253	0.830468	0.774418		0.839051	0.834796	0.822404	0.842206	0.842465	0.83613	0.84258	0.803316	0.808456	0.765825	0.840216	0.837682	0.84036	0.771142	0.836025	0.842691
1821	1802	Pro	A3	0.719936	0.0307201	0.176096	0.738428	0.77554	0.192758	0.146967	0.775648	0.764571	0.760297	0.765396	0.0921277		0.161192	0.774782	0.0711127	0.765249	0.753672	0.775583	0.187659
1822	1803	Arg	A3	0.0190626	0.0190615	0.0190571	0.0190614	0.019061	0.0190632	0.0190484	0.0190621	0.0190364	0.0190594	0.0190504	0.019049	0.0190624	0.0190485		0.0190536	0.019045	0.0190191	0.0190572	0.0190598
1823	1804	Lys	A3	0.0753959	0.0852102	0.0861278	0.0859543	0.0846157	0.0850913	0.0721405	0.0859961		0.0861342	0.0848948	0.0610539	0.0808652	0.0497464	0.064581	0.0441249	0.0813586	0.077127	0.0845714	0.0622467
1824	1805	Asn	A3	0.188493	0.225021	0.19039	0.184641	0.220479	0.204941	0.162716		0.165598	0.224698	0.220019		0.0758054	0.133595	0.200318	0.0429208	0.220523	0.219553	0.212054	0.169464
1825	1806	Phe	A3	0.0201824	0.0198556	0.0201945	0.0203922		0.0203147	0.0198497	0.0192366	0.0204037	0.0195506	0.0198481	0.0203885	0.0204335	0.0203152	0.020398	0.0204383	0.0193823	0.0202461	0.0199009	0.0201541
1826	1807	Val	A3	0.116888	0.090932	0.726592	0.724751		0.725197	0.146217	3.39314e-05	0.717081	0.10097	0.159748	0.722981	0.716636	0.168726	0.694072	0.168122		0.727511	0.0723231	0.103151
1827	1808	Lys	A3	0.0194424	0.0195336	0.0195423	0.0195407	0.019528	0.0195325	0.0194131	0.0195411		0.0195424	0.0195306	0.0193162	0.0194928	0.019222	0.0193465	0.0191769	0.0194974	0.0194582	0.0195276	0.0193264
1828	1809	Pro	A3	0.828434	0.568808	0.784973	0.844816	0.874763	0.802321	0.751837	0.874845	0.866289	0.862906	0.866938	0.677546		0.768492	0.874187	0.643922	0.866822	0.857565	0.874795	0.797126
1829	1810	Asn	A3	0.000609556	0.000832607	0.000619923	0.000588863	0.000801909	0.000703596	0.000479589	0.00058983	0.000493182	0.000830388	0.00079885		0.000152508	0.000353611	0.000676187	5.98148e-05	0.0008022	0.000795765	0.000747369	0.000511764
1830	1811	Glu	A3	0.0334143	0.0358128	0.029622		0.0371211	0.0364564	0.0346932	0.0376359	0.0376791	0.0366614	0.0376982	0.0323927	0.0329691	0.0289252	0.0373089	0.0369037	0.0373324	0.0293505	0.0366451	0.0377167
1831	1812	Thr	A3	0.0649108	0.0845668	0.0901209	0.090277	0.0778679	0.0883755	0.0849714	0.0815756	0.0651148	0.0793834	0.0900622	0.0653857	0.0564628	0.0465917	0.0875797	0.0190899	0.0436147	0.0797074	0.0881369
1832	1813	Lys	A3	0.030255	0.0324538	0.0326634	0.0326238	0.0323184	0.0324267	0.0295427	0.0326333		0.0326649	0.0323819	0.0271782	0.0314706	0.0248597	0.0279204	0.0237404	0.0315815	0.0306371	0.0323083	0.0274282
1833	1814	Thr	A3	0.145982	0.187463	0.198138	0.198432	0.174004	0.194829	0.188255	0.181534	0.146445	0.177107	0.198027	0.147059	0.126139	0.101177	0.193306	0.0193325	0.0932383	0.177766	0.194373
1834	1815	Tyr	A3	0.38144	0.377466	0.378137	0.375729	0.334389	0.381477	0.342953	0.782009	0.378968	0.371891	0.37987	0.37142	0.380976	0.366737	0.373821	0.34572	0.697239	0.381382		0.378112
1835	1816	Phe	A3	0.020664	0.0202058	0.020681	0.0209579		0.0208494	0.0201975	0.0193373	0.0209741	0.019778	0.0201953	0.0209527	0.0210159	0.0208501	0.0209661	0.0210225	0.0195418	0.0207532	0.0202693	0.0206242
1836	1817	Trp	A3	0.46046	0.464604	0.398057	0.417426	0.455711	0.310794	0.461604	0.460492	0.454281	0.455486	0.463824	0.46258	0.453084	0.465541		0.460271	0.465509		0.465483	0.452741
1837	1818	Lys	A3	0.0215205	0.0220254	0.0220738	0.0220646	0.0219942	0.0220192	0.0213577	0.0220668		0.0220741	0.0220089	0.0208199	0.0217992	0.0202964	0.0209882	0.020045	0.0218247	0.021608	0.0219919	0.0208765
1838	1819	Val	A3	0.44384	0.411511	0.881501	0.880757	0.413485	0.880938	0.470498	0.071753	0.877552	0.425263	0.480381	0.880033	0.877361	0.486288	0.866768	0.485905		0.881869	0.38043	0.428025
1839	1820	Gln	A3	0.168495	0.204759	0.227443	0.169195	0.233783	0.243257	0.159053	0.212316	0.148227	0.240447	0.220978	0.148659	0.139614		0.21855	0.116871	0.186338	0.245033	0.225837	0.131267
1840	1821	His	A3	0.0214878	0.0215114	0.0221073	0.0217679	0.020969	0.0223054		0.0211354	0.0215497		0.0206173	0.020914	0.0201176	0.0205668	0.0216728	0.0214051	0.020644	0.0221322	0.0212567	0.0220363
1841	1822	His	A3	0.859013	0.859634	0.872644	0.86582	0.476223	0.876061		0.848377	0.860623	0.864517	0.460183	0.474024	0.425265	0.457429	0.863643	0.856748	0.461588	0.873093	0.852348	0.871325
1842	1823	Met	A3	0.503399	0.502689	0.473129	0.476892	0.503864	0.467891	0.496491	0.466343	0.476459	0.468331		0.476016	0.474941	0.472209	0.472519	0.476885	0.502064	0.476355	0.476553	0.476837
1843	1824	Ala	A3		0.377876	0.409127	0.388537	0.39483	0.410262	0.386868	0.395364	0.39466	0.338048	0.363639	0.384948	0.372051	0.351338	0.409596	0.195442		0.404473	0.410238
1844	1825	Pro	A3	0.87156	0.510486	0.74336	0.879634	0.893212	0.753447	0.721963	0.893248	0.889515		0.889801	0.660522		0.733092	0.892964		0.88975	0.885591	0.893226	0.750499
1845	1826	Thr	A3	0.171559	0.216961	0.228325	0.228636	0.202449	0.224816	0.217808	0.210594	0.172077	0.205813	0.228207	0.172764	0.149115	0.120178	0.223197	0.0194324	0.110808	0.206526	0.224332
1846	1827	Lys	A3	0.0189875	0.0189875	0.0189875	0.0189875	0.0189875	0.0189875	0.0189875	0.0189875		0.0189875	0.0189875	0.0189875	0.0189875	0.0189874	0.0189875	0.0189874	0.0189875	0.0189875	0.0189875	0.0189875
1847	1828	Asp	A3	0.168414	0.169557		0.116209	0.151081		0.162977	0.164787	0.169982	0.139385	0.153603	0.140817	0.0990251	0.155361	0.161305	0.145443	0.169186	0.0998391	0.166207	0.169618
1848	1829	Glu	A3	0.543197	0.549887	0.532346		0.220148	0.218327	0.54678	0.221552	0.22167	0.218889	0.221722	0.540307	0.541941	0.530314	0.220661	0.219554	0.220725	0.198222	0.218845	0.221772
1849	1830	Phe	A3	0.912937	0.508452	0.913173	0.916459		0.915282	0.508241	0.442257	0.916624	0.492218	0.508182	0.916406	0.917038	0.915291	0.916543	0.917102	0.473982	0.914125	0.905831	0.912369
1850	1831	Asp	A3	0.838783	0.839642		0.390244	0.824485	0.838249	0.834562	0.835991	0.83996	0.813271	0.826725	0.814722	0.36421	0.828251	0.833217	0.819256	0.839365	0.761421	0.837096	0.839689
1851	1832	Cys	A3	0.469967		0.479182	0.476918	0.507848	0.470216	0.472911	0.496793	0.478945	0.468433	0.506505	0.479273	0.317032	0.471534		0.475875	0.471757	0.478981	0.478384	0.477233
1852	1833	Lys	A3	0.500086	0.500104	0.500105	0.500105	0.500103	0.500104	0.500081	0.500105		0.500106	0.500103	0.0417292	0.500096	0.0417113	0.500068	0.0417027	0.500097	0.500089	0.500103	0.0417311
1853	1834	Ala	A3		0.456811	0.48008	0.46488	0.469578	0.480904	0.463626	0.469975	0.469452	0.45516	0.475579	0.462179	0.452343	0.465871	0.48042	0.323247	0.434065	0.476687	0.480886	0.478676
1854	1835	Trp	A3	0.964477		0.951395	0.95584	0.963598	0.925223	0.964686	0.964482	0.96333	0.963556	0.965089	0.964864	0.963104	0.965399	0.9498	0.964442	0.965393		0.965388	0.963039
1855	1836	Ala	A3		0.320667	0.365418	0.335244	0.344173	0.367166	0.332918	0.344942	0.343928	0.729969	0.760541	0.330262	0.312979	0.745449	0.366139	0.603749	0.702598	0.358351	0.367128	0.765586
1856	1837	Tyr	A3	0.52523	0.523703	0.523963	0.523029	0.505629	0.525244	0.509462	0.916559	0.524283	0.521524	0.524629	0.521339	0.525053	0.519471	0.522284	0.510673	0.857712	0.525208		0.523953
1857	1838	Phe	A3	0.3412	0.804687	0.342296	0.358231		0.352381	0.803879	0.654533	0.359061	0.751419	0.803656	0.357961	0.361166	0.352424	0.358653	0.361494	0.707433	0.346787	0.310719	0.338581
1858	1839	Ser	A3	0.804031	0.889559	0.885659	0.894177	0.89592	0.891869	0.881896	0.895204	0.89519	0.925742	0.895915	0.72112	0.798734	0.882642	0.890519		0.935083	0.892889	0.880001	0.506719
1859	1840	Asp	A3	0.383037	0.384214		0.474641	0.363905		0.377303	0.379237	0.384649	0.349458	0.366849	0.351301	0.445188	0.368866	0.375492	0.357109	0.383833	0.288361	0.380737	0.384277
1860	1841	Val	A3	0.254069	0.215318	0.372379	0.370834	0.217493	0.37121	0.291927	0.019086	0.364267	0.230962	0.307618	0.369337	0.36388	0.317485	0.343244	0.316834		0.373147	0.183832	0.234248
1861	1842	Asp	A3	0.0772891	0.0778521		0.0537625	0.0690182	0.0769437	0.0746418	0.0755173	0.0780622	0.0637052	0.0701914	0.0643446	0.0468524	0.0710149	0.0738375	0.0664309	0.0776695	0.0471714		0.0778826
1862	1843	Leu	A3	0.0030025	0.0042105	0.00480156	0.00614486	0.00254438	0.00535235	0.00533377	0.00174685	0.00652758		0.00468546	0.00651301	0.00575182	0.00629438	0.00620081	0.00340843	0.00199593	0.00564068	0.0058972	0.00539996
1863	1844	Glu	A3	0.0825745	0.0919182	0.0671414		0.0968857	0.0943731	0.0875953	0.0988162		0.0951505	0.099049	0.0784984	0.0808054	0.0642132	0.0975916	0.0960667	0.0976796	0.0660038	0.0950887	0.0991181
1864	1845	Lys	A3	0.105978	0.119903	0.121188		0.119069	0.119736	0.101285	0.121004		0.121197	0.119461	0.085018	0.113779	0.0679578	0.0902417	0.0592939	0.114478	0.108459	0.119007	0.0867898
1865	1846	Asp	A3	0.918948	0.919142		0.509812	0.915628	0.918828	0.917988	0.918315	0.919213	0.912883	0.916161	0.913245	0.501996	0.916522	0.917679	0.914364	0.919079	0.898268	0.918567	0.919152
1866	1847	Val	A3	0.180585	0.151135	0.732783	0.730925	0.1527	0.731375	0.212971	0.0417095	0.723149	0.162615	0.227603	0.729136	0.722697	0.237207	0.699486	0.236564		0.733709	0.129548	0.165094
1867	1848	His	A3	0.541046	0.541238	0.545179	0.543134	0.973203	0.546185		0.537683	0.541544	0.542738	0.967771	0.972477	0.95477	0.966806		0.54034	0.96826	0.545312	0.538953	0.544787
1868	1849	Ser	A3	0.778285	0.89788	0.894592	0.90176	0.90322	0.899822	0.891412	0.902621	0.861448		0.903216	0.6971		0.850356	0.898688		0.895999	0.900679	0.889806	0.458254
1869	1850	Gly	A3	0.465399	0.437364	0.463962	0.46052	0.459277		0.465021	0.465181	0.464204	0.451469	0.439912	0.453859	0.369215	0.464463	0.465314	0.458407	0.464147	0.310513	0.465404	0.463257
1870	1851	Leu	A3	0.491171	0.9005	0.904793	0.911639	0.483095	0.907991	0.907893	0.460576	0.913099		0.90403	0.913047	0.909948	0.912229		0.496676	0.469261	0.90943	0.910599	0.908238
1871	1852	Ile	A3	0.668562	0.165412	0.685391	0.690805	0.0984723	0.691103	0.639755		0.691187	0.124531	0.126503	0.650672	0.690914	0.659364	0.689556	0.688932	0.0416971	0.682232	0.157457	0.673189
1872	1853	Gly	A3	0.796931	0.755414	0.794689		0.787473		0.79634	0.79659	0.795066	0.775738	0.759007	0.779293	0.282538	0.795469		0.786148	0.794977	0.611824	0.796938	0.793594
1873	1854	Pro	A3	0.838292	0.167629	0.409978	0.849614	0.869148	0.423393	0.382512	0.8692	0.863766	0.861586	0.864182	0.310398		0.396634	0.868786	0.271831	0.864108	0.858107	0.869169	0.419442
1874	1855	Leu	A3	0.474815	0.888035	0.893637	0.902644	0.464573	0.897833	0.897704	0.436627	0.904577		0.892638	0.904507	0.900411	0.903425	0.90294	0.481867	0.447298	0.899728	0.901269	0.898159
1875	1856	Leu	A3	0.449865	0.844497	0.854117	0.870039	0.433902	0.861464	0.861237	0.393278	0.873531		0.852386	0.873405		0.871447	0.870573	0.461219	0.408309	0.864821	0.867572	0.862039
1876	1857	Val	A3	0.429829	0.399973	0.452052	0.451403	0.401814	0.451561	0.453971	0.0420524	0.448605		0.462814	0.450772	0.448438	0.468072	0.439147	0.467732		0.452372	0.370652	0.415304
1877	1858	Cys	A3	0.441666		0.458804	0.454533	0.476475	0.442121	0.447072	0.457026	0.458354	0.438875	0.474067	0.458976	0.227816	0.444536		0.452579	0.415933	0.458423		0.455126
1878	1859	His	A3	0.198536	0.19962	0.224866	0.210994	0.172628	0.232409		0.181374	0.20137	0.208509	0.152575	0.169634	0.119806	0.149508	0.206871	0.194661	0.154179	0.225833	0.187484	0.222067
1879	1860	Thr	A3	0.115995	0.155379	0.165639	0.165922	0.142517	0.162453	0.156139	0.149704	0.11643	0.145475	0.165533	0.117007	0.097422	0.0742973	0.160989	0.000306232	0.0669989	0.146104	0.162015
1880	1861	Asn	A3	0.0190092	0.0190173	0.0190096	0.0190085	0.0190162	0.0190126	0.0190046	0.0190085	0.0190051	0.0190172	0.019016		0.0189928	0.019	0.0190116	0.0189895	0.0190162	0.0190159	0.0190142	0.0190057
1881	1862	Thr	A3	0.760165	0.350766	0.361748	0.362042	0.336048	0.358406	0.351601	0.344407	0.760774	0.339532	0.361637	0.761579		0.692641	0.356849	0.501098	0.678595	0.340265	0.357941
1882	1863	Leu	A3	0.79675	0.817903	0.829544	0.849163	0.778511	0.838541	0.838262	0.733838	0.853526		0.827438	0.853368		0.85092	0.849829	0.809969	0.750085	0.842685	0.846094	0.83925
1883	1864	Asn	A3	0.596234	0.628366	0.597861	0.592942	0.624277	0.610493	0.574548	0.593097	0.576933	0.628074	0.623864		0.506868	0.550971	0.606451	0.483241	0.624316	0.623447	0.616764	0.580148
1884	1865	Pro	A3	0.0203094	0.0190978	0.0199033	0.0205212	0.0210508	0.0200441	0.019689	0.0210526	0.020877	0.0208136	0.0208895	0.0193683		0.0197891	0.0210383	0.0192671	0.0208873	0.0207196	0.0210515	0.0199994
1885	1866	Ala	A3		0.492603	0.503535	0.495695	0.497792	0.504063	0.495176	0.49798	0.497732	0.484464	0.489182	0.494595	0.491117	0.486723	0.503752	0.472276	0.481005	0.501493	0.504052	0.490068
1886	1867	His	A3	0.466767	0.466768	0.466792	0.466778	0.466746	0.4668		0.466753	0.466769	0.466776	0.466732	0.466744	0.466712	0.46673	0.466774	0.466763	0.466733	0.466793	0.466757	0.466789
1887	1868	Gly	A3	0.791439	0.744136	0.788751	0.782441	0.780204		0.790729	0.791029	0.789202	0.766651	0.74803	0.770712	0.207609	0.789684	0.791277	0.778653	0.789095	0.61316	0.791448	0.787443
1888	1869	Arg	A3	0.0209333	0.0209047	0.0207929	0.0209041	0.0208916	0.0209482	0.0205664	0.0209197	0.0202587	0.0208511	0.0206205	0.0205828	0.0209276	0.0205691		0.0207012	0.0204797	0.0198107	0.0207954	0.0208626
1889	1870	Gln	A3	0.74313	0.868973	0.879462	0.743622	0.882074	0.885754		0.872683	0.727232	0.884689	0.876663	0.727608	0.719344		0.875575	0.694154	0.754692	0.886416	0.878779	0.710911
1890	1871	Val	A3	0.000454156	0.000330972	0.00123174	0.00121361	0.000337048	0.00121798	0.000615011	1.01116e-07	0.00114058	0.00037672	0.000698531	0.0011964	0.00113647	0.000757695	0.000943369	0.000753616		0.00124089	0.000251826	0.000386965
1891	1872	Thr	A3	0.0210291	0.0220288	0.0223271	0.0223356	0.0216786	0.0222326	0.0220503	0.0218712	0.0210391	0.0217569	0.0223239	0.0210523	0.0206244	0.0201691	0.0221897	0.0189915	0.0200353	0.0217737	0.0222197
1892	1873	Val	A3	0.228385	0.189946	0.389415	0.387836	0.192094	0.38822	0.266248		0.381133	0.205425	0.282032	0.386307	0.380738	0.291985	0.359736	0.291328		0.390199	0.158947	0.208683
1893	1874	Gln	A3	0.45126	0.868811	0.879321	0.451753	0.881939	0.885627	0.44426	0.872529	0.435336	0.88456	0.876517	0.435713	0.427436		0.875427	0.402212	0.462844	0.88629	0.878637	0.418991
1894	1875	Glu	A3	0.315891	0.335357	0.435223		0.344692	0.340051	0.326682	0.348151	0.348436	0.341504	0.348562	0.306507	0.31189	0.426625	0.345967	0.343197	0.346125	0.273601	0.341389	0.348683
1895	1876	Phe	A3	0.125001	0.0416672	0.125001	0.125001		0.125001	0.0416672	0.0416668	0.125001	0.041667	0.0416672	0.125001	0.125001	0.125001	0.125001		0.0416669	0.125001	0.125001	0.125001
1896	1877	Ala	A3		0.716777	0.761508	0.731349	0.740275	0.763254	0.729024	0.741044	0.74003	0.230248	0.260821	0.726369		0.24573	0.762228	0.103933	0.202869	0.754445	0.763217	0.265866
1897	1878	Leu	A3	0.460708	0.877086	0.88378	0.89462	0.448768	0.888818	0.888663	0.416786	0.896959		0.882583	0.896875	0.891924	0.895565	0.894979	0.468999	0.428897	0.8911	0.89296	0.88921
1898	1879	Phe	A3	0.568387	0.92522	0.568894	0.576031		0.57346	0.924788	0.809922	0.576392	0.893316	0.924668	0.575914	0.577301	0.573479	0.576215	0.577442	0.860507	0.570948	0.553405	0.567168
1899	1880	Phe	A3	0.903031	0.787063	0.903355	0.907885		0.90626	0.786777	0.702161	0.908113	0.765377	0.786698	0.907811	0.908685	0.906272	0.908001	0.908774	0.741704	0.904665	0.893325	0.902251
1900	1881	Thr	A3	0.922264	0.481072	0.482714	0.482756	0.478699	0.482225	0.4812	0.480072	0.922392	0.479279	0.482698	0.922559	0.91585	0.903866	0.481994	0.466696	0.898571	0.4794	0.482156
1901	1882	Ile	A3	0.937702	0.471988	0.942524	0.943933		0.944009	0.927471		0.94403	0.435964	0.438301	0.931692	0.94396	0.93474	0.943613	0.943453	0.0422379	0.941672	0.466582	0.9391
1902	1883	Phe	A3	0.899982	0.491415	0.900332	0.905236		0.903475	0.491107	0.401466	0.905482	0.468166	0.491022	0.905155	0.906102	0.903488	0.905361	0.906198	0.443002	0.901749	0.889506	0.899138
1903	1884	Asp	A3	0.205465	0.20674		0.144968	0.185881	0.20468	0.199375	0.201407	0.207214	0.172389	0.188761	0.174053	0.124026	0.190761	0.197492	0.179405	0.206327	0.12503	0.202998	0.206809
1904	1885	Glu	A3	0.486701	0.494	0.499196		0.497242	0.49565	0.490841	0.498405	0.4985	0.496153	0.498542	0.482895	0.485103	0.494813	0.497673	0.496734	0.497727	0.467785	0.496113	0.498582
1905	1886	Thr	A3	0.00981545	0.0145105	0.0158977	0.0159371	0.0128737	0.0154588	0.0146106	0.0137748	0.00986252	0.0132406	0.0158829	0.0099251	0.00789433	0.00571862	0.0152596	2.03118e-05	0.00507653	0.0133193	0.015399
1906	1887	Lys	A3	0.0190382	0.0190484	0.0190494	0.0190492	0.0190478	0.0190483	0.0190349	0.0190493		0.0190494	0.0190481	0.0190241	0.0190439	0.0190136	0.0190275	0.0190085	0.0190444	0.01904	0.0190478	0.0190252
1907	1888	Ser	A3	0.704084	0.445361	0.438424	0.453731	0.456936	0.449526	0.431845	0.455617	0.813165	0.859102	0.456927	0.630305	0.698762	0.795869	0.447087		0.874353	0.451379	0.428573	0.503009
1908	1889	Trp	A3	0.547879	0.553422	0.470148	0.493179	0.541588	0.376876	0.549404	0.547921	0.539706	0.541291	0.552375	0.550708	0.538136	0.554682	0.462562	0.547627	0.554638		0.554604	0.537687
1909	1890	Tyr	A3	0.00100316	0.00096059	0.00096759	0.000942839	0.000630042	0.00100356	0.000681345	0.000403856	0.000976356	0.00090532	0.000986005	0.000900875	0.000998047	0.00085833	0.000923902	0.000699138	0.000203455	0.00100252		0.000967323
1910	1891	Phe	A3	0.500288	0.500209	0.166957	0.167005		0.166986	0.500207	0.50006	0.167008	0.500135	0.500207	0.167004	0.167015	0.166986	0.167006	0.167016	0.500095	0.500303	0.50022	0.500281
1911	1892	Thr	A3	0.0502876	0.0643093	0.0683427	0.0684565	0.0594868	0.0670717	0.064602	0.0621503	0.0504311	0.0605738	0.0682999	0.0506218	0.0443792	0.0375631	0.0664933	0.0190551	0.0355257	0.0608065	0.0668982
1912	1893	Glu	A3	0.860853	0.870598	0.734126		0.874968	0.872819	0.866365	0.876541	0.876669	0.873496	0.876726	0.85582	0.858735	0.728508	0.875551	0.87428	0.875623	0.836175	0.873443	0.876781
1913	1894	Asn	A3	0.0373624	0.0437637	0.0376636	0.0367601	0.0428925	0.0400814	0.033555	0.0367882		0.0437009	0.0428055		0.0237107	0.0298086	0.039292		0.0429008	0.0427178	0.041337	0.034503
1914	1895	Met	A3	0.0202154	0.0201912	0.0207775	0.0210842	0.0202317	0.0204697	0.0200125	0.0195619	0.0210439	0.0204917		0.0210043	0.0209137	0.020715	0.0207356	0.0210835	0.0201707	0.0210345	0.0210525	0.021079
1915	1896	Glu	A3	0.0208728	0.0211958	0.0203678		0.0213731	0.0212829	0.0210447	0.0214431	0.021449	0.0213107	0.0214516	0.0207361	0.0208132	0.0202758	0.0213986	0.0213436	0.0214018	0.0203319	0.0213085	0.0214541
1916	1897	Arg	A3	0.467299	0.46729	0.467254	0.46729	0.467286	0.467304	0.46718	0.467295	0.46708	0.467273	0.467198	0.467185	0.467298	0.467181		0.467224	0.467152	0.466934	0.467255	0.467276
1917	1898	Asn	A3	0.0194149	0.0195715	0.0194222	0.0194004	0.0195499	0.0194809	0.0193237	0.0194011	0.0193333	0.0195699	0.0195478		0.0190943	0.0192354	0.0194617	0.0190293	0.0195501	0.0195456	0.0195117	0.0193463
1918	1899	Cys	A3	0.000617461		0.000907734	0.000814953	0.000544012	0.000622953	0.000688755	0.000400379	0.000897069	0.000585583	0.000521752	0.000911874	4.84253e-05	0.000653587	0.000890344	0.000778085	0.000242938	0.000898674	0.000872801	0.000826778
1919	1900	Arg	A3	0.0190705	0.0190693	0.0190645	0.0190693	0.0190687	0.0190712	0.0190548	0.0190699	0.0190416	0.019067	0.0190571	0.0190555	0.0190703	0.0190549		0.0190606	0.0190511	0.0190225	0.0190646	0.0190675
1920	1901	Ala	A3		0.298302	0.317322	0.303757	0.307422	0.318221	0.302845	0.30775	0.307318	0.283642	0.292192	0.301823	0.295658	0.287754	0.317691	0.260848	0.277277	0.313825	0.318201	0.293782
1921	1902	Pro	A3	0.333412	0.33334	0.333388	0.333425	0.333457	0.333396	0.333375	0.333457	0.333446	0.333442	0.333447	0.333356		0.333381	0.333456	0.33335	0.333447	0.333437	0.333457	0.333394
1922	1903	Cys	A3	0.466668		0.466669	0.466668	0.466668	0.466668	0.466668	0.466667	0.466669	0.466668	0.466668	0.466669	0.466667	0.466668	0.466668	0.466668	0.466667	0.466669	0.466668	0.466668
1923	1904	Asn	A3	0.0587073	0.0717303	0.0593291	0.0574612	0.0699811	0.0642878	0.0507691	0.0575195	0.0516119	0.0716043	0.0698062		0.0295451	0.0428129	0.0626751	0.0231812	0.0699978	0.0696295	0.0668402	0.0527593
1924	1905	Ile	A3	0.0190319	0.019011	0.0190386	0.0190409	0.0189966	0.0190411	0.0190219		0.0190411	0.0190016	0.019002	0.0190255	0.019041	0.0190285	0.0190404	0.0190401	0.0189873	0.0190373	0.019009	0.0190337
1925	1906	Gln	A3	0.0204932	0.021072	0.0215064	0.0205033	0.02164	0.0218509	0.0203615	0.0212097	0.0202186	0.0217869	0.0213759	0.0202241	0.0201107		0.0213283	0.0198478	0.0207624	0.021892	0.0214734	0.0200107
1926	1907	Met	A3	0.0268044	0.0266524	0.0303133	0.0322105	0.0269068	0.0283972	0.0255268	0.0226706	0.0319623	0.0285343		0.0317174	0.0311573	0.0299254	0.0300534	0.0322066	0.0265232	0.031904	0.0320154	0.0321784
1927	1908	Glu	A3	4.55881e-05	5.34302e-05	3.33452e-05		5.77406e-05	5.55477e-05	4.97599e-05	5.94432e-05	5.95861e-05	5.62234e-05	5.96495e-05	4.22713e-05	4.4141e-05	3.1116e-05	5.83613e-05	5.70229e-05	5.84389e-05	3.24758e-05	5.61696e-05	5.97108e-05
1928	1909	Asp	A3	0.0233728	0.0234204		0.0214803	0.0226866	0.0233437	0.0231506	0.0232238	0.0234382	0.022258	0.0227825	0.0223091	0.0209578	0.0228501	0.0230836	0.0224767	0.0234049	0.0209816	0.0232818	0.0234229
1929	1910	Pro	A3	0.111463	0.0282697	0.0868719	0.123227	0.149907	0.0957204	0.0726757	0.149991	0.141551	0.138408	0.142166	0.0496221		0.0794176	0.149316	0.0418479	0.142056	0.133654	0.14994	0.0929517
1930	1911	Thr	A3	0.302062	0.349369	0.359758	0.360035	0.335317	0.356605	0.350162	0.343317	0.302661	0.338657	0.359653	0.303453	0.274541	0.23392	0.355134	0.0203076	0.219308	0.339358	0.356166
1931	1912	Phe	A3	0.131483	0.10603	0.13237	0.146247		0.140925	0.105543	0.0474845	0.147025	0.0791012	0.105409	0.145995	0.149026	0.140963	0.146642	0.149341	0.0626988	0.136087	0.109755	0.129399
1932	1913	Lys	A3	0.0190483	0.0190605	0.0190617	0.0190614	0.0190597	0.0190603	0.0190443	0.0190615		0.0190617	0.0190601	0.0190314	0.019055	0.0190187	0.0190354	0.0190127	0.0190556	0.0190504	0.0190597	0.0190327
1933	1914	Glu	A3	0.0444818	0.0486079	0.0378936		0.0508455	0.0497098	0.0466857	0.0517235	0.0517971	0.0500604	0.0518297	0.0427147	0.0437124	0.0366743	0.051166	0.0504745	0.051206	0.0374187	0.0500325	0.0518613
1934	1915	Asn	A3	0.0276839	0.0307963	0.0278294	0.0273933	0.0303701	0.0290006	0.0258534	0.0274069	0.0260454	0.0307655	0.0303276		0.0211899	0.0240669	0.0286175	0.0198534	0.0303742	0.0302847	0.0296112	0.0263078
1935	1916	Tyr	A3	0.0348824	0.0342271	0.034335	0.0339534	0.0290824	0.0348886	0.0298876	0.0255026	0.03447	0.033374	0.0346185	0.0333052	0.0348038	0.0326464	0.0336611	0.0301663	0.0222896	0.0348726		0.0343309
1936	1917	Arg	A3	0.292674	0.290837	0.283337	0.290795	0.289984	0.293627	0.266542	0.291806	0.239508	0.287299	0.270767	0.267834	0.292315	0.266754		0.27681	0.259466	0.187979	0.283508	0.288066
1937	1918	Phe	A3	0.964666	0.9828	0.96479	0.966513		0.965897	0.982687	0.944745	0.966599	0.973958	0.982656	0.966485	0.966815	0.965902	0.966556	0.966848	0.963657	0.96529	0.9609	0.964367
1938	1919	His	A3	0.931425	0.931481	0.932625	0.932033	0.534018	0.932915		0.930437	0.93157	0.931918	0.532391	0.533801	0.528386	0.532099	0.931841	0.931218	0.532538	0.932664	0.930811	0.932512
1939	1920	Ala	A3		0.480634	0.486527		0.483929	0.486727	0.482412	0.484029	0.483897	0.921819	0.927669	0.482038		0.924945	0.48661	0.868663		0.485699	0.486723
1940	1921	Ile	A3	0.613294	0.520059	0.614796	0.61523	0.489736	0.615253	0.610033		0.61526	0.506878	0.507782		0.615239	0.61236	0.615132	0.615082	0.0437083	0.614532	0.518179	0.613731
1941	1922	Asn	A3	0.917271	0.922534	0.917596	0.916589	0.921978	0.919882	0.516228	0.916622	0.516895	0.922495	0.92192		0.469499	0.507771	0.919193	0.391278	0.921984	0.921862	0.920881	0.517752
1942	1923	Gly	A3	0.924791	0.919105	0.924515	0.923847	0.923604		0.924719	0.92475	0.924562	0.922047	0.91965	0.922529	0.92559	0.924612	0.924775	0.923433	0.924551	0.882109	0.924792	0.924379
1943	1924	Tyr	A3	0.531247		0.53017	0.529376	0.514482	0.531259	0.517778	0.470552	0.530442	0.528095	0.530737	0.527937	0.531096	0.526345	0.528742	0.518819	0.417813	0.531228		0.530162
1944	1925	Ile	A3	0.492167	0.470745	0.495515	0.496489	0.411447	0.496541	0.48499			0.443869	0.445655	0.487964	0.496508	0.4901	0.496268	0.496157	0.0198529	0.494925	0.4668	0.49314
1945	1926	Met	A3	0.174541	0.174388	0.178076	0.179986	0.174645	0.176146	0.173255	0.170377	0.179736	0.176284		0.17949	0.178926	0.177685	0.177814	0.179982	0.174258	0.179678	0.17979	0.179954
1946	1927	Asp	A3	0.312282	0.3136		0.241753	0.29122	0.311466	0.305895	0.308042	0.314089	0.275777	0.294415	0.277725	0.213072	0.296614	0.303891	0.283908	0.313174	0.214505	0.309712	0.313671
1947	1928	Thr	A3	0.28743	0.335863	0.346648	0.346936	0.321362	0.343369	0.336685	0.329606	0.288037	0.3248	0.346539	0.288838	0.259752	0.219554	0.341841	0.0201606	0.20528	0.325522	0.342913
1948	1929	Leu	A3	0.76825	0.889395	0.894858	0.903632	0.758232	0.898947	0.898821	0.730834	0.905514		0.893884	0.905446	0.901458	0.904393	0.903921	0.775141	0.741307	0.900792	0.902294	0.899264
1949	1930	Pro	A3	0.187396	0.0392957	0.149057	0.204424	0.240266	0.163304	0.125048	0.240374	0.229431	0.225266	0.23024	0.0827173		0.136633	0.23951	0.067411	0.230096	0.21887	0.240308	0.158903
1950	1931	Gly	A3	0.812384	0.773347		0.805354	0.803579		0.811836	0.812067	0.810652	0.792582	0.776765	0.795921	0.301782	0.811026	0.812259	0.802341	0.81057	0.630231	0.812391	0.809284
1951	1932	Leu	A3	0.492161	0.94102	0.945232	0.951946	0.484223	0.948369	0.948273	0.46206	0.953377		0.944483	0.953326	0.950288	0.952525	0.952166	0.497569	0.470613	0.94978	0.950926	0.948611
1952	1933	Val	A3	0.623247	0.596234	0.735255	0.733403	0.597656	0.733852	0.653532	0.500036	0.72568	0.606705	0.66742	0.731623	0.725232	0.676606	0.702412	0.675988		0.736179	0.576743	0.608976
1953	1934	Met	A3	0.5	0.5	0.125	0.125	0.5	0.125	0.5	0.5	0.125	0.125		0.125	0.125	0.125	0.125	0.125	0.5	0.125	0.125	0.125
1954	1935	Ala	A3		0.480961	0.498299	0.487036	0.490542	0.498903	0.486096	0.490837	0.490448	0.486419	0.502337	0.48501	0.477569	0.494826	0.498549	0.371494	0.469489	0.495805	0.49889	0.504712
1955	1936	Gln	A3	0.475223	0.512049	0.531589	0.47601	0.536649	0.543914	0.464265	0.518823	0.450878	0.541795	0.526256	0.45143	0.439537		0.524207	0.406215	0.494304	0.545237	0.530281	0.427911
1956	1937	Asp	A3	0.016199	0.0163705		0.00930433	0.0137155	0.016094	0.0153969	0.0156614	0.0164346	0.0121548	0.0140638	0.0123412	0.00737524	0.014309	0.0151545	0.0129522	0.0163149	0.00746338	0.0158707	0.0163798
1957	1938	Gln	A3	0.0957081	0.119374	0.135498	0.0961423	0.140204	0.147409	0.0899327	0.124626	0.0834919	0.14525	0.130791	0.0837452	0.0785001		0.129046	0.065856	0.107047	0.148783	0.13432	0.0737717
1958	1939	Arg	A3	0.0309404	0.0307687	0.0300944	0.0307647	0.0306898	0.0310304	0.0287239	0.0308589	0.0268516	0.0304454	0.0290519	0.0288231	0.0309066	0.0287401		0.0295401	0.0281976	0.0241042	0.0301092	0.0305146
1959	1940	Ile	A3	0.451215	0.457051	0.457055	0.458767		0.458859	0.438918		0.458885	0.415568	0.418214	0.443976	0.4588	0.447641	0.458378	0.458183	0.0421208	0.456021	0.450731	0.452905
1960	1941	Arg	A3	0.547541	0.547324	0.546411	0.547319	0.547223	0.547652	0.54418	0.547439	0.539933	0.5469	0.544767	0.544362	0.547499	0.54421		0.545576	0.543154	0.52846	0.546433	0.546993
1961	1942	Trp	A3	0.125058	0.125061	0.125028	0.125034	0.125054	0.125013	0.125059	0.125058	0.125053	0.125054	0.125061	0.125059	0.125052	0.125062	0.125026	0.125057	0.125062		0.125062	0.125052
1962	1943	Tyr	A3	0.0625052	0.062505	0.062505	0.0625049	0.0625033	0.0625052	0.0625035	0.500002	0.0625051	0.0625047	0.0625051	0.0625047	0.0625052	0.0625045	0.0625048	0.0625036	0.500001	0.0625052		0.062505
1963	1944	Leu	A3	0.135765	0.247894	0.260589	0.286583	0.123701	0.271698	0.271334	0.100957	0.293346		0.258161	0.293094		0.289256	0.287588	0.145903	0.108314	0.277257	0.282063	0.272628
1964	1945	Leu	A3	0.882126	0.910026	0.919395	0.934869	0.866477	0.92654	0.92632	0.826469	0.938258		0.917711	0.938135		0.936236	0.935387	0.893234	0.841303	0.929803	0.932474	0.927099
1965	1946	Ser	A3	0.543829	0.845236	0.838518	0.853328	0.856422	0.849264	0.83214		0.652639	0.697719	0.856414	0.468793	0.538455	0.635552	0.846905		0.712591	0.851055	0.828963	0.336505
1966	1947	Met	A3	0.457811	0.455382	0.501881	0.518923	0.459418	0.480343	0.435523	0.363887	0.51689	0.482063		0.51483	0.509908	0.497919	0.499247	0.518892	0.453273	0.516405	0.517329	0.518664
1967	1948	Gly	A3	0.789869	0.747371	0.787562	0.782098	0.780145		0.789261	0.789518	0.78795	0.768114	0.751028	0.771754	0.274042	0.788364	0.789731	0.778784	0.787859	0.60409	0.789877	0.786436
1968	1949	Ser	A3	0.069724	0.289765	0.278915	0.303687	0.309276	0.296574	0.269154	0.306958	0.141276	0.187272	0.30926	0.038241	0.0671111	0.12702			0.205889	0.299678	0.264478	0.000710303
1969	1950	Asn	A3	0.248565	0.286245	0.250541	0.244543	0.281603	0.265632	0.200648	0.244733	0.203696	0.285915	0.281132		0.106184	0.169545	0.260852	0.0691194	0.281648	0.280655	0.272961	0.207777
1970	1951	Glu	A3	0.328222	0.346568	0.290223		0.355224	0.350932	0.338441	0.358409	0.35867	0.352278	0.358786	0.319233	0.324402	0.281614	0.3564	0.353844	0.356545	0.286941	0.352172	0.358898
1971	1952	Asn	A3	0.913709	0.919865	0.914088	0.912913	0.919213	0.91676	0.803472	0.912951	0.804248	0.919819	0.919146		0.750047	0.793669	0.915955	0.664528	0.91922	0.919077	0.917929	0.805246
1972	1953	Ile	A3	0.586007	0.472941	0.590765	0.592154	0.396554	0.592229	0.57591		0.592249	0.43729	0.439605	0.580077	0.592181	0.583085	0.591839	0.59168	0.0422471	0.589924	0.467596	0.587387
1973	1954	His	A3	0.929879	0.929949	0.931381	0.93064	0.532079	0.931744		0.928644	0.930061	0.930496	0.530049	0.531809	0.525068	0.529686	0.930399	0.929621	0.530233	0.931429	0.929112	0.931239
1974	1955	Ser	A3	0.506997	0.931445	0.930903	0.932077	0.932312	0.931762	0.930372	0.932216	0.526795	0.531785	0.932312	0.478049	0.505542	0.524548	0.931577		0.53319	0.931902		0.094373
1975	1956	Ile	A3	0.589582	0.478869	0.593932	0.595201	0.407015	0.59527	0.580321		0.595289	0.445609	0.447784	0.584147	0.595226	0.586905	0.594914	0.594769	0.0423105	0.593164	0.473913	0.590844
1976	1957	His	A3	0.466554	0.467282	0.482642	0.474559	0.426301	0.486713		0.45416	0.468443	0.473022	0.407986	0.423772	0.369152	0.404872	0.471993	0.463903	0.409579	0.483176	0.458772	0.481076
1977	1958	Phe	A3	0.891799	0.48082	0.892218	0.898101		0.895986	0.480457	0.378776	0.898397	0.453629	0.480356	0.898005	0.899144	0.896002	0.898252	0.89926	0.424852	0.893915	0.879326	0.89079
1978	1959	Ser	A3	0.376188	0.49399	0.490109	0.498585	0.500319	0.496288	0.486364	0.499607	0.467124	0.497556	0.500314	0.293302	0.370897	0.454619	0.494945		0.506857	0.497303	0.484478	0.0781878
1979	1960	Gly	A3	0.841815	0.808809	0.840095	0.835991	0.834512		0.841363	0.841554	0.840385	0.825277	0.811764	0.828095	0.341122	0.840694	0.841712	0.833479	0.840317	0.672185	0.841821	0.839253
1980	1961	His	A3	0.39112	0.392108	0.413459	0.402107	0.773802	0.419276		0.37459	0.39369	0.399978	0.750829	0.77056	0.70566	0.747036	0.398558	0.387536	0.752783	0.414218	0.380674	0.411238
1981	1962	Val	A3	0.358093	0.320022	0.849507	0.848423	0.322265	0.848687	0.39174	0.0418583	0.843777	0.33587	0.404774	0.84737	0.843501	0.412718	0.828424	0.412199		0.850043	0.285963	0.339113
1982	1963	Phe	A3	0.461144	0.489674	0.461506	0.466572		0.464752	0.489357		0.466826		0.489269	0.466489	0.467467	0.464766	0.466701	0.467567	0.439964	0.462969	0.450334	0.460273
1983	1964	Thr	A3	0.825738	0.409743	0.418683	0.41892	0.397451	0.415983	0.41043	0.404478	0.826292	0.400394	0.418594	0.827022	0.799801	0.759618	0.414719	0.501889	0.744574	0.40101	0.415606
1984	1965	Val	A3	0.639435	0.600796	0.405451	0.404306	0.603059	0.404585	0.674021	0.333509	0.3994	0.616817	0.687532	0.403194	0.399109	0.695796	0.383243	0.695257		0.406019	0.566667	0.620107
1985	1966	Arg	A3	0.332781	0.331128	0.324317	0.33109	0.330358	0.333636	0.308704	0.332001	0.282464	0.327927	0.312679	0.309923	0.332458	0.308903		0.318309	0.301971	0.228283	0.324473	0.328623
1986	1967	Lys	A3	0.113479	0.128286	0.129649	0.129391	0.127402	0.12811	0.108469			0.129658	0.127817	0.0910267	0.121785	0.0726059	0.0966407	0.0632002	0.122528	0.116123	0.127336	0.0929322
1987	1968	Lys	A3	0.0132614	0.0158367	0.0160821	0.0160356	0.0156782	0.015805	0.0124263	0.0160468		0.0160838	0.0157526	0.00965101	0.0146857	0.00692505	0.0105227	0.00560738	0.0148156	0.0137093	0.0156664	0.00994463
1988	1969	Glu	A3	0.106105	0.119979	0.0822987		0.127197	0.123559	0.113609	0.129973	0.130204	0.124688	0.130306	0.0999275	0.103433	0.0776509	0.128214	0.126014	0.12834	0.0804981	0.124598	0.130405
1989	1970	Glu	A3	0.222664	0.24207	0.186262		0.251692		0.233314	0.255311	0.255611	0.248383	0.255743	0.213612	0.218782	0.17865	0.253023	0.250137	0.253188	0.183334	0.248264	0.255871
1990	1971	Tyr	A3	0.878351	0.874307	0.874991	0.872541	0.830619	0.878388	0.839284	0.777838	0.875836	0.868639	0.876753	0.868161	0.877879	0.863403	0.870601	0.842086	0.693211	0.878293		0.874965
1991	1972	Lys	A3	0.857825	0.869319	0.870249	0.870075	0.868706	0.869197	0.853251	0.870117		0.870256	0.868995	0.437738	0.864606	0.407238	0.840649	0.385227	0.865168	0.860085	0.868659	0.440232
1992	1973	Met	A3	0.164673	0.162623	0.206492	0.225433	0.166042	0.18489	0.146711	0.0995692	0.223079	0.186528		0.220721	0.215194	0.202334	0.203718	0.225397	0.160862	0.222521	0.223585	0.225131
1993	1974	Ala	A3		0.382902	0.413162	0.393248	0.399344	0.414258	0.39163	0.399861	0.399179	0.415465	0.440476	0.389768	0.377238	0.428471	0.413615	0.273484	0.390563	0.408669	0.414235
1994	1975	Leu	A3	0.412024	0.400316	0.410476	0.427365	0.395409	0.418257	0.418016	0.353545	0.431083		0.408645	0.430948	0.423113	0.428864	0.427933	0.423898	0.368967	0.42182	0.424742	0.418867
1995	1976	Tyr	A3	0.4132	0.410039	0.410574	0.408652	0.374609	0.413228	0.381828	0.778423	0.411236	0.405575	0.411953	0.405197	0.412832	0.401417	0.407124	0.384142	0.695407	0.413154		0.410554
1996	1977	Asn	A3	0.89434	0.905168	0.895001	0.892957	0.904011	0.899679	0.488052	0.893024	0.489377	0.905087	0.903892		0.404525	0.471612	0.898264	0.296272	0.904023	0.90377	0.901739	0.491085
1997	1978	Leu	A3	0.280957	0.406684	0.422828	0.452013		0.435889	0.435476	0.215435	0.45887		0.419845	0.458619	0.444369	0.454757	0.45305	0.296903	0.230897	0.442086	0.447273	0.43694
1998	1979	Tyr	A3	0.0352327	0.0345635	0.0346736	0.0342839	0.0293076	0.035239	0.0301303	0.025649	0.0348115	0.033692	0.0349632	0.0336218	0.0351524	0.0329489	0.0339854	0.0304151	0.0223644	0.0352227		0.0346694
1999	1980	Pro	A3	0.498911	0.223618	0.454729	0.506733	0.519867	0.464539	0.433864	0.519901	0.516293		0.516571	0.373541		0.444726	0.519627	0.337504	0.516521	0.512499	0.51988	0.461675
2000	1981	Gly	A3	0.845854	0.813815	0.84419	0.840216	0.838784		0.845416	0.845601	0.844471	0.829828	0.816693	0.832562	0.680151	0.84477	0.845754	0.837783	0.844404	0.678803	0.845859	0.843375
2001	1982	Val	A3	0.357582	0.319479	0.536687	0.535601	0.321724	0.535865	0.391278	0.0418575	0.530942	0.335337	0.404337	0.534545	0.530666	0.412297	0.515549	0.411777		0.537225	0.285414	0.338584
2002	1983	Phe	A3	0.888386	0.884772	0.888833	0.895115		0.892855	0.884386	0.778253	0.895431	0.856042	0.88428	0.895012	0.896229	0.892872	0.895276	0.896353	0.825912	0.890644	0.875109	0.88731
2003	1984	Glu	A3	0.768276	0.785568	0.294213		0.793647	0.789647	0.777937	0.796607	0.79685	0.790903	0.796958	0.759718	0.764646	0.285786	0.794741	0.792362	0.794876	0.728506	0.790804	0.797061
2004	1985	Thr	A3	0.755551	0.882569	0.887007	0.887123	0.876257	0.885679	0.882914	0.879895	0.755871	0.877791	0.886963	0.756293	0.739853	0.712453	0.885055	0.33878	0.701078	0.87811	0.885493
2005	1986	Val	A3	0.784639	0.745282	0.432739	0.431467	0.747557	0.431776	0.820812	0.500147	0.426029	0.761468	0.835193	0.430232	0.425707	0.844061	0.408265	0.84348		0.433369	0.71141	0.764815
2006	1987	Glu	A3	0.815307	0.829364	0.418124		0.835795	0.832622	0.82321	0.83813	0.838321	0.833621	0.838405	0.808198	0.812304	0.410672	0.836659	0.834778	0.836766	0.781373	0.833542	0.838487
2007	1988	Met	A3	0.463364	0.462038	0.88106	0.888534	0.464234	0.870868	0.450653		0.887668	0.871715		0.886783	0.884642	0.87925	0.87986	0.888521	0.460875	0.88746	0.887855	0.888424
2008	1989	Leu	A3	0.0361485	0.0427803	0.0459707	0.0530923	0.0335936	0.0489122	0.0488135	0.0290921	0.0550891		0.0453468	0.0550133	0.0510268	0.053874	0.0533851	0.0383939	0.0305053	0.0504401	0.0517926	0.049165
2009	1990	Pro	A3	0.911324	0.342378	0.504717	0.914784	0.920433	0.509328	0.494478	0.920447	0.918915	0.918292	0.919033	0.461106		0.499883	0.920331	0.437974	0.919012	0.917288	0.920438	0.507994
2010	1991	Ser	A3	0.0678723	0.217535	0.207233	0.231017	0.236513	0.224091	0.198113	0.234228	0.12322	0.161962	0.236498	0.0452251	0.065955	0.111735	0.220216		0.17842	0.227104	0.193793	0.0194626
2011	1992	Lys	A3	0.0722225	0.0815625	0.0824369	0.0822716	0.0809961	0.0814492	0.0691295	0.0823115		0.082443	0.081262	0.0586152	0.0774245	0.0479218	0.061957	0.042617	0.0778942	0.0738682	0.0809539	0.0597451
2012	1993	Ala	A3		0.817273	0.848153	0.827816	0.834036	0.849274	0.826167	0.834563	0.833868	0.673636	0.699012	0.824268	0.811508	0.68682	0.848617	0.531241	0.648458	0.84356	0.84925	0.702951
2013	1994	Gly	A3	0.457291	0.42708	0.455731	0.452002	0.450657		0.456881	0.457054	0.455994	0.442227	0.429809	0.444804	0.428691	0.456275		0.449716	0.455932	0.295504	0.457296	0.454967
2014	1995	Ile	A3	0.763627	0.320871	0.779189	0.783953	0.211194	0.784213	0.734019		0.784285	0.259187	0.262512	0.745717	0.784048	0.754606	0.782864	0.782318	0.0715207	0.776357	0.309958	0.768024
2015	1996	Trp	A3	0.922018	0.925003	0.874672	0.889866	0.918574	0.799927	0.922844	0.922041	0.917532	0.91841	0.924443	0.923547	0.916658	0.925675	0.869423	0.921881	0.925652		0.925634	0.916407
2016	1997	Arg	A3	0.439522	0.438143	0.432422	0.438111	0.437499	0.440234	0.419069	0.438871	0.39585	0.435462	0.422501	0.420124	0.439253	0.419242		0.427324	0.413206	0.344565	0.432554	0.436046
2017	1998	Val	A3	0.441712	0.40908	0.442884	0.442127	0.411069	0.442312	0.468693	0.0717459	0.438867	0.422949		0.441391	0.438672	0.484703	0.427905	0.484315		0.443258	0.377795	0.425737
2018	1999	Glu	A3	0.474194	0.477813	0.798707		0.479402	0.478623	0.476255	0.479968	0.480014	0.478869	0.480035	0.472281	0.473392	0.79641	0.479612	0.479153	0.479638	0.464513	0.47885	0.480054
2019	2000	Cys	A3	0.531898		0.534984	0.534233	0.560368	0.531982	0.532892	0.556514	0.534905	0.531376	0.559907	0.535014	0.470031	0.532428	0.534855	0.533885	0.547308	0.534917	0.534719	0.534338
2020	2001	Leu	A3	0.783117	0.900712	0.904982	0.91179	0.775081	0.908162	0.908065	0.752662	0.913242		0.904222	0.91319	0.910109	0.912377	0.912013	0.788595	0.761309	0.909593	0.910755	0.908408
2021	2002	Ile	A3	0.934822	0.536645	0.935171	0.935272	0.528981	0.935277	0.934058		0.935279	0.533407	0.533634	0.934377	0.935274	0.934604	0.935249	0.935238	0.05063	0.93511	0.536191	0.934924
2022	2003	Gly	A3	0.528808	0.523057	0.528529	0.527853	0.527607		0.528735	0.528766	0.528576	0.526032	0.523608	0.526519	0.546737	0.528626	0.528791	0.527434	0.528565	0.485679	0.528809	0.528391
2023	2004	Glu	A3	0.329362	0.347658	0.291423		0.356287	0.352009	0.339555	0.359461		0.353351	0.359837	0.320392	0.32555	0.28282	0.357459	0.354911	0.357604	0.288143	0.353245	0.359949
2024	2005	His	A3	0.559948	0.559972	0.560455	0.560205	0.996781	0.560578		0.55953	0.56001	0.560157	0.996089	0.99669	0.994374	0.995965	0.560124	0.559861	0.996152	0.560472	0.559689	0.560408
2025	2006	Leu	A3	0.539373	0.935866	0.936068	0.936384	0.53896	0.936217	0.936212	0.537727	0.93645		0.936033	0.936447	0.936307	0.936411	0.936394	0.539647	0.538217	0.936283	0.936336	0.936228
2026	2007	His	A3	0.0395005	0.0396864	0.044355	0.041706	0.0353675	0.0458892		0.0366995	0.0399887	0.0412536	0.0325292	0.0349252	0.0284471	0.0321195	0.0409589	0.0388451	0.032746	0.0445477	0.0376672	0.0438029
2027	2008	Ala	A3		0.442944	0.459336	0.448696	0.452012	0.459906	0.447807	0.452291	0.451923	0.753168	0.768321	0.446779	0.439728	0.761179	0.459572	0.641769	0.736979	0.456983	0.459894	0.770576
2028	2009	Gly	A3	0.529206	0.523627	0.528935	0.52828	0.528041		0.529135	0.529165	0.528981	0.526513	0.524161	0.526986	0.547483	0.52903	0.52919	0.527873	0.52897	0.487263	0.529207	0.528801
2029	2010	Met	A3	0.99967	0.999663	0.624774	0.624807	0.999674	0.624726	0.999604	0.999293	0.624803	0.62473		0.624799	0.62479	0.624765	0.624768	0.624807	0.999657	0.624802	0.624804	0.624806
2030	2011	Ser	A3	0.780019	0.49037	0.489515	0.491368	0.491741	0.490872	0.488678	0.491588	0.809928	0.81769	0.49174		0.777874	0.806463	0.490579		0.81989	0.491092	0.488252	0.367591
2031	2012	Thr	A3	0.788797	0.469258	0.471866	0.471933	0.465511	0.471088	0.469462	0.467677	0.788994	0.466426	0.47184	0.789254	0.778944	0.760962	0.470722	0.343497	0.753187	0.466616	0.470979
2032	2013	Leu	A3	0.484374	0.36647	0.381241	0.407123	0.463769	0.392952	0.392585	0.416771	0.413055		0.378537	0.412839	0.400444	0.409503	0.408023	0.499868	0.433323	0.398435	0.402989	0.393886
2033	2014	Phe	A3	0.896187	0.944819	0.896569	0.901931		0.900005	0.944485	0.849008	0.9022	0.919696	0.944392	0.901843	0.90288	0.900019	0.902068	0.902985	0.892789	0.898117	0.884772	0.895265
2034	2015	Leu	A3	0.0327968	0.0381848	0.0407872	0.0466206	0.0307287	0.0431925	0.0431117	0.0270954	0.0482623		0.0402777	0.0482	0.0449253	0.047263	0.0468611	0.0346178	0.0282346	0.0444442	0.0455535	0.0433995
2035	2016	Val	A3	0.467338	0.445002	0.9073	0.906875	0.446413	0.906979	0.484574	0.0423028	0.905037	0.454705	0.490712	0.906461	0.904927	0.494319	0.898763	0.494087		0.90751	0.421884	0.456617
2036	2017	Tyr	A3	0.0625		0.0625	0.0625	0.0625	0.0625	0.0625	0.0416667	0.0625	0.0625	0.0625	0.0625	0.0625	0.0625	0.0625	0.0625	0.0416667	0.0625		0.0625
2037	2018	Ser	A3	0.339015	0.509919	0.507366	0.51349	0.515026	0.511622	0.505221	0.514381	0.34692	0.353704	0.515022	0.336253	0.338771	0.345125	0.510608		0.356984	0.512425	0.504241	0.333384
2038	2019	Asn	A3	0.0400526	0.047336	0.0403959	0.0393658	0.0463464	0.0431498	0.0357072	0.0393979	0.0361652	0.0472646	0.0462476		0.0244248	0.0314214	0.0422511	0.0211337	0.0463558	0.0461478	0.0445782	0.03679
2039	2020	Lys	C1	0.01899	0.0189906	0.0189906	0.0189906	0.0189905	0.0189906	0.0189899	0.0189906		0.0189906	0.0189906	0.0189893	0.0189903	0.0189887	0.0189895	0.0189885	0.0189904	0.0189901	0.0189905	0.0189893
2040	2021	Cys	C1	0.491059		0.497291	0.495316	0.345517	0.491178	0.492604	0.342356	0.497065	0.490365	0.34503	0.497379	0.334441	0.491843	0.496922	0.494526	0.338845	0.497099	0.496549	0.495568
2041	2022	Gln	C1	0.756112	0.796369	0.818854	0.756945	0.491478	0.50013	0.744637	0.804072	0.730914	0.497595	0.812636	0.731473	0.719536		0.810263	0.687354	0.776636	0.50172	0.817323	0.7081
2042	2023	Thr	C1	0.689707	0.831198	0.838867	0.839069	0.820535	0.836558	0.83179	0.826647	0.690206	0.8231	0.838791	0.690864	0.665987	0.627879	0.835476	0.335838	0.613167	0.823637	0.836236
2043	2024	Pro	C1	0.102359	0.027191	0.0798271	0.113233	0.138124	0.0879038	0.0669406	0.138203	0.130294	0.127356	0.130868	0.0461995		0.0730496	0.137569	0.0392564	0.130766	0.122922	0.138155	0.0853729
2044	2025	Leu	C1	0.341442	0.816226	0.830344	0.854833	0.321168	0.841463	0.841116	0.274126	0.860402		0.827767	0.860199		0.85707	0.855679	0.35655	0.290821	0.846647	0.850942	0.842347
2045	2026	Gly	C1	0.511289	0.4984	0.510654	0.50912	0.508563		0.511123	0.511193	0.510761	0.505016	0.499616	0.50611	0.514966	0.510875	0.511252	0.508172	0.510736	0.423639	0.511292	0.510341
2046	2027	Met	C1	0.711538	0.709107	0.300136	0.319864	0.713153	0.276502	0.689805	0.627604	0.31746	0.278339		0.315039	0.30931	0.295683	0.29717	0.319827	0.70701	0.316888	0.317978	0.319556
2047	2028	Ala	C1		0.318531	0.343861	0.325888	0.330787		0.324662	0.331224	0.330648	0.298389	0.310204	0.323288	0.314939	0.304095	0.344344	0.265945	0.289471	0.339271	0.345012	0.31238
2048	2029	Ser	C1	0.0290215	0.0743346	0.0702004	0.080063	0.0825095	0.0770734	0.0667034	0.0814841	0.0426938	0.0541656	0.0825026	0.0241663	0.0285956	0.0396191	0.0754444		0.0596276	0.0783613	0.0650972	0.0190772
2049	2030	Gly	C1	0.537704	0.506188	0.535691	0.531081	0.529485		0.53717	0.537395	0.536027	0.520214	0.508501	0.522922	0.0698148	0.536386	0.537582	0.52839	0.535947	0.448002	0.537711	0.534723
2050	2031	His	C1	0.501454	0.501468	0.168482	0.501618	0.501152	0.168598		0.501249	0.50149	0.501584	0.500947	0.50112	0.500657	0.500918	0.501562	0.501406	0.500963	0.168497	0.50132	0.168441
2051	2032	Ile	C1	0.710238	0.639016	0.727506	0.733021	0.565248	0.733325	0.680244		0.733409	0.594356	0.596538	0.691676	0.733132	0.700721	0.73175		0.500036	0.724279	0.63042	0.715004
2052	2033	Arg	C1	0.0190502	0.0190493	0.0190456	0.0190492	0.0190488	0.0190507	0.0190383	0.0190497	0.0190283	0.0190475	0.0190401	0.0190388	0.01905	0.0190384		0.0190427	0.0190355	0.0190139	0.0190457	0.0190479
2053	2034	Asp	C1	0.0513949	0.0517264		0.0378707	0.046568	0.0511917	0.0498412	0.0503541	0.0518502	0.0435092	0.0472479	0.0438756	0.0340164	0.047726	0.0493708	0.0450744		0.0341932	0.0507597	0.0517443
2054	2035	Phe	C1	0.0189882	0.018988	0.0189882	0.0189883		0.0189883	0.018988	0.0189875	0.0189884	0.0189877	0.018988	0.0189883	0.0189884	0.0189883	0.0189883	0.0189884	0.0189876	0.0189882	0.018988	0.0189882
2055	2036	Gln	C1	0.456706	0.33861	0.36107	0.457539	0.367019	0.375659	0.445231	0.346305	0.431505	0.373127	0.35486	0.432065	0.420122		0.35249	0.387912	0.477224	0.377246	0.359541	0.408679
2056	2037	Ile	C1	0.13265	0.0804177	0.146773	0.151419	0.0347514	0.151677	0.109541		0.151749	0.0518774	0.0532062		0.151513	0.125129	0.150343	0.149806	1.77466e-05	0.144086	0.0746953	0.136486
2057	2038	Thr	C1	0.194204	0.284985	0.296753	0.297072	0.269658	0.29314	0.285869	0.278302	0.194784	0.273241	0.296633	0.195552	0.168607	0.134219	0.291468	0.000643403	0.122731	0.273999	0.292641
2058	2039	Ala	C1		0.313304	0.357983	0.327865	0.33678	0.359726	0.325541	0.337548	0.336536	0.730948	0.761524	0.322889		0.746434	0.358702	0.604398	0.703548	0.350931	0.359689	0.766567
2059	2040	Ser	C1	0.00508406	0.0293835	0.0270706	0.0326218	0.0340169	0.0309269	0.0251299	0.0334313	0.0121791	0.0182868	0.034013	0.00261128	0.00486613	0.0105663	0.0300078		0.021246	0.0316557	0.0242432	4.50885e-05
2060	2041	Gly	C1	0.253374	0.207957	0.250658	0.24435	0.242136		0.252655	0.252958	0.251112	0.228962	0.211514	0.232867	0.142696	0.251599	0.25321	0.240607		0.103977	0.253383	0.249343
2061	2042	Gln	C1	0.406474	0.408928	0.410757	0.406517	0.411318	0.412201	0.405913	0.409509	0.405303	0.411933	0.410209	0.405327	0.404842		0.410009	0.403715	0.407618	0.412373	0.410619	0.404413
2062	2043	Tyr	C1	0.289474	0.285494	0.286154	0.283809	0.584832	0.289512	0.590497	0.557881	0.286978	0.613533	0.28788	0.613101	0.289001	0.608916	0.281996	0.592427	0.530925	0.289415		0.286129
2063	2044	Gly	C1	0.498335	0.475479	0.496838	0.49343	0.492256		0.497937	0.498105	0.497088	0.485501	0.477115	0.487463	0.0451229	0.497355		0.491452	0.497029	0.436298	0.49834	0.49612
2064	2045	Gln	C1	0.000244148	0.000338315	0.000409104	0.000245781	0.000430901	0.000465331	0.000222739	0.000360738	0.000199532	0.000454877	0.000387833	0.000200432	0.000182011		0.000380081	0.000139353	0.000287921	0.000472049	0.000403732	0.000165776
2065	2046	Trp	C1	0.507764	0.509678	0.476013	0.486495	0.505543	0.41994	0.508295	0.507779	0.504868	0.505437	0.50932	0.508746	0.504301	0.510108	0.472324	0.507676	0.510093		0.510082	0.504138
2066	2047	Ala	C1		0.382793	0.419118	0.395027	0.402325	0.420465	0.393101	0.402946	0.402126	0.305144	0.333371	0.390891	0.376176	0.319693	0.419674	0.162491		0.413618	0.420436	0.337837
2067	2048	Pro	C1	0.315617	0.117305	0.299542	0.333911	0.36892	0.317388	0.267003	0.369019	0.358801		0.359569	0.200666		0.283112	0.368226	0.173301	0.359432	0.34856	0.368959	0.311983
2068	2049	Lys	C1	0.00101808	0.00122175	0.00124126	0.00123757	0.00120916	0.00121923	0.000952462	0.00123846		0.0012414	0.00121507	0.00073587	0.00113048	0.000525323	0.00080365	0.000424318	0.00114075	0.00105336	0.00120822	0.000758677
2069	2050	Leu	C1	0.607878	0.230065	0.246085	0.276981	0.590468	0.259591	0.259155	0.555617	0.284629		0.24307	0.284346		0.280022	0.278127	0.621977	0.567193	0.266177	0.271783	0.2607
2070	2051	Ala	C1		0.675338	0.721324	0.690167	0.699322	0.723147	0.687791	0.700113	0.699071	0.209821	0.240096	0.685083	0.667575	0.225076	0.722076	0.0909349	0.183221	0.71397	0.723108	0.24515
2071	2052	Arg	C1	0.681132	0.679319	0.671983	0.679277	0.678479	0.682075	0.655926	0.680275	0.631111	0.675845	0.659917	0.657144	0.680777	0.656125			0.649311	0.587042	0.672148	0.676596
2072	2053	Leu	C1	0.00376953	0.00528285	0.00602262	0.00770221	0.00319513	0.00671158	0.00668835	0.00219453	0.00818032		0.00587735	0.00816212	0.00721101	0.00788902	0.00777212	0.00427827	0.00250711	0.00707208	0.00739273	0.00677111
2073	2054	His	C1	0.0362859	0.0364437	0.0404136	0.0381596	0.0327819	0.0417208		0.0339101	0.0367004	0.037775	0.0303811	0.0324075	0.026936	0.0300349	0.0375246	0.0357296	0.0305643	0.0405777	0.0347304	0.0399435
2074	2055	Tyr	C1	0.400003	0.400003	0.400003	0.400003	0.400002	0.400003	0.400002	0.400001	0.400003	0.400003	0.400003	0.400003	0.400003	0.400002	0.400003	0.400002	0.400001	0.400003		0.400003
2075	2056	Ser	C1	0.0203518	0.135843	0.128943	0.145224	0.149169	0.140354	0.123021	0.14752	0.0467412	0.0677737	0.149158	0.0106123	0.0195052	0.0409357	0.137676		0.0774534	0.142459	0.120273	0.000186185
2076	2057	Gly	C1	0.447711	0.43829	0.447074	0.445636	0.445144		0.447541	0.447613	0.44718	0.442344	0.438944	0.443151	0.0162711	0.447294	0.447672	0.444807	0.447155	0.423501	0.447713	0.44677
2077	2058	Ser	C1	0.407709	0.443451	0.440125	0.448081	0.450066	0.445661	0.437322	0.449234	0.418331	0.42735	0.450061	0.40397	0.40738	0.41593	0.444346		0.43168	0.446703	0.436038	0.400069
2078	2059	Ile	C1	0.403645	0.401941	0.404189	0.404378	0.400758	0.404388	0.402836		0.404391	0.401174	0.401208	0.403126	0.404382	0.403371	0.404334	0.404312	0.4	0.404082	0.401779	0.403788
2079	2060	Asn	C1	0.370804	0.404016	0.372698	0.366894	0.400231	0.386577	0.301209	0.36708	0.30455	0.40375	0.399843		0.162508	0.263807	0.382288	0.0794147	0.400268	0.399448	0.392968	0.308939
2080	2061	Ala	C1		0.422111	0.452859	0.432612	0.438805	0.453974	0.43097	0.439331	0.438638	0.41253	0.43783	0.429079	0.416367	0.425677	0.45332	0.270217	0.38741	0.448287	0.453951	0.441754
2081	2062	Trp	C1	0.516433		0.491934	0.500117	0.514746	0.446478	0.516835	0.516444	0.514233	0.514666	0.517611	0.517177	0.513802	0.518207			0.518196		0.518187	0.513678
2082	2063	Ser	C1	0.130791	0.374759	0.365204	0.386574	0.391182	0.380598	0.356336	0.38928	0.23132	0.283466	0.391169	0.0766455	0.126562	0.213381	0.377169		0.302399	0.383221	0.351992	0.00155018
2083	2064	Thr	C1	0.30661	0.384811	0.394451	0.394707	0.371651	0.391533	0.385549	0.37916	0.307189	0.374792	0.394354	0.307952	0.279752	0.239046	0.390169	0.00160315	0.224083	0.37545	0.391126
2084	2065	Lys	C1	0.442612	0.450298	0.45102	0.450884	0.44983	0.450204	0.44008	0.450917		0.451025	0.450049	0.431528	0.446884	0.422912	0.434238	0.418667	0.447271	0.443961	0.449795	0.432443
2085	2066	Glu	C1	0.500185	0.500217	0.500135		0.166901	0.166892	0.500202	0.166908	0.166909	0.166895	0.166909	0.500172	0.500179	0.500126	0.166904	0.166898	0.166904	0.166799	0.166895	0.166909
2086	2067	Pro	C1	0.022014	0.00191224	0.0154496	0.0253725	0.033579	0.0177441	0.0119164	0.0336065	0.0309155	0.0299364	0.0311084	0.00653681		0.0135723	0.0333876	0.00481522	0.031074	0.0284779	0.0335899	0.0170182
2087	2068	Phe	C1	0.333333	0.333333	0.333333	0.333333		0.333333	0.333333	0.333333	0.333333	0.333333	0.333333	0.333333	0.333333	0.333333	0.333333	0.333333	0.333333	0.333333	0.333333	0.333333
2088	2069	Ser	C1	0.16543	0.374964	0.365173	0.387111		0.380962	0.356111	0.389899	0.263808	0.315997	0.391847	0.113627	0.161355	0.24604	0.377439		0.335147	0.383659		0.0431065
2089	2070	Trp	C1	0.720443	0.728213	0.632435	0.655032	0.711913	0.561141	0.722556	0.7205	0.709419	0.711518	0.726726	0.724378	0.707358	0.730013	0.625509	0.720095	0.729951		0.729902	0.706771
2090	2071	Ile	C1	0.356569	0.570588	0.372614	0.377546	0.463486	0.377815	0.326311		0.37789	0.509796	0.513036	0.338223	0.377645	0.347312	0.376418	0.375852	0.333417	0.369686	0.559727	0.361092
2091	2072	Lys	C1	0.171994	0.192057	0.193859	0.193519	0.190884	0.191823	0.164998	0.193601		0.193871	0.191435	0.139779	0.183358	0.11159	0.148047	0.0965334	0.18436	0.175642	0.190796
2092	2073	Val	C1	0.355258	0.317017	0.443563	0.442462	0.319267		0.389175	0.0418537	0.437745	0.332918	0.402343	0.441393	0.437464	0.410377	0.422169	0.409852		0.444107	0.282926	0.336176
2093	2074	Asp	C1	0.323433	0.324758		0.419524	0.302303	0.322614	0.317021	0.319176	0.325249	0.286839	0.305505	0.288788	0.390972	0.307709	0.31501	0.294977	0.32433	0.225731	0.320853	0.324829
2094	2075	Leu	C1	0.638036	0.780919	0.79481	0.81883	0.617902	0.805729	0.805388	0.570926	0.82428		0.792277	0.824081	0.81267	0.82102	0.819659	0.652996	0.587639	0.810812	0.815021	0.806596
2095	2076	Leu	C1	0.00237781	0.00333616	0.00380543	0.00487279	0.00201462	0.00424293	0.00422817	0.00138268	0.00517711		0.00371324	0.00516553	0.00456036	0.00499167	0.00491728	0.00269974	0.00157999	0.00447204	0.00467592	0.00428076
2096	2077	Ala	C1		0.147942	0.184342	0.158807	0.165907	0.185965	0.157014	0.166535	0.165707	0.083546	0.102006	0.154996	0.142546	0.0925481	0.18501	0.0290464	0.0691403	0.177952	0.18593	0.105331
2097	2078	Pro	C1	0.248773	0.0520847	0.204269	0.267359	0.30433	0.221257	0.174349	0.304437	0.293448	0.289198	0.294268	0.117249		0.188995	0.303579	0.0950961	0.294122	0.282598	0.304373	0.216067
2098	2079	Met	C1	0.675522	0.673257	0.720574	0.740287	0.677032	0.69757	0.655495	0.600881	0.737859	0.699335		0.735422	0.729682	0.71619	0.717651	0.740249	0.671308	0.737283	0.738382	0.739976
2099	2080	Ile	C1	0.880653	0.814324	0.892936	0.896625	0.698748	0.896825	0.856236		0.896881	0.752783	0.756314	0.866052	0.896698	0.873362	0.895785	0.895362	0.500157	0.890727	0.804017	0.88416
2100	2081	Ile	C1	0.884085	0.390184	0.896112	0.899718	0.274763	0.899914	0.860112		0.899969	0.328978	0.332506	0.86976	0.89979	0.876935	0.898897	0.898484	0.0715914	0.893951	0.379973	0.887521
2101	2082	His	C1	0.50674	0.507205		0.511813	0.473244	0.519357		0.498718	0.507945	0.510846	0.460815	0.471556	0.432765	0.458653		0.505042	0.461915	0.517181	0.501727	0.515882
2102	2083	Gly	C1	0.911972	0.880829	0.91036	0.906506	0.905117		0.911548	0.911727	0.910632	0.896419	0.883634	0.899076	0.351985	0.910922	0.911876	0.904145	0.910568	0.747438	0.911978	0.909569
2103	2084	Ile	C1	0.367332	0.748933	0.382915	0.387686	0.639355	0.387946	0.337694		0.388019	0.687281	0.690603	0.349401	0.387781	0.3583	0.386595	0.386048	0.500092	0.380078	0.738022	0.371734
2104	2085	Lys	C1	0.10132	0.114672	0.115906	0.115673	0.113871	0.114512	0.0968309	0.115729		0.115915	0.114247	0.0813128	0.108794	0.0651082	0.0862888	0.056906	0.109464	0.103695	0.113811	0.0829998
2105	2086	Thr	C1	0.44664	0.465409	0.470749	0.470889	0.457857	0.469149	0.465823	0.462204	0.447015	0.459687	0.470696	0.447509	0.428396	0.397255	0.468397	0.0459527	0.384584	0.460069	0.468925
2106	2087	Gln	C1	0.773559	0.392153	0.410598	0.774319	0.415345	0.42214	0.762939	0.398568	0.749884	0.420161	0.405582	0.750424	0.738755		0.403651	0.705676	0.791911	0.423375	0.409369	0.727278
2107	2088	Gly	C1	0.386776	0.34442	0.384478	0.379036	0.377091		0.38617	0.386426	0.384865	0.365103	0.348069	0.36873	0.775321	0.385277	0.386638	0.375735	0.384774	0.201073	0.386783	0.383357
2108	2089	Ala	C1		0.132851	0.16611	0.142691	0.149161	0.167612	0.141063	0.149736	0.148979	0.0717835	0.0881948	0.139231	0.127991	0.0797609	0.166728	0.0245054	0.059118	0.160211	0.16758	0.0911731
2109	2090	Arg	C1	3.25502e-05		3.01942e-05	3.20604e-05	3.18515e-05	3.28015e-05	2.63949e-05	3.23229e-05	2.12383e-05	3.11706e-05	2.73021e-05	2.66691e-05	3.24559e-05	2.64395e-05		2.86549e-05	2.49414e-05	1.37421e-05	3.02355e-05	3.13635e-05
2110	2091	Gln	C1	0.00926843	0.0127544	0.0153434	0.00932929	0.0161351	0.0173807	0.00846911	0.0135774	0.00759977	0.0170032	0.0145682	0.00763354	0.00694146		0.0142851	0.00533149	0.0108949	0.017623	0.0151478	0.00632993
2111	2092	Lys	C1	1.10222e-06	1.32327e-06	1.34445e-06	1.34044e-06	1.3096e-06	1.32053e-06	1.03105e-06	1.34141e-06		1.3446e-06	1.31601e-06	7.96237e-07	1.22418e-06	5.68179e-07	8.69696e-07	4.58842e-07	1.23534e-06	1.1405e-06	1.30858e-06	8.20953e-07
2112	2093	Phe	C1	3.74226e-08	2.71706e-08	3.7804e-08	4.40106e-08		4.15764e-08	2.6987e-08	7.79094e-09	4.43724e-08	1.7616e-08	2.69365e-08	4.38939e-08	4.53093e-08	4.15936e-08	4.41939e-08	4.54579e-08	1.23489e-08	3.94223e-08	2.85914e-08	3.65329e-08
2113	2094	Ser	C1	0.00371583	0.0217634	0.0200248	0.0242051	0.0252596	0.022926	0.0185693	0.0248168	0.00893589	0.0134621	0.0252567	0.00190597	0.00355613	0.00774576	0.0222334		0.0156659	0.0234757	0.0179054	3.28642e-05
2114	2095	Ser	C1	0.0207914	0.146004	0.139012	0.155505	0.159498	0.150574	0.133006	0.157829	0.0476941	0.06909	0.159486	0.0108463	0.0199273	0.0417812	0.147862		0.0789234	0.152705	0.130219	0.000190379
2115	2096	Leu	C1	0.780728	0.399878	0.41244	0.433813	0.761618	0.42221	0.421906	0.715684	0.438601		0.410161	0.438427		0.435739	0.434543	0.79471	0.732248	0.426727	0.430452	0.422981
2116	2097	Tyr	C1	0.24908	0.243768	0.244655	0.241494	0.194657	0.249129	0.203339	0.116915	0.245758	0.236568	0.246963	0.235974	0.248452	0.230161	0.239028	0.206247	0.0666074	0.249002		0.244621
2117	2098	Ile	C1	0.447856	0.860099	0.457349	0.460166	0.750389	0.460319	0.428459		0.460361	0.804282	0.807638	0.436342	0.460222	0.442138	0.459526	0.459204	0.500238	0.455655	0.85113	0.450584
2118	2099	Ser	C1	0.0327377	0.565996	0.557058	0.577924	0.582864	0.571763	0.549271	0.580804	0.0727515	0.102833	0.58285	0.0172845		0.0641727	0.568347		0.116174	0.574434	0.545622	0.000307359
2119	2100	Gln	C1	0.0986851	0.123044	0.139579	0.0991329	0.144396	0.151763	0.0927246	0.128435	0.08607	0.149557	0.134757	0.0863319	0.080907		0.132969	0.0678083	0.110369	0.153167	0.138372	0.0760122
2120	2101	Phe	C1	0.503155		0.503683	0.511126		0.508443	0.462985	0.345269	0.511502		0.46286	0.511003	0.512451	0.508463	0.511317	0.512598	0.39675	0.505824	0.487572	0.501885
2121	2102	Ile	C1	0.182082	0.116561	0.198622	0.203961	0.0529607	0.204256	0.15397		0.204338	0.0775646	0.0794347		0.204069	0.173078	0.202729	0.202113	2.81467e-05	0.195511	0.108934	0.186621
2122	2103	Ile	C1	0.844652	0.339263	0.857874	0.861862	0.223805	0.862079	0.818652		0.862139	0.276849	0.280372	0.82906	0.861941	0.836849	0.860953	0.860496	0.0418028	0.855489	0.328657	0.848418
2123	2104	Met	C1	0.728786	0.726323	0.323886	0.341546	0.730416	0.301743	0.706282	0.635311	0.339432	0.303504		0.337293	0.332188	0.319798	0.321167	0.341513	0.724187	0.338928	0.339889	0.341276
2124	2105	Tyr	C1	0.0673381	0.0671343	0.0671678	0.0670493	0.0655473	0.06734	0.0657941	0.0436234	0.0672098	0.0668695	0.067256	0.0668482	0.0673136	0.0666442	0.0669585	0.0658797	0.0426539	0.067335		0.0671665
2125	2106	Ser	C1	0.780542	0.442986	0.438447	0.448378	0.450418	0.44568	0.434084	0.44958	0.878252	0.91265	0.450413	0.697578	0.775079	0.864372	0.444105		0.923342	0.446872	0.431891
2126	2107	Leu	C1	0.026808	0.0299119	0.0314218	0.0348322	0.0256246	0.0328237	0.0327765	0.0235559	0.0357985		0.0311257	0.0357617	0.0338374	0.03521	0.0349736	0.0278537	0.0242031	0.0335556	0.0342056	0.0329447
2127	2108	Asp	C1	0.163892	0.165094		0.108193	0.145579	0.163152	0.158167	0.160074	0.165541	0.133121	0.148254	0.13465	0.0895011	0.150116	0.156403	0.139583	0.164704	0.0903906	0.16157	0.165158
2128	2109	Gly	C1	0.376725	0.332206	0.374277	0.368491	0.366428		0.37608	0.376353	0.374688	0.35378	0.335989	0.357596	0.25396	0.375128	0.376578	0.364993	0.374591	0.19085	0.376734	0.373082
2129	2110	Lys	C1	0.0189879	0.018988	0.018988	0.018988	0.018988	0.018988	0.0189879	0.018988		0.018988	0.018988	0.0189877	0.018988	0.0189876	0.0189878	0.0189876	0.018988	0.0189879	0.018988	0.0189878
2130	2111	Lys	C1	0.0194634	0.0195588	0.0195679	0.0195662	0.0195529	0.0195576	0.0194327	0.0195666		0.019568	0.0195557	0.0193314	0.0195161	0.0192329	0.0193631	0.0191856	0.0195209	0.01948	0.0195525	0.019342
2131	2112	Trp	C1	0.0867189		0.054044	0.061066	0.0828213	0.0360901	0.0877154	0.0867458	0.0817177	0.0826453	0.0897191	0.0885845	0.0808178	0.0913345	0.0520392	0.0865562	0.0913038		0.0912793	0.0805634
2132	2113	Gln	C1	0.0316681	0.036392	0.0398844	0.0317508	0.0409498	0.0426232	0.0305815	0.0375036	0.0293981	0.0421163	0.0388401	0.0294441	0.028501		0.0384585	0.0263033	0.0338752	0.0429484	0.0396211	0.0276669
2133	2114	Thr	C1	0.0282066	0.0326244	0.0339306	0.0339677	0.0310836	0.0335173	0.0327186	0.0319317	0.0282508	0.0314289	0.0339167	0.0283097	0.0264004	0.0243559	0.0333297	0.0190064	0.0237527	0.031503	0.033461
2134	2115	Tyr	C1	0.231521	0.226695	0.227498	0.22464	0.183853	0.231566	0.191201	0.58518	0.228498	0.220215	0.229593	0.219684	0.230949	0.214508	0.222421	0.193683	0.546857	0.23145		0.227467
2135	2116	Arg	C1	0.185279	0.183638	0.177047	0.1836	0.182879	0.186133	0.162881	0.184502	0.141666	0.180507	0.166369	0.163943	0.184957	0.163055		0.171446	0.157147	0.105891	0.177195	0.181182
2136	2117	Gly	C1	0.882103	0.844384	0.880103	0.875343	0.873635		0.881576	0.881799	0.880439	0.863026	0.847704	0.866251	0.311094	0.880799		0.872443	0.88036	0.702108	0.88211	0.879124
2137	2118	Asn	C1	0.0204445	0.0209765	0.0204693	0.0203952	0.0209034	0.0206689	0.0201343	0.0203975	0.0201667	0.0209712	0.0208961		0.0193524	0.0198333	0.0206035	0.0191306	0.0209041	0.0208887	0.0207733	0.0202111
2138	2119	Ser	C1	0.0404503	0.126092	0.118961	0.13577	0.139834	0.130748	0.112831	0.138136	0.0681328	0.0900775	0.139822	0.0301915	0.0395594	0.0620571	0.127985		0.100142	0.132919	0.109984	0.0191841
2139	2120	Thr	C1	0.0460783	0.0583728	0.0619277	0.0620282	0.0541331	0.0608067	0.0586305	0.0564732	0.0462036	0.0550877	0.06189	0.0463702	0.0409273	0.0350065	0.0602967	0.0190454	0.0332413	0.0552922	0.0606537
2140	2121	Gly	C1	0.78253	0.735044	0.779814	0.773447	0.771193		0.781813	0.782116	0.78027	0.757564	0.738929	0.761642	0.19882	0.780757	0.782367	0.76963	0.780162	0.606908	0.782539	0.778494
2141	2122	Thr	C1	0.019229	0.0193479	0.0193835	0.0193845	0.0193062	0.0193722	0.0193505	0.0193291	0.0192302	0.0193155	0.0193831		0.0191809	0.019127	0.0193671	0.0189878	0.0191112	0.0193175	0.0193707
2142	2123	Leu	C1	0.102769	0.129265	0.141079	0.165526	0.0917911	0.151485	0.151143	0.0712862	0.171945		0.138813	0.171704	0.158693	0.16806	0.166479	0.112051	0.0778911	0.156715	0.16125	0.152358
2143	2124	Met	C1	0.21357	0.211133	0.760546	0.780248	0.215189	0.736908	0.191767	0.129191	0.777849	0.738746		0.775432	0.769711	0.756095	0.757581	0.780211	0.20903	0.777278	0.778366	0.779941
2144	2125	Val	C1	0.0267384	0.0246585	0.0394965	0.039206	0.0247615	0.0392761	0.0294297	0.0189891	0.038033	0.0254328	0.0308161	0.0389301	0.0379668	0.0317938	0.0348383	0.0317265		0.0396428	0.0233134	0.0256059
2145	2126	Phe	C1	0.765103	0.289772	0.76634	0.784626		0.777846	0.288925	0.151781	0.785595	0.236527	0.288691	0.784311	0.788058	0.777895	0.785118	0.788443	0.196282	0.771435	0.731749	0.762159
2146	2127	Phe	C1	0.0198641	0.0196242	0.019873	0.0200181		0.0199612	0.0196199	0.0191701	0.0200265	0.0194004	0.0196187	0.0200154	0.0200484	0.0199616	0.0200224		0.019277	0.0199108	0.0196574	0.0198433
2147	2128	Gly	C1	0.714472	0.667378	0.711808	0.705549	0.703329		0.713768	0.714066	0.712255	0.689852	0.671273	0.693894	0.214023	0.712733	0.714312	0.701789	0.71215	0.534499	0.714481	0.710512
2148	2129	Asn	C1	0.278262	0.317195	0.280368	0.273957	0.312532	0.296206	0.278435	0.274161	0.281837	0.316864	0.312057		0.163107	0.242655	0.291233	0.111888	0.312577	0.311575	0.303753	0.286361
2149	2130	Val	C1	0.00550099	0.00401993	0.0146659	0.0144557	0.00409317		0.00742279	1.23727e-06	0.0136075	0.00457091	0.00841524	0.0142561	0.0135597	0.00911606	0.0113036	0.0090678		0.0147718	0.00306404	0.00469415
2150	2131	Asp	C1	0.541577	0.542273		0.512037	0.531294	0.541149	0.538298	0.539383	0.542532	0.524631	0.53276	0.525435	0.503186	0.533787	0.537299	0.528055		0.503597	0.540239	0.54231
2151	2132	Ser	C1	0.0631456	0.275503	0.264725	0.289412	0.29502	0.282295	0.255074	0.292693	0.129986		0.295005	0.0343956	0.0607444	0.116499	0.278287		0.192202	0.285398	0.250465	0.000633697
2152	2133	Ser	C1	0.029216	0.136941	0.128473	0.148298	0.15302	0.142424	0.121124	0.15105	0.0655291	0.0932759	0.153007	0.0153705		0.057687	0.139175		0.105707	0.144969	0.11769	0.000272263
2153	2134	Gly	C1	0.655591	0.608954	0.652839	0.646428	0.644173		0.654863	0.65517	0.653299	0.630686	0.612654	0.634695	0.158705	0.653792	0.655425	0.642613	0.653191	0.497054	0.6556	0.651505
2154	2135	Ile	C1	0.0345362	0.0189448	0.0393317	0.040971	0.00755791	0.041063	0.0272515		0.0410886	0.0116172	0.0119423	0.0298869	0.0410046	0.0320921	0.0405884	0.0403982	3.6466e-06	0.0383976	0.0174151	0.0358115
2155	2136	Lys	C1	0.0623338	0.0701375	0.0708713		0.0696626	0.0700425	0.059763	0.070766		0.0708764	0.0698855	0.0510727	0.0666728	0.0423115	0.0538266	0.0379937	0.0670654	0.0637045	0.0696272	0.0520029
2156	2137	His	C1	0.05299	0.0532895	0.0607587	0.0565324	0.046294	0.0631926		0.0484603	0.0537761	0.0558075	0.0416511	0.0455729	0.0349093	0.0409779	0.0553348	0.0519333	0.0420069	0.061065	0.0500292	0.0598805
2157	2138	Asn	C1	0.37498	0.407711	0.37685	0.371115	0.403988	0.390544	0.377093	0.3713	0.380406	0.407448	0.403606		0.23806	0.339885	0.386315	0.15337	0.404025	0.403218	0.39684	0.384757
2158	2139	Ile	C1	0.0421488	0.0315539	0.0454547	0.0465899	0.0239611	0.0466537	0.0371697		0.0466715	0.026654	0.0268703	0.0389651	0.0466133	0.0404725	0.0463248	0.0461929	0.0189897	0.044809	0.0305269	0.0430257
2159	2140	Phe	C1	0.945642	0.499116	0.945941	0.950119		0.948621	0.498851	0.419198	0.950329	0.478933	0.498778	0.950051	0.950856	0.948632	0.950226	0.950938	0.456722	0.947149	0.936665	0.944921
2160	2141	Asn	C1	0.627507	0.663279	0.629355	0.623758	0.658808	0.643565	0.602507	0.623935	0.605292	0.66296	0.658356		0.519656	0.5745	0.639043	0.488877	0.658851	0.657898	0.650534	0.609032
2161	2142	Pro	C1	0.765956	0.521946	0.720643	0.783571	0.816558	0.73849	0.687411	0.81665	0.807119	0.803373	0.807838	0.616746		0.703977	0.815914	0.586392	0.80771	0.797487	0.816595	0.733113
2162	2143	Pro	C1	0.361439	0.0551361	0.253612	0.379066	0.412085	0.271461	0.220385	0.412177	0.402635	0.398885	0.403355	0.149773		0.236947	0.41144	0.11946	0.403227	0.392994	0.412122	0.266083
2163	2144	Ile	C1	0.833422	0.834387	0.844518	0.847832	0.720182	0.848011	0.811091		0.848061	0.774729	0.778222	0.820112	0.847897	0.826792	0.847077		0.500187	0.842529	0.824572	0.836599
2164	2145	Ile	C1	0.0590886	0.0411042	0.064581	0.0664545	0.0278458	0.0665595	0.0507101		0.0665888	0.0325844	0.0329632	0.053746	0.0664929	0.0562821	0.0660174	0.0658001	0.0189916	0.0635127	0.0393292	0.0605509
2165	2146	Ala	C1		0.896093	0.908286	0.900399	0.902868	0.908705	0.899736	0.903075	0.902802	0.77431	0.785918	0.898967	0.893671	0.780475	0.908459	0.681678		0.906551	0.908696	0.787627
2166	2147	Arg	C1	0.159533	0.158041	0.152067	0.158006	0.157351	0.160312	0.139352	0.158826	0.120617	0.155199	0.142468	0.1403	0.15924	0.139507		0.14702	0.134252	0.089827	0.152201	0.155811
2167	2148	Tyr	C1	0.493341	0.490711	0.491157	0.489554	0.460661	0.493365	0.46687	0.399012	0.491708	0.486983	0.492305	0.486666	0.493035	0.483496	0.488279	0.468851	0.32057	0.493303		0.49114
2168	2149	Ile	C1	0.412666	0.399134	0.422327	0.425196	0.28881	0.425351	0.392957		0.425394	0.342848	0.346222	0.400963	0.425253	0.406852	0.424544	0.424216	0.0418988	0.420602	0.390067	0.415442
2169	2150	Arg	C1	0.347068	0.345249	0.337811	0.345207	0.344403	0.34801	0.321084	0.346208	0.29395	0.341743	0.325301	0.322375	0.346712	0.321295		0.331322	0.314007	0.241503	0.337981	0.342503
2170	2151	Leu	C1	0.37463	0.375395	0.389356	0.41352	0.354452	0.400337	0.399993	0.307451	0.419006		0.38681	0.418806	0.40732	0.415724	0.414354	0.389636	0.324161	0.405451	0.409686	0.401209
2171	2152	His	C1	0.36042	0.361506	0.385275	0.372563	0.362428	0.391856		0.342441	0.363246	0.370198	0.338259	0.358979	0.292527	0.334328	0.368624	0.356493	0.340289	0.386131	0.349018	0.382775
2172	2153	Pro	C1	0.352102	0.260057	0.465669	0.369302	0.401213	0.48339	0.432351	0.401301	0.392121	0.388504	0.392815	0.3601		0.449011	0.400593	0.328464	0.392691	0.382811	0.401248	0.478063
2173	2154	Thr	C1	0.158912	0.202538	0.213608	0.213912	0.188491	0.210183	0.203362	0.196363	0.159404	0.191738	0.213493	0.160057	0.137692	0.110666	0.208605	0.0193812	0.101993	0.192427	0.209711
2174	2155	His	C1	0.033026	0.033155	0.0364039	0.034558	0.0301671	0.037476		0.0310867	0.0333648	0.0342434	0.0282127	0.029862	0.0254146	0.0279312	0.0340385	0.0325716	0.0283617	0.0365385	0.0317559	0.0360187
2175	2156	Tyr	C1	0.100389	0.0974708	0.0979534	0.0962423	0.073371	0.100416	0.0772883	0.0552485	0.0985561	0.0936222	0.0992176	0.0933097	0.10004	0.0902951	0.0949239	0.0786312	0.0379296	0.100345		0.097935
2176	2157	Ser	C1	0.0675669	0.285213	0.274378	0.299141	0.304739	0.292021	0.264646	0.302417	0.137614	0.183025	0.304724	0.0369742	0.0650226	0.123599			0.201492	0.295127	0.259988	0.000684929
2177	2158	Ile	C1	0.000762077	0.000404776	0.000876725	0.000916456	0.000157827	0.000918693	0.000592268		0.000919317	0.000244569	0.000251576	0.000653104	0.000917273	0.000704526	0.000907159	0.000902541	7.50227e-08	0.000854212	0.000370939	0.000792338
2178	2159	Arg	C1	0.660286	0.658436	0.6509	0.658394	0.657577	0.661246	0.63411	0.659412	0.607339	0.654878	0.638322	0.635398	0.659924	0.634321		0.64436	0.627073	0.557158	0.651071	0.655648
2179	2160	Ser	C1	0.11927	0.369491	0.359555	0.381846	0.386684	0.375588	0.350374	0.384686	0.216128	0.268268	0.386671	0.0690027	0.115298	0.198497			0.287534	0.378332	0.345892	0.00137134
2180	2161	Thr	C1	0.896781	0.467458	0.473214	0.473365	0.459341	0.471488	0.467905	0.46401	0.89718	0.461306	0.473157		0.87744	0.844771	0.470677	0.503869	0.831599	0.461716	0.471247
2181	2162	Leu	C1	0.465362	0.484885	0.491223	0.501462	0.453964	0.495985	0.495839	0.42325	0.503667		0.490091	0.503587	0.498918	0.502352	0.5018	0.473253	0.434913	0.49814	0.499895	0.496355
2182	2163	Arg	C1	0.475838	0.475079	0.471902	0.475062	0.474724	0.476228	0.464281	0.47548	0.450299	0.473597	0.466268	0.464894	0.47569	0.464381		0.469027	0.46084	0.415662	0.471976	0.473921
2183	2164	Met	C1	0.50806	0.50743	0.51814	0.521454	0.508473	0.513514	0.501921	0.474864	0.521073	0.513903		0.520683	0.519736	0.517327	0.517602	0.521448	0.506875	0.520982	0.521156	0.521405
2184	2165	Glu	C1		0.394165	0.642352		0.401822		0.386905	0.40462		0.399225	0.404951	0.369465	0.374197	0.63412	0.402856	0.400606	0.402984	0.339224	0.399131	0.405049
2185	2166	Leu	C1	0.407042	0.412468	0.424756	0.445604	0.388179	0.434295	0.433999	0.342576	0.450263		0.422528	0.450094	0.440305	0.447479	0.446314	0.420805	0.359063	0.438701	0.442331	0.435048
2186	2167	Met	C1	0.459487	0.458108	0.440613	0.448432	0.460391	0.429973	0.446289	0.393548	0.447525	0.430856		0.446599	0.444358	0.438722	0.439359	0.448418	0.4569	0.447307	0.447722	0.448316
2187	2168	Gly	C1	0.432749	0.407303	0.431454	0.428349	0.427226		0.432409	0.432553	0.431673	0.420155	0.409633	0.422323	0.454325	0.431906	0.432672	0.42644	0.431621	0.286968	0.432754	0.430819
2188	2169	Cys	C1	0.367271		0.401386	0.392555	0.687881	0.368133	0.377661	0.654344	0.400445	0.362032	0.68353	0.401746	0.422407	0.372747	0.399842	0.388592	0.593855	0.400587	0.398236	0.393767
2189	2170	Asp	C1	0.861502	0.86259		0.798236	0.843687	0.860828	0.85619	0.857984	0.862992	0.830064	0.846444	0.83181	0.769276	0.848331	0.854507	0.837297	0.862238	0.770774	0.859374	0.862648
2190	2171	Leu	C1	0.046315	0.0565696	0.0614442	0.0721903	0.0423196	0.0659052	0.065756	0.0352187	0.0751704		0.0604939	0.0750576	0.0690926	0.0733587	0.0726281	0.0498056		0.0682098	0.0702428	0.0662872
2191	2172	Asn	C1	0.208424	0.246293	0.210414	0.204372	0.241636	0.225597	0.181103	0.204564	0.184182	0.245961	0.241164		0.0851379	0.149622	0.22079	0.0471958	0.241681	0.240685	0.232961	0.188303
2192	2173	Ser	C2	0.083393	0.655399	0.645565	0.668374	0.673698	0.661694	0.636917	0.671482	0.132263	0.167549	0.673683	0.0638988	0.0817316	0.121976	0.65797		0.182817	0.664595	0.632839	0.042066
2193	2174	Cys	C2	0.656969		0.703336	0.69004	0.498708	0.657991	0.669748	0.466663	0.70187	0.650906	0.494113	0.7039	0.354383	0.663574	0.700938	0.684393	0.423687	0.702092	0.698476	0.691806
2194	2175	Ser	C2	0.108621	0.813908	0.803649	0.826733	0.831777	0.820227	0.794215	0.829692	0.201405	0.253162	0.831763	0.0621096	0.104905	0.184196	0.816511		0.272619	0.823077	0.789625	0.0012153
2195	2176	Met	C2	0.0191414	0.0191383	0.0192121	0.0192507	0.0191434	0.0191733	0.0191159	0.0190593	0.0192456			0.0192406	0.0192292	0.0192042	0.0192068	0.0192506	0.0191357	0.0192445	0.0192467	0.0192501
2196	2177	Pro	C2	0.0831779	0.0250519	0.0652543	0.0919883	0.112563	0.0716282	0.0551999	0.112629	0.106028		0.106506	0.0393087		0.0599487	0.112098	0.0340677	0.106421	0.0999289	0.112589	0.0696248
2197	2178	Leu	C2	0.0563495	0.0537306	0.0564878	0.0626615	0.054154	0.0590346	0.0589491	0.0502939	0.0643973		0.0559482	0.0643314	0.0608683	0.0633409	0.0629159	0.0582817	0.0515046	0.0603592	0.0615328	0.0592537
2198	2179	Gly	C2	0.455012	0.424216	0.453419	0.449612	0.448239		0.454593	0.45477	0.453688	0.439641	0.426993	0.442268	0.853961	0.453974	0.454917	0.447279	0.453624	0.291485	0.455017	0.452638
2199	2180	Met	C2	0.491657	0.490752	0.506283	0.51116	0.492249	0.499532	0.482898	0.445595	0.510598	0.500097		0.510023	0.508628	0.505092	0.505494	0.511151	0.489957	0.510463	0.51072	0.511089
2200	2181	Glu	C2	0.0522539	0.0575358			0.0603885	0.0589417	0.0550787	0.0615056	0.0615991	0.0593884	0.0616406	0.0499834	0.0512661	0.0421826	0.0607964	0.059916	0.0608473	0.0431473	0.0593529	0.0616807
2201	2182	Ser	C2	0.0281372	0.0698717	0.0660355	0.0751965	0.077474	0.0724161	0.0627952		0.0406578	0.0512111	0.0774676	0.0237058	0.0277481	0.0378367	0.0709023		0.0562511	0.0736135	0.0613082	0.0190692
2202	2183	Lys	C2	1.23113e-05	1.47803e-05	1.50168e-05	1.4972e-05	1.46276e-05	1.47497e-05	1.15163e-05	1.49828e-05		1.50185e-05	1.46992e-05	8.89367e-06	1.36736e-05	6.34638e-06	9.71417e-06	5.12513e-06	1.37981e-05	1.27389e-05	1.46162e-05	9.16974e-06
2203	2184	Ala	C2		0.27957	0.291898	0.283065	0.28543	0.292491	0.282478	0.285643	0.285363	0.270339	0.275695	0.281822	0.277888	0.272905	0.292141	0.256434	0.266403	0.289601	0.292478	0.276699
2204	2185	Ile	C2	0.376568	0.718744	0.391266	0.395738	0.60586	0.395981	0.348219		0.396049	0.656216	0.659648	0.35948	0.395827	0.367984	0.394717	0.394204	0.450108	0.388601	0.707857
2205	2186	Ser	C2	0.0218774	0.525464	0.518249	0.535249	0.539355	0.530172	0.512044	0.537639	0.0500387	0.0723183	0.539343	0.0114253	0.0209702	0.0438633	0.527378		0.0825231	0.532367	0.509161	0.000200775
2206	2187	Asp	C2	0.0407729	0.0410009		0.0315622	0.0374656	0.0406332	0.0397059	0.0400579	0.041086	0.0353812	0.0379301	0.0356305	0.0289689	0.038257	0.0393833	0.0364467	0.0409269	0.0290875	0.0403364	0.0410132
2207	2188	Ala	C2		0.0250624	0.0277782	0.0258207	0.0263392	0.0279117	0.0256928	0.026386	0.0263244	0.0231018	0.024232	0.0255501	0.0247006	0.0236408	0.027833	0.0202595	0.022284	0.0272635	0.0279089	0.0244462
2208	2189	Gln	C2	0.301568	0.312514	0.335861	0.302396	0.342121	0.351272	0.290213	0.320462	0.276774	0.348583	0.32936	0.277319	0.265746		0.326888	0.235104	0.322151	0.35296	0.334257	0.254765
2209	2190	Ile	C2	0.423388	0.765699	0.435593	0.439256	0.650163	0.439454	0.399108		0.43951	0.704257	0.707788		0.439328	0.416141	0.438421	0.438002	0.450159	0.433398	0.755422	0.426874
2210	2191	Thr	C2	0.0550762	0.071005	0.0755601	0.0756884	0.065543	0.074126	0.071336	0.0685617	0.0552399	0.0667756	0.0755118	0.0554575	0.0483205	0.0404943	0.0734729	0.0190662	0.0381483	0.0670394	0.0739302
2211	2192	Ala	C2		0.275122	0.321692	0.290013	0.299266	0.323563	0.287619	0.300067	0.299011	0.193569	0.223304	0.284893	0.267374	0.208491	0.322464	0.0813112	0.167838	0.314167	0.323524	0.228315
2212	2193	Ser	C2	0.0591214	0.266192	0.255498	0.280043	0.285644	0.272948	0.245951	0.283319	0.122901	0.165677	0.285629	0.0320691		0.10993	0.26896		0.183406	0.276039	0.241402	0.000587951
2213	2194	Ser	C2	0.069008		0.277422	0.302192		0.295076	0.267669	0.305465	0.140065	0.18587	0.307769	0.0378199	0.0664178	0.125887	0.291061		0.204439	0.298181		0.000701853
2214	2195	Tyr	C2	0.400619	0.400593	0.400597	0.400582	0.400389	0.400619	0.40042	0.400249	0.400603	0.400559	0.400609	0.400556	0.400616	0.40053	0.40057	0.400431	0.400126	0.400619		0.400597
2215	2196	Phe	C2	0.523024	0.495777	0.523967	0.538675		0.533046	0.495253	0.431809	0.539497	0.466582	0.495109	0.538409	0.541608	0.533086	0.539092	0.541941	0.44861	0.527916	0.499786	0.520806
2216	2197	Thr	C2	0.408197	0.412137	0.413304	0.413337	0.410762	0.412935	0.412222	0.411519	0.408237	0.411071	0.413292	0.408289	0.406589	0.404769	0.412767	0.400017	0.404233	0.411137	0.412885
2217	2198	Asn	C2	0.410651	0.414443	0.410829	0.410297	0.413924	0.412257	0.408416	0.410313	0.408651	0.414405	0.413873		0.402706	0.406232	0.41179	0.401065	0.413929	0.41382	0.413001	0.408972
2218	2199	Met	C2	8.10273e-08	7.94272e-08	1.18242e-07	1.38586e-07	8.21058e-08	9.78546e-08	6.76091e-08	3.7861e-08	1.35915e-07	9.93079e-08		1.33283e-07	1.27273e-07	1.14101e-07	1.15467e-07	1.38544e-07	7.80676e-08	1.35289e-07	1.36486e-07	1.38241e-07
2219	2200	Phe	C2	4.22743e-06	3.06932e-06	4.27051e-06	4.97163e-06		4.69665e-06	3.04858e-06	8.80106e-07	5.01251e-06	1.98999e-06	3.04287e-06	4.95845e-06	5.11834e-06	4.6986e-06	4.99234e-06	5.13512e-06	1.395e-06	4.45332e-06	3.22983e-06	4.12693e-06
2220	2201	Ala	C2		0.255235	0.301847	0.269925	0.279153	0.303762	0.267549	0.279956	0.278897	0.16733	0.195607	0.264852	0.24767	0.181427	0.302637	0.0669637	0.143454	0.29418	0.303721	0.200447
2221	2202	Thr	C2	0.290454	0.33135	0.341912	0.342203	0.318056	0.338636	0.332133	0.325491	0.290909	0.321118	0.341802	0.291513	0.270973	0.246538	0.337129	0.167	0.238785	0.321769	0.338185
2222	2203	Trp	C2	0.434228	0.439383	0.360392	0.382572	0.428359	0.267826	0.435647	0.434266	0.4266	0.428082	0.43841	0.436861	0.425131	0.440553		0.433993	0.440513		0.440481	0.42471
2223	2204	Ser	C2	0.0663114	0.282509	0.271687	0.296436	0.302038	0.289314	0.261974	0.299714	0.135464	0.18052	0.302023	0.0362396	0.0638074	0.121595	0.2853		0.198892	0.29242	0.257328	0.000670276
2224	2205	Pro	C2	0.478508	0.22452	0.455286	0.486285	0.499336	0.465046	0.434521	0.49937	0.495785	0.494337	0.496061	0.374408		0.445333	0.499098	0.338444	0.496012	0.492015	0.49935	0.462196
2225	2206	Ser	C2	0.299003	0.448869	0.438561	0.462358	0.467856	0.455429	0.429435	0.46557	0.354454	0.393248	0.467841	0.276305	0.297082	0.34295	0.451552		0.409724	0.458443	0.425111	0.250477
2226	2207	Lys	C2	0.505561	0.521584	0.523051	0.522774	0.52063	0.521393	0.50011	0.522841		0.523061	0.521078	0.481004	0.514566	0.460616	0.487175	0.45012	0.515369	0.508432	0.520559	0.483101
2227	2208	Ala	C2		0.416793	0.446941	0.427103	0.433177	0.448033	0.425491	0.433692	0.433013	0.344704	0.369649	0.423635	0.411147	0.357677	0.447393	0.202806	0.319853	0.442466	0.44801	0.373511
2228	2209	Arg	C2	0.455321	0.454257	0.44982	0.454232	0.45376	0.455869	0.439306	0.454819	0.420476	0.452183	0.44203	0.440145	0.455113	0.439443		0.445832	0.434618	0.376238	0.449923	0.452635
2229	2210	Leu	C2	0.657677	0.40261	0.415518	0.437565		0.425582	0.425268	0.59197	0.442519		0.413173	0.442339		0.439557	0.438319	0.671929	0.608611	0.430243	0.434091	0.426378
2230	2211	His	C2	0.500399	0.500403	0.167166	0.500444	0.500316	0.167197		0.500343	0.500409	0.500435	0.50026	0.500307		0.500252	0.500429	0.500386	0.500264	0.16717	0.500362	0.167154
2231	2212	Leu	C2	0.203071	0.286746	0.303306	0.334075	0.183348	0.316942	0.316507	0.142063	0.341463		0.300223	0.341192	0.32591	0.337024	0.335188	0.218627	0.156052	0.323486	0.329003	0.318049
2232	2213	Gln	C2	1.41476e-05	1.96078e-05	2.37137e-05	1.42423e-05	2.49781e-05	2.69757e-05	1.29065e-05	2.09082e-05	1.15613e-05	2.63691e-05	2.24798e-05	1.16134e-05	1.05457e-05		2.20301e-05	8.07348e-06	1.66855e-05	2.73655e-05	2.34021e-05	9.60477e-06
2233	2214	Gly	C2	0.469831	0.454236	0.468792	0.466435	0.465626		0.469555	0.469671	0.468965	0.461002	0.455333	0.462339	0.028505	0.46915	0.469768	0.465073	0.468924		0.469835	0.468294
2234	2215	Arg	C2	0.400035	0.400035	0.400033	0.400035	0.400034	0.400035	0.400029	0.400035	0.400023	0.400034	0.40003	0.400029	0.400035	0.400029		0.400031	0.400027	0.400015	0.400033	0.400034
2235	2216	Ser	C2	0.113546	0.362184	0.35207	0.374796	0.379746	0.368403	0.342748	0.377701	0.208298	0.260282	0.379733	0.0652774	0.109709	0.190877	0.364748		0.279666	0.371205	0.338205	0.00128641
2236	2217	Asn	C2	0.345309	0.381058	0.347318	0.34117	0.376929	0.362151	0.274403	0.341367	0.277862	0.380767	0.376506		0.13939	0.236372	0.357547	0.0658124	0.376969	0.376077	0.369045	0.282422
2237	2218	Ala	C2		0.407313	0.440858	0.418694	0.425442	0.442088	0.416908	0.426016	0.425259	0.32369	0.350547	0.414855	0.401121	0.337592	0.441366	0.180395	0.297452	0.435827	0.442062
2238	2219	Trp	C2	0.514338	0.515901	0.488034	0.496795	0.51252	0.43982	0.514771	0.514349	0.511967	0.512433	0.515608	0.51514	0.511503	0.516252	0.484933	0.514266	0.51624		0.51623	0.511369
2239	2220	Arg	C2	0.51915	0.51781	0.512465	0.51778	0.517192		0.501177	0.518515	0.484761	0.515264	0.503932	0.502014	0.518887	0.501314		0.50797	0.496683	0.458334	0.512585	0.515812
2240	2221	Pro	C2	0.36421	0.0657883	0.278596	0.38088	0.411499	0.296091	0.245355	0.411583	0.402816	0.399353	0.40348	0.171654		0.262035	0.410908	0.138666	0.403362	0.393891	0.411532	0.290846
2241	2222	Gln	C2	0.400172	0.400238	0.400288	0.400173	0.400303	0.400327	0.400157	0.400254	0.40014	0.40032	0.400273	0.400141	0.400128		0.400267	0.400098	0.400203	0.400332	0.400284	0.400117
2242	2223	Val	C2	0.400919	0.40067	0.402489	0.402453	0.400682	0.402461	0.401244	0.4	0.402305	0.400763		0.402418	0.402297	0.401533	0.401907	0.401524		0.402508	0.40051	0.400783
2243	2224	Asn	C2	0.52037	0.548368	0.521764	0.517556	0.544751	0.532674	0.0853487	0.517689	0.0873471	0.548109	0.544386		0.0306977	0.0658691	0.529167	0.0125043	0.544785	0.544018	0.538146	0.0900481
2244	2225	Asn	C2	0.168552	0.200304	0.170157	0.165305	0.196256	0.182628	0.10552	0.165458	0.107868	0.200014	0.195848		0.0391731	0.082351	0.178636	0.0161292	0.196295	0.195435	0.188826	0.111033
2245	2226	Pro	C2	0.00231431	0.00019374	0.00160449	0.00268426	0.00360826	0.00185062	0.00122951	0.0036114	0.00330521	0.00319457	0.00332705	0.000667858		0.00140464	0.00358638	0.000490429	0.00332315	0.00303053	0.0036095	0.00177253
2246	2227	Lys	C2	0.400119	0.400143	0.400145	0.400144	0.400141	0.400142	0.400111	0.400145		0.400145	0.400142	0.400086	0.400132	0.400061	0.400094	0.400049	0.400133	0.400123	0.400141	0.400088
2247	2228	Glu	C2	0.356501	0.374599			0.383117	0.378895	0.36659	0.386247	0.386504	0.380219	0.386618	0.34761	0.352724	0.268571	0.384272	0.381759	0.384415	0.315545	0.380115	0.386727
2248	2229	Trp	C2	0.149429	0.155517	0.0915824	0.104737	0.142958	0.0559311	0.151066	0.149474	0.141106	0.142663	0.154337	0.152489	0.139589	0.156954	0.0877483	0.149161	0.156905		0.156865	0.139159
2249	2230	Leu	C2	0.6333	0.380793	0.394902	0.419374	0.613031	0.406014	0.405667	0.56599	0.424938		0.392327	0.424735	0.413089	0.421608		0.648402	0.582686	0.411194	0.415486	0.406897
2250	2231	Gln	C2	0.641812	0.38698	0.406525	0.6426	0.411586	0.418853		0.393755	0.617465	0.416734	0.40119	0.618017	0.606123		0.399141	0.5728	0.660897	0.420178	0.405216	0.594496
2251	2232	Val	C2	0.742009	0.702829	0.429462	0.428233	0.705104	0.428532	0.777694	0.450156	0.422976	0.718987	0.791794	0.42704	0.422665	0.800465	0.405754	0.799898		0.430071	0.668811	0.722321
2252	2233	Asp	C2	0.614841	0.616145		0.135523	0.594726	0.614037	0.608602	0.610686	0.616629	0.580776	0.597694	0.582501	0.113476	0.599754	0.606671	0.58804	0.615723	0.531204	0.612316	0.616215
2253	2234	Phe	C2	0.452723	0.426868	0.453462	0.463968		0.460161	0.426268	0.286844	0.464504	0.384212	0.426101	0.463794	0.465858	0.460189	0.464241		0.343651	0.456466	0.431314	0.45095
2254	2235	Gln	C2	0.00635151	0.00875997	0.0105557	0.00639346	0.0111061	0.011973	0.00580078	0.00933015	0.00520244	0.0117101	0.0100174	0.00522566	0.00474979		0.00982098	0.00364439	0.00747387	0.0121418	0.0104199	0.00432964
2255	2236	Lys	C2	0.0234687	0.0243577	0.0244428	0.0244267	0.0243029	0.0243468	0.0231817	0.0244306		0.0244434	0.0243286	0.0222327	0.0239596	0.0213075	0.02253	0.0208627	0.0240045	0.0236229	0.0242988	0.0223328
2256	2237	Thr	C2	0.270818	0.360756	0.37148	0.371767	0.346322	0.368221	0.361573	0.354529	0.271424	0.349745	0.371372	0.272224	0.243153	0.202868	0.366702	0.00119584	0.188533	0.350465	0.367767
2257	2238	Met	C2	0.410315	0.408375	0.401876	0.413797	0.411592	0.38609	0.392047	0.325349	0.4124	0.387382		0.410978	0.407552	0.399034	0.39999	0.413776	0.40668	0.412066	0.412703	0.413619
2258	2239	Lys	C2	0.0525471	0.0587423	0.0593273		0.0583639	0.0586665	0.0505166	0.0592433		0.0593313	0.0585415	0.0436909	0.0559858	0.0368684	0.0458476	0.0335275	0.0562977	0.0536318	0.0583357	0.0444188
2259	2240	Val	C2	0.412059	0.379442	0.484608	0.483852		0.484036	0.439023	0.0419843	0.480594	0.393306	0.449034	0.483116	0.4804	0.455023	0.469641	0.454635		0.484982	0.348167	0.396092
2260	2241	Thr	C2	0.109286	0.142758	0.151734	0.151984	0.131656	0.148935	0.143419	0.137839	0.109647	0.134195	0.151641	0.110127	0.0940236	0.075467	0.147652	0.0192108	0.0697104	0.134735	0.148551
2261	2242	Gly	C2	0.477851	0.453439	0.476612	0.47364	0.472565		0.477526	0.477663	0.476821	0.465788	0.455681	0.467867	0.38822	0.477044	0.477777	0.471812	0.476772	0.335977	0.477855	0.476004
2262	2243	Val	C2	0.726767	0.688411	0.379697	0.37811	0.690553	0.378496	0.764623	0.500092	0.371374	0.703848	0.780426	0.376573	0.370977	0.790398	0.34989	0.78974		0.380485	0.657536	0.707098
2263	2244	Thr	C2	0.224333	0.3159	0.327499	0.327811	0.300591	0.323953	0.316777	0.309254	0.224937	0.304191	0.327381	0.225736	0.197328	0.159908	0.322306	0.000824154	0.147106	0.30495	0.323461
2264	2245	Thr	C2		0.402812	0.412056	0.412301	0.39014	0.409262	0.403521	0.397378	0.318249	0.39317	0.411964	0.318995	0.291317	0.250845	0.407955	0.00176138	0.235811	0.393805	0.408872
2265	2246	Gln	C2	0.368052	0.394657	0.412884	0.368807	0.41757	0.424273	0.357506	0.400999	0.344525	0.422321	0.407931	0.345063	0.333447		0.406023	0.300446	0.386251	0.425492	0.411671	0.322009
2266	2247	Gly	C2	0.448263	0.415799	0.446575	0.442544	0.441091		0.447819	0.448007	0.44686	0.432013	0.418711	0.434784	0.79433	0.447163	0.448162	0.440076	0.446793	0.280061	0.448269	0.445748
2267	2248	Val	C2	0.277197	0.237734	0.4275	0.426185	0.240004	0.426505	0.313803	0.000138337	0.420568	0.253918	0.328446	0.424909	0.420235	0.3375	0.402268	0.336907		0.428152	0.204069	0.257273
2268	2249	Lys	C2	0.416227	0.419356	0.419653	0.419597	0.419163	0.419317	0.415211	0.41961		0.419655	0.419254	0.411829	0.417958	0.408499	0.412892	0.406886	0.418116	0.416772	0.419149	0.412187
2269	2250	Ser	C2	0.0377968	0.207671	0.198181	0.220253	0.225436	0.213767	0.189868	0.223277	0.0828972	0.116034	0.225421	0.0200581	0.0362795	0.0733274	0.210159		0.130525	0.216582	0.185959	0.000358704
2270	2251	Leu	C2	0.466672	0.466674	0.466675	0.466677	0.466671	0.466676	0.466676	0.46667	0.466678		0.466674	0.466678	0.466676	0.466677	0.466677	0.466672	0.46667	0.466676	0.466676	0.466676
2271	2252	Leu	C2	0.5	0.5	0.166667	0.166667	0.5	0.166667	0.5	0.5	0.166667		0.5	0.166667	0.166667	0.166667	0.166667	0.5	0.5	0.5	0.5	0.5
2272	2253	Thr	C2	0.0102953	0.0152127	0.0166647	0.0167059	0.0134988	0.0162053	0.0153175	0.0144424	0.0103446	0.013883	0.0166492	0.0104102		0.00600061	0.0159968	2.13255e-05	0.0053272	0.0139655	0.0161427
2273	2254	Ser	C2	0.0462016	0.232797	0.222648	0.246116	0.25156	0.239268	0.213686	0.249296	0.0991789	0.136691	0.251545	0.0247294	0.0443793	0.0881266	0.235442		0.152736	0.242246	0.209448	0.000446511
2274	2255	Met	C2	0.437969	0.43632	0.45731	0.466989	0.439051	0.444292	0.422301	0.362181	0.465862	0.445366		0.464712	0.461934	0.454984	0.455767	0.466972		0.465591	0.466106	0.466846
2275	2256	Tyr	C2	0.182261	0.177912	0.178634	0.176067	0.140222	0.182301	0.146572	0.0679583	0.179535	0.172107	0.180521	0.171632	0.181744	0.167026	0.174079	0.148728	0.0366985	0.182196		0.178607
2276	2257	Val	C2	0.302468	0.263019	0.407125	0.405717	0.265267	0.40606	0.339806	0.0417879	0.399715	0.279098	0.354947	0.404352	0.39936	0.36437	0.380288	0.363751		0.407823	0.230009	0.282449
2277	2258	Lys	C2	0.0180153	0.0214731	0.0218018	0.0217396	0.0212607	0.0214306	0.0168913	0.0217546		0.0218041	0.0213604	0.0131456	0.0199293	0.00945163	0.0143237	0.00766067	0.0201036	0.0186177	0.0212449	0.0135426
2278	2259	Glu	C2	0.244693	0.264084	0.166676		0.273702	0.268894	0.255334	0.27732	0.277619	0.270394	0.277752	0.235652	0.240815	0.159078	0.275032	0.272147	0.275198	0.20542	0.270275	0.277879
2279	2260	Phe	C2	0.476688	0.414687	0.477259	0.485319		0.482411	0.414206	0.291126	0.485727	0.379561	0.414073	0.485186	0.486756	0.482432	0.485526	0.486916	0.344198	0.479575	0.4599	0.475316
2280	2261	Leu	C2	0.201211	0.284817	0.301379	0.332197	0.181558	0.315029	0.314594	0.140497	0.339606		0.298294	0.339334		0.335154	0.333313	0.216729	0.154399	0.321585	0.327113	0.316138
2281	2262	Ile	C2	0.449375	0.40393	0.45873	0.461504	0.294755	0.461655	0.430237		0.461696	0.348515	0.351854	0.438019	0.461559	0.443737	0.460874	0.460557	0.0419101	0.457061	0.395044	0.452064
2282	2263	Ser	C2	0.53559	0.444177	0.437177	0.452628	0.455864	0.448381	0.430541	0.454532	0.644722	0.690896	0.455855	0.462184	0.530283	0.627369	0.445919		0.706255	0.450252	0.427241	0.336298
2283	2264	Ser	C2	0.368911	0.491304	0.48723	0.496132	0.497955	0.493718	0.483304	0.497207	0.46202	0.493648	0.49795	0.285831	0.363557	0.449092			0.503362	0.494785	0.481328	0.0777945
2284	2265	Ser	C2	0.671	0.413114	0.405002	0.422995	0.426805	0.418018	0.397373	0.425236	0.779075	0.828812	0.426794	0.604941	0.666057	0.761031			0.845934	0.420208	0.393601	0.502271
2285	2266	Gln	C2	0.020893	0.0216247	0.0221735	0.0209058	0.0223422	0.0226086	0.0207264	0.0217986	0.0205457	0.0225277	0.0220087	0.0205528	0.0204092		0.0219486	0.0200766	0.0212334	0.0226605	0.0221319	0.0202827
2286	2267	Asp	C2	0.224147	0.225411		0.122772	0.204765	0.223369	0.218114	0.220126	0.22588	0.191441	0.207612	0.193083	0.102218	0.20959	0.21625	0.198367		0.144869	0.221703	0.225479
2287	2268	Gly	C2	0.427835	0.424347	0.427596	0.427059	0.426876		0.427771	0.427798	0.427636	0.425837	0.424586	0.426136	0.00573787	0.427679	0.42782	0.42675	0.427627	0.419047	0.427836	0.427483
2288	2269	His	C2	0.0189914	0.0189915	0.0189925	0.0189919	0.0189906	0.0189928		0.0189909	0.0189915	0.0189918	0.01899	0.0189905	0.0189892	0.0189899	0.0189917	0.0189913	0.0189901	0.0189925	0.0189911	0.0189923
2289	2270	Gln	C2	0.0191303	0.0191854	0.0192269	0.0191313	0.0192397	0.0192599	0.0191178	0.0191986	0.0191042	0.0192537	0.0192145	0.0191047	0.0190939		0.0192099	0.0190689	0.0191559	0.0192638	0.0192238	0.0190844
2290	2271	Trp	C2	0.0423419	0.0437669	0.0305049	0.0329535	0.0408688	0.0244643	0.0427214	0.0423522	0.0404547		0.0434879	0.0430533	0.0401182	0.0441092		0.0422801	0.0440974		0.0440879	0.0400232
2291	2272	Thr	C2	0.0297961	0.0349508	0.0364719	0.0365151	0.0331549	0.0359907	0.0350606	0.0341437	0.0298478	0.0335575	0.0364557	0.0299166	0.027684	0.02529	0.0357723	0.0190098	0.0245831	0.0336439	0.0359252
2292	2273	Leu	C2	0.0707588	0.0888306	0.0971819	0.115074	0.0635264	0.104695	0.104445	0.0503968	0.119913		0.0955656	0.119731	0.109988	0.116978	0.115788	0.0769886	0.0545733	0.108528	0.111883	0.105332
2293	2274	Phe	C2	0.379262	0.300738	0.380372	0.396515		0.390585	0.299925	0.151025	0.397357	0.247286	0.2997	0.396242	0.399493	0.390629	0.396943	0.399826	0.203432	0.384918	0.348481	0.376613
2294	2275	Phe	C2	0.0211733	0.0205764	0.0211955	0.0215561		0.0214148	0.0205656	0.019444	0.0215772	0.0200187	0.0205627	0.0215494	0.0216315	0.0214158	0.0215668	0.0216402	0.0197108	0.0212896	0.0206592	0.0211216
2295	2276	Gln	C2	0.0849052	0.105923	0.120435	0.0852878	0.124701	0.131257	0.0798261	0.110632	0.0741848	0.129289	0.116182	0.0744062	0.0698292		0.11461	0.0588606	0.0949341	0.132511	0.119369	0.0657166
2296	2277	Asn	C2	1.24222e-07	1.69754e-07	1.26338e-07	1.2e-07	1.63485e-07	1.43414e-07	9.77109e-08	1.20198e-07	1.00483e-07	1.69301e-07	1.62861e-07		3.10515e-08	7.20261e-08	1.3782e-07	1.21764e-08	1.63545e-07	1.62231e-07	1.5235e-07	1.04273e-07
2297	2278	Gly	C2	0.0644102	0.0549802	0.063773	0.062333	0.0618404		0.0642405	0.064312	0.0638789	0.0590377	0.0556347	0.0598461	0.0162888	0.0639925	0.0643714	0.0615039	0.0638539	0.0401751	0.0644123	0.0634684
2298	2279	Lys	C2	9.66633e-06	1.16048e-05	1.17906e-05	1.17554e-05	1.14849e-05	1.15808e-05	9.04213e-06	1.17639e-05		1.17919e-05	1.15412e-05	6.98292e-06	1.07359e-05	4.98289e-06	7.62714e-06	4.02402e-06	1.08337e-05	1.0002e-05	1.1476e-05	7.19967e-06
2299	2280	Val	C2	0.427715	0.420501	0.468745	0.467868	0.420862	0.46808	0.43682	0.400007	0.464301	0.423206	0.441412	0.467033	0.464099	0.444612	0.454374	0.444393		0.469186	0.415751	0.423807
2300	2281	Lys	C2	0.421816	0.425964	0.426358	0.426283	0.42571	0.425913	0.420465	0.426301		0.426361	0.425829	0.415953	0.424114	0.411489	0.417374	0.409319	0.424323	0.42254	0.425691	0.416432
2301	2282	Val	C2	0.00837887	0.0061326	0.0221239	0.0218116	0.00624385	0.021887	0.0112831	1.89558e-06	0.0205502	0.00696907	0.0127783	0.021515	0.0204789	0.0138323	0.0171121	0.0137598		0.0222812	0.00467908	0.00715603
2302	2283	Phe	C2	0.435305	0.36439	0.436151	0.448252		0.443852	0.363719	0.217592	0.448872	0.317661	0.363533	0.44805	0.450441	0.443885	0.448567	0.450685	0.274902	0.439599	0.411036	0.433276
2303	2284	Gln	C2	0.00304805	0.00421455	0.00508814	0.00306832	0.00535657	0.00578002	0.00278214	0.00449158	0.0024936	0.00565151	0.00482593	0.00250479	0.00227555		0.00473032	0.00174394	0.00359091	0.00586256	0.00502195	0.00207335
2304	2285	Gly	C2	0.19925	0.159952	0.196812	0.191194	0.189237		0.198604	0.198877	0.197219	0.177746	0.162921	0.181124	0.100751	0.197655	0.199103	0.18789	0.197123	0.0804201	0.199258	0.195636
2305	2286	Asn	C2	0.41449	0.441788	0.416085	0.411183	0.438746	0.427627	0.682088	0.411342		0.441574	0.438433		0.544781	0.648132	0.424087	0.444939	0.438776	0.438115	0.43286	0.688856
2306	2287	Gln	C2	1.27755e-05	1.77062e-05	2.14139e-05	1.2861e-05	2.25557e-05	2.43596e-05	1.16548e-05	1.88805e-05	1.044e-05	2.38118e-05	2.02996e-05	1.04871e-05	9.52297e-06		1.98936e-05	7.29048e-06	1.50673e-05	2.47116e-05	2.11325e-05	8.67326e-06
2307	2288	Asp	C2	0.455657	0.456197		0.433117	0.44772	0.455325	0.453115	0.453955	0.456399	0.442629	0.448845	0.443242	0.426518	0.449635	0.452343	0.445241	0.456022	0.426822	0.454619	0.456227
2308	2289	Ser	C2	0.0872327	0.314467	0.303723	0.328073	0.333479	0.321146	0.293951	0.331241	0.169668	0.219257	0.333464	0.0487394	0.0840918	0.153774	0.317213		0.238627	0.324175	0.289233	0.000925966
2309	2290	Phe	C2	0.400006	0.400004	0.400006	0.400007		0.400006	0.400004	0.400001	0.400007	0.400003	0.400004	0.400007	0.400007	0.400006	0.400007	0.400007	0.400002	0.400006	0.400004	0.400006
2310	2291	Thr	C2	0.427102	0.439402	0.442958	0.443059	0.435161	0.441837	0.43966	0.437502	0.427228	0.436115	0.44292	0.427394	0.421949	0.416026	0.441326	0.400058	0.41426	0.43632	0.441684
2311	2292	Pro	C2	0.0721374	0.0238962	0.0570275	0.0796433	0.0973772	0.0623764		0.0974351	0.0917135	0.0896095	0.0921266	0.0355272		0.0525954	0.0969731	0.0312365	0.0920529	0.0864533	0.0974001	0.0606923
2312	2293	Val	C2	0.0648796	0.0532779	0.126683	0.125431	0.0538639	0.125734	0.0791943	0.0189986	0.120312	0.0576544	0.08628	0.124237	0.12002	0.0911643	0.105808	0.090831		0.12731	0.045509	0.0586234
2313	2294	Val	C2	0.0427708	0.0365422	0.0787159	0.0779383	0.0368531	0.0781261	0.0506704	0.0189929	0.0747795	0.0388739	0.0546715	0.077198	0.0746003	0.0574656	0.0660238	0.057274		0.079107	0.0324553	0.0393931
2314	2295	Asn	C2	0.289659	0.328425	0.291769	0.285337	0.323811	0.307595	0.551491	0.285543	0.554938	0.328098	0.32334		0.432044	0.514979	0.302635	0.37732	0.323856	0.322863		0.559515
2315	2296	Ser	C2	0.0224788	0.0394815	0.0378402	0.0417875		0.0405793	0.0364668	0.0423655	0.0273889	0.0316515	0.0427811	0.0207778	0.0223287	0.0262689	0.0399253		0.0337287	0.0410985	0.0358405	0.0190182
2316	2297	Leu	C2	0.716932	0.452898	0.462166	0.47746	0.70141	0.469229	0.469011	0.661658	0.480808		0.4605	0.480686	0.473623	0.47881	0.477972	0.727939	0.676409	0.472454	0.475094	0.469782
2317	2298	Asp	C2	0.0200658	0.0200776		0.0195986	0.0198961	0.0200586	0.0200108	0.0200289	0.020082	0.0197903	0.0199198	0.0198029	0.0194701	0.0199365	0.0199942	0.0198443	0.0200737	0.019476	0.0200433	0.0200782
2318	2299	Pro	C2	0.188623	0.0395104	0.150115	0.205705	0.241619	0.164432	0.125967	0.241727	0.230769	0.226596	0.231578	0.0833296		0.137623	0.240862	0.0678927	0.231434	0.220187	0.241662	0.16001
2319	2300	Pro	C2	0.1421	0.0322413	0.111205	0.156447	0.187997	0.122466	0.0927893	0.188095	0.17826	0.174563	0.17898	0.06193		0.101589	0.187312	0.0512471	0.178852	0.168936	0.188036	0.11896
2320	2301	Leu	C2	0.562667	0.313469	0.329794	0.359523	0.542188	0.343064	0.342643	0.498148	0.366548		0.326771	0.366291	0.351709	0.362333	0.360585		0.513252	0.349379	0.354675	0.344134
2321	2302	Leu	C2	0.0634912	0.0793679	0.086766	0.102748	0.0571875	0.0934546	0.0932321	0.0458165	0.107102		0.0853311	0.106938	0.0981864	0.104459	0.10339	0.0689439	0.0494235	0.0968798	0.0998844	0.0940237
2322	2303	Thr	C2	0.494094	0.500428	0.503207	0.503279	0.496437	0.502378	0.500645	0.498743	0.494303	0.497411	0.50318		0.483655	0.464682	0.501987	0.0511313	0.45651	0.497614	0.502262
2323	2304	Arg	C2	0.0209422	0.0209136	0.0208012	0.0209129	0.0209004	0.0209573	0.0205737	0.0209286	0.0202646	0.0208597	0.0206281	0.0205901	0.0209366	0.0205764		0.0207091	0.0204866	0.0198145	0.0208037	0.0208712
2324	2305	Tyr	C2	0.325517	0.320222	0.321111	0.317934	0.267711	0.325566	0.27749	0.222248	0.322214	0.312933	0.323415		0.324895	0.306333	0.315438	0.280716	0.152469	0.32544		0.321077
2325	2306	Leu	C2	0.748415	0.371048	0.385227	0.409844	0.728105	0.396401	0.396052	0.681052	0.415446		0.382638	0.415242	0.403518	0.412093	0.410695	0.763562	0.697739	0.401613	0.405931	0.39729
2326	2307	Arg	C2	0.32537	0.32355	0.316106	0.323508	0.322703	0.326314	0.299371	0.32451	0.272241	0.32004	0.303589	0.300662	0.325014	0.299582		0.309613	0.292293	0.219861	0.316275	0.320801
2327	2308	Ile	C2	0.342887	0.231575	0.35914	0.364145	0.12581	0.364418	0.312368		0.364495	0.171289	0.174486	0.324363	0.364245	0.333532	0.363	0.362425	7.98722e-05	0.35617	0.220756
2328	2309	His	C2	0.446114	0.446789	0.461001	0.453534	0.436333	0.46475		0.434572	0.447867	0.452112	0.419103	0.433962	0.382092	0.41616	0.451159	0.443651	0.420607	0.461493	0.438874	0.459556
2329	2310	Pro	C2	0.423535	0.106133	0.345579	0.43645	0.459064	0.360432	0.315744	0.459124	0.452791	0.450259	0.453274	0.240902		0.330989	0.45864	0.202826	0.453189	0.44623	0.459088	0.356038
2330	2311	Gln	C2	0.457647	0.476492	0.489639	0.457988	0.493525	0.499516	0.453127	0.480746	0.448122	0.497715	0.485775	0.448318			0.484348	0.43461	0.46661	0.500664	0.48867	0.44064
2331	2312	Ser	C2	0.0460579	0.232391	0.222252	0.245702	0.251142	0.238858	0.213299	0.248879	0.0989063	0.136351	0.251127	0.0246489	0.0442406	0.0878777	0.235035		0.152372	0.241833	0.209066	0.000444982
2332	2313	Trp	C2	0.412261	0.413027	0.405976	0.407264	0.41147	0.402825	0.412465	0.412266	0.411249	0.411435	0.412877	0.412643	0.411069	0.413212	0.405614	0.412227	0.413205		0.4132	0.411018
2333	2314	Val	C2	0.0386525	0.0287651	0.126029	0.124911	0.0292626	0.125182	0.0509623	9.31816e-06	0.120349	0.0324855	0.0571013	0.123846	0.120089	0.0613507	0.107512	0.0610603		0.12659	0.0221883	0.0333108
2334	2315	His	C2	8.24941e-05	8.32739e-05	0.000103056	9.17842e-05	6.53126e-05	0.000109641		7.08177e-05	8.45433e-05	8.98717e-05	5.36815e-05	6.34911e-05		5.20139e-05	8.86277e-05	7.97499e-05	5.4565e-05	0.000103881	7.48363e-05	0.000100696
2335	2316	Gln	C2	0.437197	0.450114	0.459363	0.437427	0.462135	0.466444	0.434157	0.453085	0.430816	0.465144	0.456624	0.430946	0.428262		0.455617	0.421927	0.443292	0.467275	0.458674	0.425871
2336	2317	Ile	C2	0.33978	0.228312	0.356146	0.361192	0.123352	0.361467	0.309124		0.361544	0.168343	0.171513	0.321161	0.361293	0.330373	0.360037	0.359458	7.78015e-05	0.353154	0.217522	0.344386
2337	2318	Ala	C2		0.321119	0.365837	0.335689	0.344612	0.367583	0.333364	0.34538	0.344367	0.230425	0.260999	0.330709	0.313435	0.245908	0.366557	0.104051	0.203041	0.358777	0.367545	0.266043
2338	2319	Leu	C2	0.212477	0.288095	0.304613	0.33508	0.192433	0.318151	0.31772	0.150071	0.342353		0.301544	0.342086	0.327024	0.337985	0.336177	0.2282	0.164487	0.324628	0.330077	0.319247
2339	2320	Arg	C2	0.438386	0.437241	0.432472	0.437215	0.436706	0.438976	0.421209	0.437846	0.40118	0.43501	0.424121	0.422105	0.438163	0.421356		0.428193	0.416205	0.354825	0.432582	0.435496
2340	2321	Met	C2	0.412601	0.410682	0.437068	0.44881	0.413863	0.421497	0.394523	0.328256	0.447435	0.422772		0.446035	0.44266	0.434266	0.435208	0.448789	0.409006	0.447106	0.447733	0.448635
2341	2322	Glu	C2	0.412474	0.426421	0.389899		0.432798	0.429652	0.420317	0.435112	0.435301	0.430642	0.435385	0.405416	0.409493	0.382487	0.433654	0.431789	0.43376	0.378758	0.430564	0.435466
2342	2323	Val	C2	0.363777	0.326081	0.457188	0.456139	0.32831	0.456394	0.396859	0.041868	0.451637	0.341807	0.409616	0.455119	0.45137	0.417374	0.436733	0.416869		0.457707	0.292119	0.34502
2343	2324	Leu	C2	0.379184	0.253245	0.269681	0.300813	0.360527	0.283381	0.282941	0.322394	0.308406		0.266603	0.308126	0.292475	0.303838	0.301954	0.394107	0.335179	0.290011	0.295626	0.2845
2344	2325	Gly	C2	0.42357	0.395489	0.42213	0.418682	0.417437		0.423191	0.423352	0.422373	0.409616	0.398042	0.41201	0.702305	0.422632	0.423484	0.416566	0.422316	0.268534	0.423575	0.421423
2345	2326	Cys	C2	0.261758		0.30888	0.295976	0.245918	0.262863	0.275355	0.207965	0.30748	0.255132	0.240694	0.309418	0.0396242	0.268847	0.306586	0.290353	0.150827	0.307692	0.304217	0.297716
2346	2327	Glu	C2	0.0193036	0.019358	0.0192187		0.0193879	0.0193727	0.0193325	0.0193997	0.0194007	0.0193773	0.0194011	0.0192806	0.0192936	0.0192032	0.0193922	0.0193829	0.0193927	0.0192127	0.019377	0.0194015
2347	2328	Ala	C2		0.122397	0.160243	0.133744	0.141135	0.161918	0.131875	0.141789	0.140928	0.0897149	0.10918	0.129769	0.116745	0.0992232	0.160932	0.0314955	0.0744356	0.153634	0.161883	0.112674
2348	2329	Gln	C2	0.217985	0.235082	0.247104	0.218293	0.250673	0.256189	0.213909	0.238964	0.209405	0.254529	0.243562	0.209582	0.205946		0.242257	0.197302	0.226097	0.257248	0.246215	0.202694
2349	2330	Asp	C2	0.184159	0.185427		0.124116	0.164691	0.183378	0.178102	0.180122	0.185899	0.151296	0.167552	0.152947	0.103399	0.169539	0.176229	0.15826	0.185017	0.104392	0.181705	0.185496
2350	2331	Leu	C2	0.500025	0.500035	0.166706	0.166717	0.500021	0.166711	0.500044	0.500014	0.166721		0.500039	0.166721	0.166714	0.166719	0.166718	0.500028	0.500016	0.500047	0.500049	0.500045

## Sheet: Predictions & Clinical reports
AA_HGVS	AA_Legacy	Domain	Protein_Change	Calculated_Severity	Severity Score
22	3	A1	p.(Arg22Thr)	Moderate	0.534225
22	3	A1	p.(Arg22Ile)	Mild	0.536005
23	4	A1	p.(Arg23Gly)	Mild	0.0190238
24	5	A1	p.(Tyr24Asp)	Severe	0.0675594
25	6	A1	p.(Tyr25Gln)	Moderate	0.0705911
30	11	A1	p.(Glu30Lys)	Mild	0.0654474
35	16	A1	p.(Tyr35Asn)	Severe	0.396959
35	16	A1	p.(Tyr35His)	Severe	0.372201
67	48	A1	p.(Lys67Glu)	Severe	0.427827
67	48	A1	p.(Lys67Thr)	Severe	0.84202
67	48	A1	p.(Lys67Asn)	Moderate	0.83941
68	49	A1	p.(Thr68Ala)	Severe	0.910312
68	49	A1	p.(Thr68Pro)	Severe	0.901418
68	49	A1	p.(Thr68Ile)	Severe	0.97128
68	49	A1	p.(Thr68Asn)	Moderate	0.910725
69	50	A1	p.(Leu69Val)	Severe	0.218042
72	53	A1	p.(Glu72Lys)	Moderate	0.0299263
72	53	A1	p.(Glu72Asp)	Mild	0.0251682
75	56	A1	p.(Asp75Tyr)	Severe	0.351998
75	56	A1	p.(Asp75Glu)	Moderate	0.314548
75	56	A1	p.(Asp75Gly)	Mild	0.353175
75	56	A1	p.(Asp75Val)	Severe	0.354333
89	70	A1	p.(Gly89Ala)	Severe	0.853849
92	73	A1	p.(Gly92Cys)	Severe	0.85577
92	73	A1	p.(Gly92Ser)	Moderate	0.873002
92	73	A1	p.(Gly92Ala)	Mild	0.878641
92	73	A1	p.(Gly92Val)	Severe	0.877634
95	76	A1	p.(Ile95Asn)	Severe	0.84347
95	76	A1	p.(Ile95Thr)	Severe	0.857363
95	76	A1	p.(Ile95Ser)	Mild	0.865757
98	79	A1	p.(Glu98Val)	Moderate	0.859743
99	80	A1	p.(Val99Phe)	Severe	0.733579
99	80	A1	p.(Val99Ala)	Mild	0.770813
103	84	A1	p.(Val103Glu)	Severe	0.870094
103	84	A1	p.(Val103Ala)	Mild	0.394522
104	85	A1	p.(Val104Ala)	Mild	0.111808
110	91	A1	p.(Met110Ile)	Mild	0.0286507
111	92	A1	p.(Ala111Pro)	Severe	0.85242
111	92	A1	p.(Ala111Val)	Mild	0.360564
111	92	A1	p.(Ala111Gly)	Mild	0.894837
111	92	A1	p.(Ala111Thr)	Moderate	0.419012
111	92	A1	p.(Ala111Ser)	Moderate	0.243991
115	96	A1	p.(Val115Leu)	Severe	0.843234
115	96	A1	p.(Val115Ala)	Moderate	0.862635
117	98	A1	p.(Leu117Arg)	Severe	0.944625
117	98	A1	p.(Leu117Phe)	Mild	0.926801
121	102	A1	p.(Gly121Val)	Severe	0.789521
132	113	A1	p.(Glu132Ala)	Mild	0.333334
133	114	A1	p.(Tyr133His)	Severe	0.877899
135	116	A1	p.(Asp135Gly)	Severe	0.843145
135	116	A1	p.(Asp135Glu)	Severe	0.688449
135	116	A1	p.(Asp135Asn)	Severe	0.820439
137	118	A1	p.(Thr137Pro)	Severe	0.19951
144	125	A1	p.(Asp144Tyr)	Moderate	0.384821
145	126	A1	p.(Asp145Tyr)	Severe	0.879813
145	126	A1	p.(Asp145His)	Moderate	0.878197
149	130	A1	p.(Pro149Leu)	Moderate	0.122818
149	130	A1	p.(Pro149Arg)	Mild	0.132727
155	136	A1	p.(Tyr155Cys)	Severe	0.904983
155	136	A1	p.(Tyr155His)	Moderate	0.892823
164	145	A1	p.(Gly164Ser)	Mild	0.846976
165	146	A1	p.(Pro165Ser)	Severe	0.0945194
172	153	A1	p.(Cys172Trp)	Severe	0.776602
172	153	A1	p.(Cys172Tyr)	Moderate	0.77298
172	153	A1	p.(Cys172Arg)	Severe	0.775448
174	155	A1	p.(Thr174Asn)	Severe	0.750101
174	155	A1	p.(Thr174Ala)	Mild	0.749311
181	162	A1	p.(Val181Glu)	Mild	0.527391
182	163	A1	p.(Asp182Val)	Moderate	0.543013
185	166	A1	p.(Lys185Glu)	Moderate	0.0556178
185	166	A1	p.(Lys185Thr)	Mild	0.0420773
186	167	A1	p.(Asp186Asn)	Severe	0.985485
186	167	A1	p.(Asp186His)	Severe	0.98837
186	167	A1	p.(Asp186Tyr)	Severe	0.98872
186	167	A1	p.(Asp186Glu)	Mild	0.980813
197	178	A1	p.(Val197Ala)	Moderate	0.478541
201	182	A1	p.(Gly201Glu)	Mild	0.468165
202	183	A1	p.(Ser202Asn)	Mild	0.256043
203	184	A1	p.(Leu203Pro)	Severe	0.0398069
203	184	A1	p.(Leu203Arg)	Moderate	0.0413788
217	198	A1	p.(Leu217Arg)	Severe	0.403643
217	198	A1	p.(Leu217Phe)	Mild	0.386671
217	198	A1	p.(Leu217His)	Moderate	0.391233
219	200	A1	p.(Ala219Pro)	Severe	0.390708
219	200	A1	p.(Ala219Thr)	Mild	0.720056
222	203	A1	p.(Asp222Gly)	Severe	0.772034
222	203	A1	p.(Asp222Ala)	Moderate	0.772778
223	204	A1	p.(Glu223Asp)	Mild	0.840999
223	204	A1	p.(Glu223Lys)	Severe	0.932527
228	209	A1	p.(His228Leu)	Moderate	0.470383
253	234	A1	p.(Val253Phe)	Severe	0.771394
253	234	A1	p.(Val253Asp)	Severe	0.434106
253	234	A1	p.(Val253Ala)	Moderate	0.804026
254	235	A1	p.(Asn254Asp)	Severe	0.432001
254	235	A1	p.(Asn254Ser)	Severe	0.19914
254	235	A1	p.(Asn254Thr)	Severe	0.444451
254	235	A1	p.(Asn254Ile)	Severe	0.427676
254	235	A1	p.(Asn254Tyr)	Moderate	0.447187
255	236	A1	p.(Gly255Ser)	Severe	0.886973
255	236	A1	p.(Gly255Asp)	Severe	0.89059
255	236	A1	p.(Gly255Val)	Severe	0.890709
259	240	A1	p.(Arg259Trp)	Severe	0.0104124
259	240	A1	p.(Arg259Ser)	Mild	0.0212326
259	240	A1	p.(Arg259Thr)	Mild	0.0231468
259	240	A1	p.(Arg259Gly)	Mild	0.0241568
263	244	A1	p.(Gly263Arg)	Severe	0.736863
263	244	A1	p.(Gly263Cys)	Severe	0.690492
263	244	A1	p.(Gly263Asp)	Mild	0.734279
274	255	A1	p.(Trp274Arg)	Severe	0.895204
275	256	A1	p.(His275Arg)	Severe	0.343749
275	256	A1	p.(His275Asn)	Mild	0.573053
277	258	A1	p.(Ile277Ser)	Severe	0.391396
277	258	A1	p.(Ile277Val)	Mild	0.333483
280	261	A1	p.(Gly280Val)	Mild	0.788769
280	261	A1	p.(Gly280Arg)	Mild	0.790635
285	266	A1	p.(Val285Met)	Mild	0.162275
286	267	A1	p.(His286Arg)	Severe	0.418608
286	267	A1	p.(His286Tyr)	Moderate	0.406414
291	272	A1	p.(Glu291Gly)	Moderate	0.0208164
294	275	A1	p.(Thr294Arg)	Mild	0.147469
297	278	A1	p.(Val297Gly)	Severe	0.271972
297	278	A1	p.(Val297Met)	Mild	0.202969
297	278	A1	p.(Val297Ala)	Mild	0.153752
300	281	A1	p.(His300Leu)	Severe	0.308191
301	282	A1	p.(Arg301Ser)	Moderate	0.692338
307	288	A1	p.(Ile307Ser)	Moderate	0.829189
307	288	A1	p.(Ile307Thr)	Mild	0.815242
314	295	A1	p.(Thr314Ile)	Mild	0.281097
314	295	A1	p.(Thr314Ala)	Mild	0.237895
315	296	A1	p.(Ala315Val)	Mild	0.324942
315	296	A1	p.(Ala315Thr)	Mild	0.377665
327	308	A1	p.(Leu327Gln)	Severe	0.814011
327	308	A1	p.(Leu327Pro)	Severe	0.803824
327	308	A1	p.(Leu327Val)	Mild	0.696673
329	310	A1	p.(Cys329Tyr)	Severe	0.482979
329	310	A1	p.(Cys329Ser)	Moderate	0.476752
329	310	A1	p.(Cys329Phe)	Severe	0.483461
339	320	A1	p.(Met339Thr)	Severe	0.931729
345	326	A1	p.(Val345Leu)	Severe	0.572588
391	372	a1	p.(Arg391Pro)	Moderate	9.52452e-10
391	372	a1	p.(Arg391Gly)	Mild	9.62596e-10
392	373	a1	p.(Ser392Pro)	Moderate	0.00203208
392	373	a1	p.(Ser392Leu)	Mild	0.00775899
395	376	A2	p.(Lys395Glu)	Moderate	0.466667
395	376	A2	p.(Lys395Arg)	Mild	0.466667
403	384	A2	p.(His403Leu)	Mild	0.251731
403	384	A2	p.(His403Asp)	Severe	0.268818
405	386	A2	p.(Ile405Ser)	Severe	0.393944
405	386	A2	p.(Ile405Phe)	Mild	0.596991
409	390	A2	p.(Glu409Asp)	Mild	0.442254
413	394	A2	p.(Asp413Tyr)	Moderate	0.407156
413	394	A2	p.(Asp413His)	Mild	0.403803
427	408	A2	p.(Lys427Glu)	Severe	0.143695
427	408	A2	p.(Lys427Ile)	Mild	0.143763
431	412	A2	p.(Leu431Ser)	Mild	0.248777
431	412	A2	p.(Leu431Phe)	Mild	0.212304
437	418	A2	p.(Arg437Pro)	Severe	0.0746125
437	418	A2	p.(Arg437Trp)	Mild	0.0441529
437	418	A2	p.(Arg437Gln)	Mild	0.0652549
438	419	A2	p.(Ile438Phe)	Mild	0.150599
438	419	A2	p.(Ile438Thr)	Mild	0.325017
439	420	A2	p.(Gly439Ser)	Moderate	0.443163
446	427	A2	p.(Arg446Gln)	Severe	0.765576
446	427	A2	p.(Arg446Pro)	Severe	0.787912
446	427	A2	p.(Arg446Gly)	Mild	0.78902
450	431	A2	p.(Tyr450Cys)	Mild	0.836639
458	439	A2	p.(Arg458His)	Severe	0.466667
458	439	A2	p.(Arg458Cys)	Mild	0.466667
466	447	A2	p.(Gly466Ala)	Moderate	0.868532
469	450	A2	p.(Gly469Glu)	Severe	0.943151
469	450	A2	p.(Gly469Ala)	Moderate	0.946755
470	451	A2	p.(Pro470Ser)	Mild	0.0590789
474	455	A2	p.(Gly474Trp)	Severe	0.158121
475	456	A2	p.(Glu475Lys)	Moderate	0.218242
475	456	A2	p.(Glu475Gln)	Mild	0.147505
478	459	A2	p.(Asp478Asn)	Moderate	0.449417
478	459	A2	p.(Asp478Glu)	Mild	0.884038
478	459	A2	p.(Asp478Ala)	Mild	0.468653
478	459	A2	p.(Asp478Gly)	Mild	0.468232
484	465	A2	p.(Phe484Cys)	Mild	0.428519
488	469	A2	p.(Ala488Pro)	Severe	0.247283
488	469	A2	p.(Ala488Val)	Moderate	0.143127
488	469	A2	p.(Ala488Gly)	Moderate	0.303363
490	471	A2	p.(Arg490Ser)	Moderate	0.0687617
490	471	A2	p.(Arg490Gly)	Mild	0.0751558
494	475	A2	p.(Ile494Thr)	Mild	0.889912
502	483	A2	p.(Val502Asp)	Moderate	0.431793
502	483	A2	p.(Val502Phe)	Mild	0.287841
513	494	A2	p.(Gly513Val)	Moderate	0.43815
530	511	A2	p.(Tyr530Cys)	Mild	0.513355
530	511	A2	p.(Tyr530His)	Mild	0.502636
532	513	A2	p.(Trp532Arg)	Severe	0.883091
539	520	A2	p.(Gly539Glu)	Mild	0.42877
544	525	A2	p.(Asp544Asn)	Mild	0.41177
544	525	A2	p.(Asp544Glu)	Severe	0.650596
550	531	A2	p.(Arg550Pro)	Severe	0.247728
550	531	A2	p.(Arg550Leu)	Mild	0.245021
550	531	A2	p.(Arg550Gly)	Mild	0.248451
553	534	A2	p.(Ser553Pro)	Severe	0.790772
553	534	A2	p.(Ser553Cys)	Mild	0.44913
554	535	A2	p.(Ser554Asn)	Severe	0.663201
566	547	A2	p.(Leu566Arg)	Severe	0.891008
568	549	A2	p.(Gly568Cys)	Severe	0.805479
568	549	A2	p.(Gly568Asp)	Severe	0.846138
568	549	A2	p.(Gly568Val)	Severe	0.846439
577	558	A2	p.(Ser577Pro)	Severe	0.020469
577	558	A2	p.(Ser577Tyr)	Moderate	0.0265754
577	558	A2	p.(Ser577Phe)	Mild	0.0297869
579	560	A2	p.(Asp579Val)	Moderate	0.0191081
579	560	A2	p.(Asp579Gly)	Mild	0.0191064
579	560	A2	p.(Asp579Ala)	Mild	0.0191072
582	563	A2	p.(Gly582Glu)	Severe	0.528429
582	563	A2	p.(Gly582Arg)	Moderate	0.534826
584	565	A2	p.(Gln584His)	Mild	0.0021987
584	565	A2	p.(Gln584Lys)	Moderate	0.00197043
585	566	A2	p.(Ile585Arg)	Moderate	0.0193438
588	569	A2	p.(Asp588His)	Severe	0.037711
588	569	A2	p.(Asp588Glu)	Mild	0.0303329
594	575	A2	p.(Leu594Pro)	Severe	0.342387
594	575	A2	p.(Leu594Gln)	Mild	0.352065
601	582	A2	p.(Asn601Asp)	Severe	0.096986
601	582	A2	p.(Asn601Thr)	Mild	0.0851665
603	584	A2	p.(Ser603Cys)	Severe	0.456218
603	584	A2	p.(Ser603Thr)	Severe	0.0451461
603	584	A2	p.(Ser603Gly)	Mild	0.460009
605	586	A2	p.(Tyr605Ser)	Severe	0.480066
609	590	A2	p.(Asn609Tyr)	Severe	0.49526
612	593	A2	p.(Arg612His)	Severe	0.0222111
612	593	A2	p.(Arg612Pro)	Severe	0.0229456
631	612	A2	p.(Asn631Asp)	Severe	0.432593
631	612	A2	p.(Asn631Ile)	Severe	0.429634
631	612	A2	p.(Asn631Lys)	Severe	0.459757
633	614	A2	p.(Met633Thr)	Mild	0.930073
637	618	A2	p.(Asn637Asp)	Severe	0.911644
637	618	A2	p.(Asn637Ser)	Mild	0.36099
644	625	A2	p.(Leu644Ser)	Severe	0.429137
644	625	A2	p.(Leu644Val)	Mild	0.36883
644	625	A2	p.(Leu644Trp)	Mild	0.840958
649	630	A2	p.(Cys649Tyr)	Moderate	0.703348
649	630	A2	p.(Cys649Arg)	Mild	0.705757
664	645	A2	p.(Gln664Pro)	Severe	0.0237872
664	645	A2	p.(Gln664His)	Mild	0.0248491
674	655	A2	p.(Gly674Glu)	Severe	0.914286
674	655	A2	p.(Gly674Ala)	Moderate	0.919388
679	660	A2	p.(His679Pro)	Severe	0.788867
679	660	A2	p.(His679Gln)	Mild	0.823144
682	663	A2	p.(Val682Ala)	Mild	0.511329
682	663	A2	p.(Val682Phe)	Mild	0.478759
683	664	A2	p.(Tyr683Asn)	Mild	0.0714893
685	666	A2	p.(Asp685Gly)	Mild	0.40631
685	666	A2	p.(Asp685Asn)	Mild	0.383719
687	668	A2	p.(Leu687Pro)	Severe	0.361765
687	668	A2	p.(Leu687Phe)	Mild	0.263654
689	670	A2	p.(Leu689Pro)	Severe	0.376054
689	670	A2	p.(Leu689Arg)	Moderate	0.383009
691	672	A2	p.(Pro691Leu)	Severe	0.411293
691	672	A2	p.(Pro691Ser)	Moderate	0.151055
697	678	A2	p.(Val697Asp)	Severe	0.106224
697	678	A2	p.(Val697Ala)	Mild	0.0451683
699	680	A2	p.(Met699Val)	Severe	0.729311
699	680	A2	p.(Met699Leu)	Moderate	0.891691
699	680	A2	p.(Met699Ile)	Moderate	0.657657
699	680	A2	p.(Met699Lys)	Moderate	0.91172
699	680	A2	p.(Met699Thr)	Mild	0.91268
701	682	A2	p.(Met701Thr)	Mild	0.953715
701	682	A2	p.(Met701Leu)	Mild	0.945074
701	682	A2	p.(Met701Val)	Mild	0.959746
703	684	A2	p.(Asn703Asp)	Severe	0.460407
703	684	A2	p.(Asn703Ser)	Mild	0.23735
703	684	A2	p.(Asn703Thr)	Severe	0.476247
705	686	A2	p.(Gly705Ser)	Severe	0.893384
705	686	A2	p.(Gly705Val)	Severe	0.900349
710	691	A2	p.(Gly710Glu)	Mild	0.764749
710	691	A2	p.(Gly710Val)	Severe	0.770841
710	691	A2	p.(Gly710Arg)	Mild	0.772826
711	692	A2	p.(Cys711Phe)	Moderate	0.556017
711	692	A2	p.(Cys711Tyr)	Severe	0.441056
717	698	A2	p.(Arg717Trp)	Mild	0.0190483
717	698	A2	p.(Arg717Gln)	Mild	0.0191045
720	701	A2	p.(Gly720Ala)	Severe	0.144527
720	701	A2	p.(Gly720Cys)	Severe	0.112126
720	701	A2	p.(Gly720Ser)	Severe	0.134972
721	702	A2	p.(Met721Thr)	Severe	0.193605
721	702	A2	p.(Met721Ile)	Severe	0.0830587
721	702	A2	p.(Met721Leu)	Mild	0.158111
723	704	A2	p.(Ala723Asp)	Severe	0.446138
723	704	A2	p.(Ala723Val)	Mild	0.448632
1714	1695	A3	p.(Thr1714Ser)	Moderate	0.466863
1714	1695	A3	p.(Thr1714Arg)	Mild	0.583252
1715	1696	A3	p.(Arg1715Pro)	Moderate	0.245525
1715	1696	A3	p.(Arg1715Gly)	Mild	0.246838
1720	1701	A3	p.(Ala1720Asp)	Severe	0.891317
1720	1701	A3	p.(Ala1720Thr)	Mild	0.344758
1728	1709	A3	p.(Tyr1728His)	Severe	0.317752
1740	1721	A3	p.(Arg1740Gly)	Mild	3.91547e-10
1751	1732	A3	p.(Lys1751Gln)	Severe	0.440055
1751	1732	A3	p.(Lys1751Arg)	Severe	0.866084
1751	1732	A3	p.(Lys1751Thr)	Severe	0.466647
1751	1732	A3	p.(Lys1751Glu)	Moderate	0.888718
1752	1733	A3	p.(Val1752Leu)	Severe	0.789342
1752	1733	A3	p.(Val1752Ile)	Mild	0.450283
1759	1740	A3	p.(Asp1759His)	Mild	0.0644451
1762	1743	A3	p.(Phe1762Val)	Severe	0.0193907
1774	1755	A3	p.(His1774Arg)	Severe	0.918754
1774	1755	A3	p.(His1774Leu)	Severe	0.919004
1775	1756	A3	p.(Leu1775Val)	Mild	0.615403
1775	1756	A3	p.(Leu1775Ser)	Mild	0.677888
1775	1756	A3	p.(Leu1775Phe)	Mild	0.644782
1777	1758	A3	p.(Leu1777Pro)	Moderate	0.846529
1777	1758	A3	p.(Leu1777Phe)	Mild	0.403426
1780	1761	A3	p.(Pro1780Arg)	Severe	0.465131
1780	1761	A3	p.(Pro1780Ser)	Mild	0.221556
1780	1761	A3	p.(Pro1780Gln)	Mild	0.350276
1785	1766	A3	p.(Glu1785Ala)	Mild	0.866509
1788	1769	A3	p.(Asp1788Tyr)	Moderate	0.945032
1788	1769	A3	p.(Asp1788Gly)	Mild	0.945734
1788	1769	A3	p.(Asp1788His)	Mild	0.943482
1794	1775	A3	p.(Phe1794Pro)	Severe	0.911017
1794	1775	A3	p.(Phe1794Leu)	Mild	0.521164
1794	1775	A3	p.(Phe1794Tyr)	Mild	0.872278
1796	1777	A3	p.(Asn1796Ser)	Severe	0.574509
1796	1777	A3	p.(Asn1796Asp)	Mild	0.822502
1798	1779	A3	p.(Ala1798Ser)	Severe	0.157557
1798	1779	A3	p.(Ala1798Pro)	Severe	0.337916
1798	1779	A3	p.(Ala1798Thr)	Severe	0.332829
1798	1779	A3	p.(Ala1798Val)	Moderate	0.272428
1802	1783	A3	p.(Tyr1802Ser)	Severe	0.887114
1802	1783	A3	p.(Tyr1802Cys)	Mild	0.899812
1803	1784	A3	p.(Ser1803Pro)	Severe	0.577253
1803	1784	A3	p.(Ser1803Tyr)	Severe	0.415807
1803	1784	A3	p.(Ser1803Phe)	Moderate	0.438082
1804	1785	A3	p.(Phe1804Ile)	Mild	0.540025
1804	1785	A3	p.(Phe1804Leu)	Mild	0.640534
1804	1785	A3	p.(Phe1804Ser)	Severe	0.839685
1805	1786	A3	p.(Tyr1805Cys)	Moderate	0.466567
1805	1786	A3	p.(Tyr1805Ser)	Mild	0.439467
1807	1788	A3	p.(Ser1807Arg)	Mild	0.90794
1807	1788	A3	p.(Ser1807Thr)	Mild	0.0526594
1807	1788	A3	p.(Ser1807Gly)	Mild	0.908821
1810	1791	A3	p.(Ser1810Pro)	Mild	0.156357
1834	1815	A3	p.(Tyr1834Cys)	Mild	0.377466
1842	1823	A3	p.(Met1842Leu)	Mild	0.468331
1848	1829	A3	p.(Glu1848Val)	Mild	0.220725
1848	1829	A3	p.(Glu1848Asp)	Mild	0.532346
1848	1829	A3	p.(Glu1848Gly)	Mild	0.218327
1852	1833	A3	p.(Lys1852Asn)	Moderate	0.0417292
1852	1833	A3	p.(Lys1852Glu)	Severe	0.500105
1853	1834	A3	p.(Ala1853Val)	Mild	0.434065
1855	1836	A3	p.(Ala1855Thr)	Mild	0.765586
1855	1836	A3	p.(Ala1855Asp)	Mild	0.365418
1856	1837	A3	p.(Tyr1856Cys)	Severe	0.523703
1856	1837	A3	p.(Tyr1856Ser)	Moderate	0.510673
1858	1839	A3	p.(Ser1858Cys)	Severe	0.889559
1865	1846	A3	p.(Asp1865Tyr)	Severe	0.918567
1865	1846	A3	p.(Asp1865Gly)	Severe	0.918828
1865	1846	A3	p.(Asp1865Val)	Severe	0.919079
1865	1846	A3	p.(Asp1865Glu)	Severe	0.509812
1869	1850	A3	p.(Gly1869Asp)	Severe	0.463962
1869	1850	A3	p.(Gly1869Ser)	Severe	0.458407
1869	1850	A3	p.(Gly1869Arg)	Moderate	0.465314
1873	1854	A3	p.(Pro1873Arg)	Severe	0.868786
1888	1869	A3	p.(Arg1888Thr)	Mild	0.0208626
1888	1869	A3	p.(Arg1888Ser)	Mild	0.0207012
1894	1875	A3	p.(Glu1894Lys)	Severe	0.348436
1894	1875	A3	p.(Glu1894Gly)	Mild	0.340051
1904	1885	A3	p.(Glu1904Lys)	Severe	0.4985
1904	1885	A3	p.(Glu1904Gly)	Severe	0.49565
1907	1888	A3	p.(Ser1907Ile)	Severe	0.455617
1907	1888	A3	p.(Ser1907Arg)	Moderate	0.447087
1909	1890	A3	p.(Tyr1909His)	Severe	0.000681345
1938	1919	A3	p.(His1938Arg)	Moderate	0.931841
1938	1919	A3	p.(His1938Leu)	Mild	0.931918
1941	1922	A3	p.(Asn1941Lys)	Severe	0.516895
1941	1922	A3	p.(Asn1941Asp)	Severe	0.917596
1942	1923	A3	p.(Gly1942Ser)	Severe	0.923433
1942	1923	A3	p.(Gly1942Asp)	Severe	0.924515
1942	1923	A3	p.(Gly1942Val)	Moderate	0.924551
1951	1932	A3	p.(Leu1951Phe)	Mild	0.484223
1960	1941	A3	p.(Arg1960Leu)	Mild	0.5469
1962	1943	A3	p.(Tyr1962Asp)	Moderate	0.062505
1967	1948	A3	p.(Gly1967Arg)	Mild	0.789731
1967	1948	A3	p.(Gly1967Ser)	Mild	0.778784
1971	1952	A3	p.(Asn1971Ser)	Mild	0.664528
1971	1952	A3	p.(Asn1971Tyr)	Mild	0.917929
1971	1952	A3	p.(Asn1971His)	Mild	0.803472
1971	1952	A3	p.(Asn1971Thr)	Severe	0.805246
1973	1954	A3	p.(His1973Arg)	Severe	0.930399
1973	1954	A3	p.(His1973Leu)	Mild	0.930496
1975	1956	A3	p.(Ile1975Asn)	Severe	0.584147
1975	1956	A3	p.(Ile1975Thr)	Mild	0.590844
1975	1956	A3	p.(Ile1975Phe)	Mild	0.407015
1978	1959	A3	p.(Ser1978Arg)	Severe	0.494945
1978	1959	A3	p.(Ser1978Gly)	Mild	0.496288
1979	1960	A3	p.(Gly1979Glu)	Mild	0.835991
1980	1961	A3	p.(His1980Pro)	Moderate	0.70566
1980	1961	A3	p.(His1980Arg)	Mild	0.398558
1980	1961	A3	p.(His1980Asp)	Mild	0.413459
1980	1961	A3	p.(His1980Tyr)	Mild	0.380674
1981	1962	A3	p.(Val1981Met)	Mild	0.404774
1985	1966	A3	p.(Arg1985Pro)	Moderate	0.332458
1985	1966	A3	p.(Arg1985Gln)	Mild	0.308903
1985	1966	A3	p.(Arg1985Gly)	Mild	0.333636
1998	1979	A3	p.(Tyr1998Ser)	Mild	0.0304151
2000	1981	A3	p.(Gly2000Asp)	Severe	0.84419
2004	1985	A3	p.(Thr2004Pro)	Mild	0.739853
2006	1987	A3	p.(Glu2006Asp)	Mild	0.418124
2015	1996	A3	p.(Trp2015Arg)	Severe	0.869423
2016	1997	A3	p.(Arg2016Leu)	Mild	0.435462
2016	1997	A3	p.(Arg2016Gln)	Mild	0.419242
2016	1997	A3	p.(Arg2016Pro)	Severe	0.439253
2019	2000	A3	p.(Cys2019Arg)	Severe	0.534855
2019	2000	A3	p.(Cys2019Tyr)	Severe	0.534719
2019	2000	A3	p.(Cys2019Trp)	Severe	0.534917
2019	2000	A3	p.(Cys2019Gly)	Moderate	0.531982
2028	2009	C1	p.(Gly2028Trp)	Mild	0.487263
2029	2010	A3	p.(Met2029Val)	Severe	0.999657
2029	2010	A3	p.(Met2029Ile)	Mild	0.999293
2035	2016	A3	p.(Val2035Gly)	Severe	0.906979
2035	2016	A3	p.(Val2035Met)	Mild	0.490712
2035	2016	A3	p.(Val2035Ala)	Mild	0.467338
2040	2021	C1	p.(Cys2040Gly)	Mild	0.491178
2040	2021	C1	p.(Cys2040Tyr)	Mild	0.496549
2045	2026	C1	p.(Gly2045Val)	Severe	0.510736
2045	2026	C1	p.(Gly2045Glu)	Mild	0.50912
2070	2051	C1	p.(Ala2070Pro)	Severe	0.667575
2070	2051	C1	p.(Ala2070Thr)	Mild	0.24515
2070	2051	C1	p.(Ala2070Val)	Mild	0.183221
2072	2053	C1	p.(Leu2072Phe)	Mild	0.00319513
2080	2061	C1	p.(Ala2080Asp)	Severe	0.452859
2080	2061	C1	p.(Ala2080Thr)	Mild	0.441754
2080	2061	C1	p.(Ala2080Val)	Mild	0.38741
2082	2063	C1	p.(Ser2082Gly)	Mild	0.380598
2082	2063	C1	p.(Ser2082Arg)	Mild	0.377169
2089	2070	C1	p.(Trp2089Cys)	Mild	0.728213
2090	2071	C1	p.(Ile2090Thr)	Mild	0.361092
2090	2071	C1	p.(Ile2090Leu)	Mild	0.509796
2090	2071	C1	p.(Ile2090Asn)	Moderate	0.338223
2093	2074	C1	p.(Asp2093Tyr)	Moderate	0.320853
2093	2074	C1	p.(Asp2093His)	Mild	0.317021
2105	2086	C1	p.(Thr2105Asn)	Moderate	0.447509
2105	2086	C1	p.(Thr2105Ala)	Mild	0.44664
2105	2086	C1	p.(Thr2105Ile)	Mild	0.462204
2106	2087	C1	p.(Gln2106Pro)	Severe	0.738755
2106	2087	C1	p.(Gln2106Glu)	Mild	0.774319
2106	2087	C1	p.(Gln2106Arg)	Mild	0.403651
2107	2088	C1	p.(Gly2107Val)	Severe	0.384774
2119	2100	C1	p.(Gln2119Glu)	Severe	0.0991329
2135	2116	C1	p.(Arg2135Pro)	Severe	0.184957
2135	2116	C1	p.(Arg2135Gly)	Mild	0.186133
2138	2119	C1	p.(Ser2138Phe)	Mild	0.139834
2143	2124	C1	p.(Met2143Ile)	Moderate	0.129191
2143	2124	C1	p.(Met2143Val)	Moderate	0.20903
2147	2128	C1	p.(Gly2147Asp)	Severe	0.711808
2147	2128	C1	p.(Gly2147Ser)	Mild	0.701789
2161	2142	C1	p.(Pro2161His)	Mild	0.687411
2161	2142	C1	p.(Pro2161Thr)	Mild	0.733113
2169	2150	C1	p.(Arg2169Cys)	Mild	0.345249
2169	2150	C1	p.(Arg2169Leu)	Mild	0.341743
2171	2152	C1	p.(His2171Tyr)	Mild	0.349018
2171	2152	C1	p.(His2171Arg)	Moderate	0.368624
2172	2153	C1	p.(Pro2172Arg)	Severe	0.400593
2173	2154	C1	p.(Thr2173Ala)	Severe	0.158912
2173	2154	C1	p.(Thr2173Asn)	Mild	0.160057
2173	2154	C1	p.(Thr2173Ile)	Mild	0.196363
2174	2155	C1	p.(His2174Arg)	Severe	0.0340385
2174	2155	C1	p.(His2174Pro)	Severe	0.0254146
2174	2155	C1	p.(His2174Asp)	Mild	0.0364039
2174	2155	C1	p.(His2174Tyr)	Mild	0.0317559
2178	2159	C1	p.(Arg2178His)	Mild	0.63411
2181	2162	C1	p.(Leu2181Pro)	Severe	0.498918
2182	2163	C1	p.(Arg2182Gly)	Severe	0.476228
2183	2164	C1	p.(Met2183Arg)	Moderate	0.517602
2183	2164	C1	p.(Met2183Val)	Mild	0.506875
2185	2166	C1	p.(Leu2185Ser)	Severe	0.420805
2187	2168	C1	p.(Gly2187Asp)	Severe	0.431454
2187	2168	C1	p.(Gly2187Ser)	Moderate	0.42644
2192	2173	C2	p.(Ser2192Ile)	Mild	0.671482
2193	2174	C2	p.(Cys2193Tyr)	Severe	0.698476
2193	2174	C2	p.(Cys2193Gly)	Mild	0.657991
2208	2189	C2	p.(Gln2208Pro)	Moderate	0.265746
2208	2189	C2	p.(Gln2208Glu)	Mild	0.302396
2208	2189	C2	p.(Gln2208Arg)	Mild	0.326888
2211	2192	C2	p.(Ala2211Pro)	Moderate	0.267374
2211	2192	C2	p.(Ala2211Val)	Mild	0.167838
2227	2208	C2	p.(Ala2227Pro)	Severe	0.411147
2227	2208	C2	p.(Ala2227Thr)	Mild	0.373511
2227	2208	C2	p.(Ala2227Val)	Mild	0.319853
2228	2209	C2	p.(Arg2228Gly)	Severe	0.455869
2228	2209	C2	p.(Arg2228Leu)	Moderate	0.452183
2240	2221	C2	p.(Pro2240Arg)	Severe	0.410908
2240	2221	C2	p.(Pro2240Thr)	Mild	0.290846
2248	2229	C2	p.(Trp2248Ser)	Moderate	0.149161
2251	2232	C2	p.(Val2251Glu)	Severe	0.428233
2251	2232	C2	p.(Val2251Ala)	Mild	0.742009
2265	2246	C2	p.(Gln2265Arg)	Moderate	0.406023
2265	2246	C2	p.(Gln2265His)	Mild	0.357506
2265	2246	C2	p.(Gln2265Lys)	Mild	0.344525
2266	2247	C2	p.(Gly2266Glu)	Severe	0.442544
2266	2247	C2	p.(Gly2266Val)	Severe	0.446793
2275	2256	C2	p.(Tyr2275Asn)	Moderate	0.171632
2275	2256	C2	p.(Tyr2275His)	Mild	0.146572
2276	2257	C2	p.(Val2276Ala)	Mild	0.302468
2276	2257	C2	p.(Val2276Gly)	Severe	0.40606
2279	2260	C2	p.(Phe2279Ser)	Severe	0.486916
2279	2260	C2	p.(Phe2279Leu)	Mild	0.379561
2279	2260	C2	p.(Phe2279Ile)	Moderate	0.291126
2302	2283	C2	p.(Phe2302Ser)	Severe	0.450685
2302	2283	C2	p.(Phe2302Val)	Moderate	0.274902
2304	2285	C2	p.(Gly2304Glu)	Severe	0.191194
2307	2288	C2	p.(Asp2307Tyr)	Mild	0.454619
2310	2291	C2	p.(Thr2310Pro)	Mild	0.421949
2323	2304	C2	p.(Arg2323Leu)	Mild	0.0208597
2323	2304	C2	p.(Arg2323His)	Mild	0.0205737
2326	2307	C2	p.(Arg2326Pro)	Severe	0.325014
2326	2307	C2	p.(Arg2326Gly)	Moderate	0.326314
2329	2310	C2	p.(Pro2329Leu)	Severe	0.450259
2329	2310	C2	p.(Pro2329Ser)	Mild	0.202826
2332	2313	C2	p.(Trp2332Gly)	Moderate	0.402825
2332	2313	C2	p.(Trp2332Ser)	Moderate	0.412227
2332	2313	C2	p.(Trp2332Cys)	Mild	0.413027
2339	2320	C2	p.(Arg2339Trp)	Severe	0.354825
2339	2320	C2	p.(Arg2339Ser)	Mild	0.428193
2339	2320	C2	p.(Arg2339Met)	Mild	0.424121
2344	2325	C2	p.(Gly2344Arg)	Severe	0.423484
2344	2325	C2	p.(Gly2344Asp)	Severe	0.42213
2344	2325	C2	p.(Gly2344Cys)	Moderate	0.395489
2345	2326	C2	p.(Cys2345Arg)	Severe	0.306586
2345	2326	C2	p.(Cys2345Phe)	Severe	0.245918
2345	2326	C2	p.(Cys2345Ser)	Severe	0.290353
2345	2326	C2	p.(Cys2345Tyr)	Severe	0.304217
